# Supplementary material for: RatXcan: A framework for cross-species integration of genome-wide association and gene expression data
Source: PLoS Genet. 2025 Mar 31;21(3):e1011583. doi: 10.1371/journal.pgen.1011583 (PMC12052193; doi:10.1371/journal.pgen.1011583)
Supplement: S1 Table — Column name annotation, gene_name: gene name, p_acat_5: Combined p-values across 5 brain regions using the ACAT method, chr: chromosome, start: start position of the gene, qval: qvalue calculated with the qvalue package, p_human: p-value of the association in humans of the mapped human trait (phenomexcan.org), hugo_gene: mapped human gene name, trait: rat trait name, gene: rat gene ensembl id, gene_id: mapped human gene ensembl id, AC: p-value of association with predicted expression in Nucleus Accumbens, IL: p-value of association with predicted expression in Infralimbic Cortex, LH: p-value of association with predicted expression in Lateral Habenula, PL: p-value of association with predicted expression in Prelimbic Cortex, OFC: p-value of association with predicted expression in Orbitofrontal Cortex. (XLSX) [file pgen.1011583.s006.xlsx]

## Sheet: ratxcan-bmi-results
gene_name	p_acat_6	p_acat_5	chr	start	qval	p_human	hugo_gene	trait	gene	gene_id	BR	AC	IL	LH	PL	OFC
Sp2	1.22995e-10	1.02496e-10	10	84890931	1.32466e-06	0.96406	SP2	bmi	ENSRNOG00000010492	ENSG00000167182	1.29523e-05	8.9037e-11	1.00146e-10	1.0274e-10	1.2744e-10	1.00146e-10
Prlhr	1.51961e-09	1.51961e-09	1	281754723	8.18312e-06	1.764e-06	PRLHR	bmi	ENSRNOG00000009922	ENSG00000119973	NA	2.11175e-09	1.29294e-09	1.57001e-09	1.67464e-09	1.23571e-09
Ube2z	3.71934e-09	0.0183724	10	83869703	1.33524e-05	3.6517e-06	UBE2Z	bmi	ENSRNOG00000006868	ENSG00000159202	6.19891e-10	0.010829	0.0143328	0.0399953	0.0235028	0.0235028
Pnpo	6.46576e-09	5.38997e-09	10	84874926	1.71954e-05	2.0768e-08	PNPO	bmi	ENSRNOG00000046493	ENSG00000108439	3.15316e-06	8.20305e-06	2.15684e-09	8.20305e-06	2.15684e-09	8.20305e-06
Nxph3	1.03693e-08	0.652795	10	83328409	1.71954e-05	0.018845	NXPH3	bmi	ENSRNOG00000005185	ENSG00000182575	2.59232e-09	NA	NA	0.690843	0.323356	0.812672
Cbx1	1.10658e-08	9.33403e-09	10	84669913	1.71954e-05	0.017727	CBX1	bmi	ENSRNOG00000008689	ENSG00000108468	4.29098e-08	NA	9.51977e-09	9.2495e-09	9.2495e-09	9.32254e-09
Scrn2	1.11762e-08	5.91299e-09	10	84966988	1.71954e-05	0.0072587	SCRN2	bmi	ENSRNOG00000010214	ENSG00000141295	1.01707e-07	NA	5.91299e-09	NA	NA	NA
Zfp950	4.35865e-07	4.35865e-07	1	282490697	0.000586783	NA	NA	bmi	ENSRNOG00000032668	NA	NA	6.07973e-07	NA	NA	3.39701e-07	NA
Lrrc46	5.22592e-07	NA	10	84971675	0.000625369	0.01614	LRRC46	bmi	ENSRNOG00000009902	ENSG00000141294	5.22592e-07	NA	NA	NA	NA	NA
Zfp652	6.40852e-07	6.40852e-07	10	83556808	0.000635846	0.00056198	ZNF652	bmi	ENSRNOG00000017001	ENSG00000198740	NA	6.44947e-07	8.12356e-07	5.86838e-07	6.44947e-07	5.66237e-07
Mrpl10	6.49425e-07	4.32977e-07	10	84976376	0.000635846	0.021541	MRPL10	bmi	ENSRNOG00000009567	ENSG00000159111	0.00347108	NA	4.2807e-07	NA	4.37998e-07	NA
Cdk5rap3	8.81387e-07	8.20663e-07	10	84780607	0.000791045	6.8594e-09	CDK5RAP3	bmi	ENSRNOG00000048747	ENSG00000108465	1.39897e-06	6.26695e-07	5.82753e-07	4.88942e-07	1.44115e-06	2.38938e-05
Nfe2l1	4.08843e-06	0.0108959	10	84682459	0.00315657	3.0452e-15	NFE2L1	bmi	ENSRNOG00000008830	ENSG00000082641	6.81619e-07	0.0148967	0.0171319	0.00683411	0.0126199	0.00927252
Kif20a	4.10324e-06	4.10324e-06	18	27424327	0.00315657	0.63579	KIF20A	bmi	ENSRNOG00000024428	ENSG00000112984	NA	NA	4.10293e-06	NA	4.10356e-06	NA
Sfxn4	6.10974e-06	6.10974e-06	1	282213674	0.00438679	0.24086	SFXN4	bmi	ENSRNOG00000036572	ENSG00000183605	NA	NA	5.03168e-06	6.02993e-06	9.16698e-06	5.52408e-06
Kpnb1	6.7929e-06	8.82032e-06	10	85093840	0.00457247	0.18507	KPNB1	bmi	ENSRNOG00000009275	ENSG00000108424	3.16053e-06	7.37376e-06	7.06847e-06	7.2258e-06	7.37376e-06	6.33939e-05
Sgca	7.59631e-06	6.33028e-06	10	82770904	0.00481249	0.066803	SGCA	bmi	ENSRNOG00000003998	ENSG00000108823	0.293099	8.78891e-06	5.61858e-06	4.60907e-06	6.84869e-06	7.40101e-06
Pcgf2	9.49274e-06	6.32854e-06	10	85632818	0.00565201	0.70314	PCGF2	bmi	ENSRNOG00000012705	ENSG00000277258	0.300548	NA	NA	NA	6.275e-06	6.383e-06
Npepps	9.97104e-06	1.02375e-05	10	85140369	0.00565201	0.016663	NPEPPS	bmi	ENSRNOG00000023095	ENSG00000141279	8.8229e-06	1.01614e-05	1.02364e-05	1.03182e-05	1.02364e-05	1.02364e-05
Mrpl45	1.63563e-05	1.51021e-05	10	85257875	0.00880786	0.009534	MRPL45	bmi	ENSRNOG00000010540	ENSG00000278845	2.79702e-05	2.01454e-05	1.44645e-05	1.29412e-05	1.44645e-05	1.5175e-05
Cacul1	5.07826e-05	5.07826e-05	1	281816406	0.0260442	4.714e-05	CACUL1	bmi	ENSRNOG00000009954	ENSG00000151893	NA	4.19111e-05	4.36103e-05	3.8798e-05	8.02627e-05	7.44325e-05
Cdc23	5.97682e-05	0.811631	18	27430904	0.0291093	1.9087e-05	CDC23	bmi	ENSRNOG00000024241	ENSG00000094880	1.49389e-05	NA	NA	0.814776	0.812276	0.807721
Osbpl7	6.21647e-05	5.50215e-05	10	84986327	0.0291093	0.028985	OSBPL7	bmi	ENSRNOG00000009473	ENSG00000006025	0.000177174	5.45995e-05	8.22658e-05	6.78019e-05	3.23572e-05	6.78019e-05
Rnf14	8.6367e-05	5.75854e-05	18	31444471	0.0387572	0.55078	RNF14	bmi	ENSRNOG00000045637	ENSG00000013561	0.195744	5.96309e-05	NA	NA	5.56755e-05	NA
Rab11fip2	9.30919e-05	9.30919e-05	1	281065167	0.040104	0.092339	RAB11FIP2	bmi	ENSRNOG00000009523	ENSG00000107560	NA	9.34989e-05	NA	NA	9.26885e-05	NA
Mllt6	0.00013347	0.00010675	10	85608543	0.0552875	0.12285	MLLT6	bmi	ENSRNOG00000053285	ENSG00000275023	0.896366	9.96165e-05	8.55925e-05	7.84795e-05	NA	0.000332572
Ctnna1	0.000157148	0.000131358	18	27923571	0.0626844	0.026882	CTNNA1	bmi	ENSRNOG00000005796	ENSG00000044115	0.00856883	0.00012656	0.000136106	0.000143908	0.0001314	0.000121121
Etf1	0.000176044	0.00013208	18	27698694	0.0677142	0.028529	ETF1	bmi	ENSRNOG00000019450	ENSG00000120705	0.119094	8.91202e-05	0.555567	NA	NA	8.70073e-05
Bdh2	0.000199061	0.000199061	2	240461504	0.0739272	0.010716	BDH2	bmi	ENSRNOG00000014490	ENSG00000164039	NA	NA	NA	0.0001989	0.000199223	NA
Epb41l4a	0.00021433	0.821558	18	26570646	0.0769443	0.3742	EPB41L4A	bmi	ENSRNOG00000026050	ENSG00000129595	4.28292e-05	0.826824	NA	0.821198	0.822608	0.815262
Tbkbp1	0.000271835	0.000271835	10	85071063	0.0944409	0.59931	TBKBP1	bmi	ENSRNOG00000009370	ENSG00000198933	NA	0.0006501	0.000542719	0.000423409	9.04947e-05	0.000624793
Helz	0.000322225	NA	10	95770153	0.108449	0.063081	HELZ	bmi	ENSRNOG00000003213	ENSG00000198265	0.000322225	NA	NA	NA	NA	NA
Dcxr	0.000396819	0.000198475	10	109906814	0.126855	NA	NA	bmi	ENSRNOG00000050315	NA	0.34499	NA	NA	NA	NA	0.000198475
Nr3c1	0.000400469	0.000323138	18	31728372	0.126855	0.0028547	NR3C1	bmi	ENSRNOG00000014096	ENSG00000113580	0.00936598	NA	8.96466e-05	0.00229092	0.00205136	0.00333631
Csrnp2	0.000447499	0.000405873	7	142116334	0.137702	0.30039	CSRNP2	bmi	ENSRNOG00000019653	ENSG00000110925	0.000918491	0.000398934	0.00039649	0.000413479	0.000413479	0.000407614
Rasa2	0.000505539	0.000406152	8	104414566	0.15124	1.8022e-06	RASA2	bmi	ENSRNOG00000011909	ENSG00000155903	0.023821	NA	0.000427282	0.000394015	0.000411149	0.000394015
Syt4	0.000526986	0.000439119	18	24172586	0.153396	0.021674	SYT4	bmi	ENSRNOG00000017333	ENSG00000132872	0.592158	0.000309689	0.0306824	0.000405554	0.000294128	0.000442625
Tbc1d16	0.000572869	0.000572869	10	108258239	0.162363	0.038649	TBC1D16	bmi	ENSRNOG00000049758	ENSG00000167291	NA	0.000626406	0.000549417	0.000597247	0.000529594	0.000571794
Zfp330	0.000598652	0.000499071	19	23936504	0.16532	0.048265	ZNF330	bmi	ENSRNOG00000003461	ENSG00000109445	0.215577	0.000412933	0.000412933	0.00303097	0.000412745	0.0004128
Fchsd1	0.000615571	0.000615571	18	31095612	0.165742	1.5883e-06	FCHSD1	bmi	ENSRNOG00000039415	ENSG00000197948	NA	0.000659314	0.000295809	0.000659314	0.000816578	0.00206649
Hexd	0.000654858	0.000654858	10	110406449	0.17202	0.31097	HEXD	bmi	ENSRNOG00000036667	ENSG00000169660	NA	0.000520568	0.0011934	0.000520568	0.000458374	0.00129245
AABR07058658.1	0.000736368	0.393628	7	129885382	0.188826	0.53286	TTLL8	bmi	ENSRNOG00000032311	ENSG00000138892	0.000368332	NA	NA	0.393628	NA	NA
Galnt6	0.000760547	0.000640575	7	142322171	0.189234	0.010974	GALNT6	bmi	ENSRNOG00000033059	ENSG00000139629	0.0119607	0.000684286	0.000578861	0.000578861	0.000650621	0.000739614
Heg1	0.000782938	0.00111917	11	70236887	0.189234	0.067691	HEG1	bmi	ENSRNOG00000001793	ENSG00000173706	0.000602059	NA	0.00111917	NA	NA	NA
Cdc27	0.00079067	0.00065903	10	92554080	0.189234	0.00028994	CDC27	bmi	ENSRNOG00000005904	ENSG00000004897	0.351464	0.000781436	0.00066459	0.000606457	0.000606457	0.00066459
Prkca	0.000824233	0.000658979	10	96191132	0.192978	0.28324	PRKCA	bmi	ENSRNOG00000003491	ENSG00000154229	0.778355	0.000745928	0.0017026	NA	0.000426217	0.000556846
Foxk2	0.00085688	NA	10	110469289	0.196353	0.2233	FOXK2	bmi	ENSRNOG00000036663	ENSG00000141568	0.00085688	NA	NA	NA	NA	NA
Ppp1r9b	0.000883735	0.0007367	10	82800703	0.198288	0.045117	PPP1R9B	bmi	ENSRNOG00000052113	ENSG00000108819	0.296456	0.305391	0.00045829	0.000413474	0.00045829	0.303774
Bhlhe41	0.000920748	0.00106942	4	180232381	0.202377	0.079684	BHLHE41	bmi	ENSRNOG00000048961	ENSG00000123095	0.000543183	0.00107309	0.0010702	0.00108377	0.00105721	0.0010632
Ncaph2	0.000988265	0.000988265	7	130326599	0.212872	0.38183	NCAPH2	bmi	ENSRNOG00000009598	ENSG00000025770	NA	NA	0.000988265	0.000988265	NA	NA
Tango2	0.00105854	0.000963068	11	86797556	0.223538	0.0032933	TANGO2	bmi	ENSRNOG00000030245	ENSG00000183597	0.00209879	0.000901981	0.00232095	0.000614606	0.000627233	0.00232095
Bank1	0.00110957	0.00110957	2	241273762	0.227781	0.00079902	BANK1	bmi	ENSRNOG00000032247	ENSG00000153064	NA	NA	NA	NA	0.00110957	0.00110957
Kras	0.00112093	0.000737283	4	179486104	0.227781	NA	NA	bmi	ENSRNOG00000009338	NA	0.00233697	NA	NA	NA	NA	0.000737283
Enpep	0.00117458	0.00111499	2	233667253	0.232449	0.088757	ENPEP	bmi	ENSRNOG00000051854	ENSG00000138792	0.00160291	0.00111454	0.00111383	0.00111716	0.00111454	0.00111487
AABR07031756.1	0.00126538	NA	18	32669426	0.232449	NA	NA	bmi	ENSRNOG00000048800	NA	0.00126538	NA	NA	NA	NA	NA
Lmf2	0.00129043	0.00121909	7	130322019	0.232449	NA	NA	bmi	ENSRNOG00000030633	NA	0.00182411	0.00105566	0.00120095	0.0010343	0.00233311	0.00107989
Etfrf1	0.00129291	0.00164963	4	179481262	0.232449	NA	NA	bmi	ENSRNOG00000015848	NA	0.000621219	0.00118828	0.00202907	0.00217185	0.00134532	0.00202907
Mea1	0.00130278	0.00130278	9	16610314	0.232449	0.59198	MEA1	bmi	ENSRNOG00000017144	ENSG00000124733	NA	NA	0.00130278	0.00130278	0.00130278	0.00130278
Stk38l	0.00131149	NA	4	181027211	0.232449	0.018528	STK38L	bmi	ENSRNOG00000001828	ENSG00000211455	0.00131149	NA	NA	NA	NA	NA
Adam22	0.00131257	0.00308386	4	22859621	0.232449	0.27756	ADAM22	bmi	ENSRNOG00000042478	ENSG00000008277	0.000338996	0.00242803	0.00244383	0.00584401	0.00242282	0.00462016
Tpst2	0.0013302	0.00124628	12	50343085	0.232449	0.0023094	TPST2	bmi	ENSRNOG00000000664	ENSG00000128294	0.0020053	0.0127878	0.000618983	0.0127836	0.000695408	0.00124686
Minar1	0.00133815	0.00113205	8	96977536	0.232449	0.33349	MINAR1	bmi	ENSRNOG00000013399	ENSG00000169330	0.0149045	0.00156733	0.00137987	0.000952821	0.000990468	0.00100514
Atp1b3	0.00140822	0.00199633	8	104190031	0.240739	0.0011195	ATP1B3	bmi	ENSRNOG00000011501	ENSG00000069849	0.00108777	NA	NA	NA	NA	0.00199633
Dip2b	0.00151113	NA	7	141702037	0.250513	0.45811	DIP2B	bmi	ENSRNOG00000056106	ENSG00000066084	0.00151113	NA	NA	NA	NA	NA
Apc	0.00151396	0.804587	18	27047381	0.250513	0.0022613	APC	bmi	ENSRNOG00000020423	ENSG00000134982	0.000754436	NA	NA	NA	0.804587	NA
Tnrc6c	0.00155	0.00155	10	106712126	0.250513	4.9378e-05	TNRC6C	bmi	ENSRNOG00000022395	ENSG00000078687	NA	NA	NA	NA	0.00155	NA
Comt	0.0015862	0.00145951	11	86730683	0.250513	0.0054857	COMT	bmi	ENSRNOG00000001889	ENSG00000093010	0.00280254	0.00160026	0.00127129	0.00160822	0.00155284	0.00133598
Ptcd2	0.00159506	NA	2	29570537	0.250513	0.9272	PTCD2	bmi	ENSRNOG00000028403	ENSG00000049883	0.00159506	NA	NA	NA	NA	NA
Mapk11	0.00160496	0.00134025	7	130121686	0.250513	7.6074e-06	MAPK11	bmi	ENSRNOG00000006984	ENSG00000185386	0.122544	0.00131747	0.00131102	0.00132013	0.00144283	0.00131878
Cdc5l	0.00163306	0.00138174	9	17949763	0.251257	0.016456	CDC5L	bmi	ENSRNOG00000019975	ENSG00000096401	0.0180097	0.00137022	0.00139272	0.00137986	0.00138627	0.00137986
Afmid	0.00172947	0.00172947	10	106828980	0.259225	0.15366	AFMID	bmi	ENSRNOG00000050205	ENSG00000183077	NA	0.00174469	0.00172357	0.00171727	0.00173292	0.00172916
Creld2	0.00175626	NA	7	129812788	0.259225	0.27828	CRELD2	bmi	ENSRNOG00000004659	ENSG00000184164	0.00175626	NA	NA	NA	NA	NA
Bptf	0.00178378	0.272716	10	95250293	0.259225	1.7897e-09	BPTF	bmi	ENSRNOG00000047296	ENSG00000171634	0.00044758	NA	0.219179	0.37903	0.252393	NA
Gcfc2	0.00179215	NA	4	112662608	0.259225	0.13607	GCFC2	bmi	ENSRNOG00000006888	ENSG00000005436	0.00179215	NA	NA	NA	NA	NA
AABR07030861.1	0.00180519	0.00180519	10	106767160	0.259225	0.32498	TMC6	bmi	ENSRNOG00000053469	ENSG00000141524	NA	0.00178631	0.00182448	NA	NA	NA
Wnt4	0.00189615	0.00189615	5	155649216	0.268704	0.041444	WNT4	bmi	ENSRNOG00000013166	ENSG00000162552	NA	NA	NA	0.00189615	NA	NA
Cmtr1	0.00204583	0.00170071	20	8312791	0.279039	0.030817	CMTR1	bmi	ENSRNOG00000000532	ENSG00000137200	0.868534	0.00170774	0.00179078	0.00168	0.00163671	0.00169565
Ptrhd1	0.00208123	0.00208123	6	28663601	0.279039	7.7447e-13	PTRHD1	bmi	ENSRNOG00000004059	ENSG00000184924	NA	NA	NA	NA	0.00208123	NA
AABR07072152.1	0.00212659	NA	10	64590146	0.279039	NA	NA	bmi	ENSRNOG00000051188	NA	0.00212659	NA	NA	NA	NA	NA
Hnrnpr	0.00213243	NA	5	154668178	0.279039	0.59413	HNRNPR	bmi	ENSRNOG00000011910	ENSG00000125944	0.00213243	NA	NA	NA	NA	NA
Ppfibp1	0.00216107	0.00216107	4	181286454	0.279039	0.017872	PPFIBP1	bmi	ENSRNOG00000031709	ENSG00000110841	NA	0.00215515	0.00222574	0.00209353	0.00215515	0.00218005
Dffb	0.00218641	0.00218641	5	171249632	0.279039	0.60316	DFFB	bmi	ENSRNOG00000025030	ENSG00000169598	NA	0.00218279	0.00216906	0.00219061	0.00219921	0.00219061
Tmbim6	0.00219166	NA	7	141034981	0.279039	0.009073	TMBIM6	bmi	ENSRNOG00000055579	ENSG00000139644	0.00219166	NA	NA	NA	NA	NA
Rrp36	0.00220655	0.00187728	9	16619039	0.279039	0.11448	RRP36	bmi	ENSRNOG00000017836	ENSG00000124541	0.0179234	0.00186583	0.0018901	0.00186943	0.00188341	0.00187781
Cybrd1	0.00222163	NA	3	57718363	0.279039	0.0061067	CYBRD1	bmi	ENSRNOG00000009620	ENSG00000071967	0.00222163	NA	NA	NA	NA	NA
Snrpb2	0.00224672	NA	3	137137979	0.279039	0.91081	SNRPB2	bmi	ENSRNOG00000004967	ENSG00000125870	0.00224672	NA	NA	NA	NA	NA
LOC102551929	0.00227312	0.00227312	1	220882183	0.279039	0.079748	NSMCE3	bmi	ENSRNOG00000055506	ENSG00000185115	NA	NA	0.00227312	NA	NA	NA
Tm7sf3	0.00227999	0.00242224	4	180913705	0.279039	0.073758	TM7SF3	bmi	ENSRNOG00000001817	ENSG00000064115	0.00176245	0.00242419	0.00236873	0.00243987	0.00245604	0.00242419
Them6	0.00231486	0.617812	7	115956275	0.280124	0.039422	THEM6	bmi	ENSRNOG00000005929	ENSG00000130193	0.00115581	NA	NA	NA	0.617812	NA
Cabin1	0.00234607	0.00234607	20	13836029	0.280747	0.040446	CABIN1	bmi	ENSRNOG00000001237	ENSG00000099991	NA	0.00274394	0.00292275	0.00100165	NA	0.496559
AABR07058884.1	0.00238994	NA	7	141569640	0.282854	NA	NA	bmi	ENSRNOG00000056338	NA	0.00238994	NA	NA	NA	NA	NA
Tbc1d2b	0.00248009	0.00542607	8	97577564	0.290333	0.013267	TBC1D2B	bmi	ENSRNOG00000014543	ENSG00000167202	0.000667633	0.00541729	0.00541437	0.00542878	0.00541437	0.00545577
LOC306766	0.00253081	NA	17	10586042	0.293085	0.49186	KIAA1191	bmi	ENSRNOG00000017133	ENSG00000122203	0.00253081	NA	NA	NA	NA	NA
Snx11	0.00255905	0.00255905	10	84628423	0.293201	0.06742	SNX11	bmi	ENSRNOG00000008642	ENSG00000002919	NA	NA	NA	NA	0.00346527	0.00202854
AABR07072264.1	0.00264901	NA	11	86917666	0.300315	0.0017903	CCDC188	bmi	ENSRNOG00000042711	ENSG00000234409	0.00264901	NA	NA	NA	NA	NA
Smarcd1	0.00282018	0.00667516	7	141355993	0.316389	0.008683	SMARCD1	bmi	ENSRNOG00000061572	ENSG00000066117	0.00072541	0.00677671	0.00662669	0.00660415	0.0066985	0.00667249
Htr1d	0.00286577	NA	5	154800225	0.31819	NA	NA	bmi	ENSRNOG00000012038	NA	0.00286577	NA	NA	NA	NA	NA
Rasgrf1	0.00296303	0.811879	8	97277455	0.325631	5.5908e-09	RASGRF1	bmi	ENSRNOG00000014025	ENSG00000058335	0.000488208	0.781745	0.675929	0.860557	0.894313	0.666631
Sf3b2	0.00304014	0.00304014	1	220645671	0.327874	3.0296e-05	SF3B2	bmi	ENSRNOG00000020412	ENSG00000087365	NA	0.00304014	NA	NA	NA	NA
Slc18b1	0.00304433	0.00304433	1	22705915	0.327874	0.066864	SLC18B1	bmi	ENSRNOG00000016371	ENSG00000146409	NA	0.00304522	0.00304299	0.00304522	0.00304299	0.00304522
Otulin	0.00308551	0.00224021	2	80269586	0.329019	0.040513	OTULIN	bmi	ENSRNOG00000012017	ENSG00000154124	0.99652	0.00221378	0.00221378	0.00235254	0.00221378	0.00221378
Spata24	0.00316008	0.00316008	18	28446588	0.333667	0.52589	SPATA24	bmi	ENSRNOG00000019976	ENSG00000170469	NA	0.00314232	0.00317804	NA	NA	NA
Fgfr3	0.00324575	0.00271279	14	82273069	0.339386	0.22052	FGFR3	bmi	ENSRNOG00000016818	ENSG00000068078	0.167048	0.00281822	0.00275604	0.00265911	0.00265741	0.00268038
Lima1	0.00328836	NA	7	141428062	0.340154	0.18486	LIMA1	bmi	ENSRNOG00000059801	ENSG00000050405	0.00328836	NA	NA	NA	NA	NA
Lamp5	0.00331626	NA	3	129018591	0.340154	0.012456	LAMP5	bmi	ENSRNOG00000005457	ENSG00000125869	0.00331626	NA	NA	NA	NA	NA
Rnd1	0.00358009	NA	7	140349137	0.355179	0.32083	RND1	bmi	ENSRNOG00000059857	ENSG00000172602	0.00358009	NA	NA	NA	NA	NA
Efr3b	0.00360893	0.00384758	6	28393015	0.355179	1.193e-35	EFR3B	bmi	ENSRNOG00000012950	ENSG00000084710	0.00275464	0.00343049	0.00329504	0.00307507	0.0131806	0.00329504
Ftsj3	0.00361221	0.00277211	10	94439076	0.355179	0.07356	FTSJ3	bmi	ENSRNOG00000009857	ENSG00000108592	0.0395942	0.00362216	NA	0.00216442	NA	0.00290601
Ncoa1	0.00361313	0.00443436	6	28677539	0.355179	1.6501e-13	NCOA1	bmi	ENSRNOG00000004068	ENSG00000084676	0.00187596	0.00424125	0.00424125	0.00424125	0.00475941	0.00475941
Fgfr1op2	0.00364958	0.00928419	4	180887181	0.355179	0.62292	FGFR1OP2	bmi	ENSRNOG00000001811	ENSG00000111790	0.00129377	NA	0.00934779	0.00929345	0.00921235	NA
AABR07058985.2	0.00366079	0.00366079	4	104453	0.355179	NA	NA	bmi	ENSRNOG00000059271	NA	NA	NA	0.00366079	NA	NA	NA
Mettl7a	0.0036936	0.00352152	7	141973552	0.355179	0.9539	TMT1A	bmi	ENSRNOG00000001376	ENSG00000185432	0.00488782	0.00380318	0.00380318	0.00292942	0.00361925	0.00361925
Lrrc45	0.00376402	0.00314187	10	109893699	0.355498	0.0010899	LRRC45	bmi	ENSRNOG00000045926	ENSG00000169683	0.279504	0.143418	0.129066	0.143418	0.000639268	0.138407
Rbfox3	0.00377769	0.0127923	10	107516994	0.355498	0.1405	RBFOX3	bmi	ENSRNOG00000003386	ENSG00000167281	0.000835038	0.0186315	0.0103058	0.00564227	0.104615	0.0186315
Uxs1	0.00379593	0.00379593	9	11164714	0.355498	0.40723	UXS1	bmi	ENSRNOG00000045605	ENSG00000115652	NA	NA	0.00287117	0.00559935	NA	NA
Rassf8	0.00386606	0.00493217	4	180062798	0.356244	0.50961	RASSF8	bmi	ENSRNOG00000015986	ENSG00000123094	0.00185795	0.0084481	0.00365066	0.00659545	0.00865313	0.00282252
Gsta4	0.0039093	0.00338391	8	85497556	0.356244	NA	NA	bmi	ENSRNOG00000030449	NA	0.0174642	0.00337934	0.00339576	0.00338007	0.00338449	0.00337996
Fn3k	0.00393084	0.116535	10	110631493	0.356244	0.092934	FN3K	bmi	ENSRNOG00000036659	ENSG00000167363	0.00199767	NA	NA	NA	NA	0.116535
Dpyd	0.00393622	0.00434094	2	221823686	0.356244	1.3214e-06	DPYD	bmi	ENSRNOG00000017105	ENSG00000188641	0.00268467	0.00416843	0.00432557	0.00444881	0.00432557	0.00444881
Pomp	0.00417031	0.00793507	12	8976584	0.374285	0.44438	POMP	bmi	ENSRNOG00000049229	ENSG00000132963	0.00282832	0.00793507	NA	NA	NA	NA
Crnkl1	0.00439091	0.00439091	6	18349166	0.39018	0.452	CRNKL1	bmi	ENSRNOG00000040045	ENSG00000101343	NA	0.00481616	0.00404558	0.00482156	0.00406747	0.00433571
Tuba1c	0.00444184	0.0034435	7	140716112	0.39018	0.32178	TUBA1C	bmi	ENSRNOG00000021438	ENSG00000167553	0.0340037	0.00344163	NA	NA	0.00325816	0.00365332
Mvk	0.004546	0.004546	12	47904718	0.39018	3.6632e-05	MVK	bmi	ENSRNOG00000049604	ENSG00000110921	NA	0.00455517	0.00479138	NA	0.00431625	NA
Znrf4	0.00456539	NA	9	10535339	0.39018	0.87844	ZNRF4	bmi	ENSRNOG00000048875	ENSG00000105428	0.00456539	NA	NA	NA	NA	NA
Cybc1	0.00458272	0.00533503	10	110425042	0.39018	0.0067451	CYBC1	bmi	ENSRNOG00000036666	ENSG00000178927	0.00268766	0.00544557	0.00522656	0.00533988	0.00522656	0.00544557
Gnb1l	0.00462765	0.00360288	11	86577338	0.39018	0.72068	GNB1L	bmi	ENSRNOG00000001891	ENSG00000185838	0.031466	NA	0.00303225	NA	0.00415231	0.00381606
Col2a1	0.00463596	0.00463596	7	139455241	0.39018	0.034984	COL2A1	bmi	ENSRNOG00000058560	ENSG00000139219	NA	0.0125465	0.00278162	NA	0.00837742	0.00328652
Galnt18	0.00465669	0.00465669	1	176296192	0.39018	0.02307	GALNT18	bmi	ENSRNOG00000017021	ENSG00000110328	NA	0.00458952	0.00468414	0.00458952	0.00463546	0.0047908
Misp3	0.00469807	NA	19	25132093	0.39018	0.04669	MISP3	bmi	ENSRNOG00000005619	ENSG00000141854	0.00469807	NA	NA	NA	NA	NA
Kat7	0.0047097	0.0047097	10	83095067	0.39018	0.54164	KAT7	bmi	ENSRNOG00000022664	ENSG00000136504	NA	0.00443467	0.00502109	0.00502109	NA	0.00443467
Ppp6r2	0.0047668	0.401811	7	130227455	0.391853	0.67157	PPP6R2	bmi	ENSRNOG00000026425	ENSG00000100239	0.00238924	NA	0.401811	NA	NA	NA
Selenoo	0.00480266	0.073388	7	130071121	0.391853	0.0080603	SELENOO	bmi	ENSRNOG00000060120	ENSG00000073169	0.000845811	0.0737253	0.0737216	0.0728772	0.0732007	0.0734219
Srf	0.00496697	NA	9	16737641	0.394749	0.29054	SRF	bmi	ENSRNOG00000018232	ENSG00000112658	0.00496697	NA	NA	NA	NA	NA
Hmgcl	0.00498564	0.003062	5	154294805	0.394749	0.13432	HMGCL	bmi	ENSRNOG00000009422	ENSG00000117305	0.0134067	NA	NA	0.003062	NA	NA
Wdr33	0.00498702	0.00498702	18	24584899	0.394749	0.016664	WDR33	bmi	ENSRNOG00000011382	ENSG00000136709	NA	0.0044144	0.00262882	0.0777712	0.00547868	NA
Plxnb2	0.00502371	0.00681122	7	130135463	0.394749	0.0040641	PLXNB2	bmi	ENSRNOG00000007133	ENSG00000196576	0.00217263	0.00704444	0.00718715	0.00626048	0.00722017	0.00646172
Bcdin3d	0.00506215	0.00506215	7	141132132	0.394749	0.022181	BCDIN3D	bmi	ENSRNOG00000058430	ENSG00000186666	NA	NA	NA	NA	NA	0.00506215
Gclc	0.00507271	0.0273069	8	85059050	0.394749	0.10071	GCLC	bmi	ENSRNOG00000006302	ENSG00000001084	0.00279555	NA	NA	0.0273069	NA	NA
Timp2	0.00510917	NA	10	107338464	0.394749	NA	NA	bmi	ENSRNOG00000003148	NA	0.00510917	NA	NA	NA	NA	NA
Fkbp1b	0.00513138	0.0029997	6	29977796	0.394749	0.0010313	FKBP1B	bmi	ENSRNOG00000047143	ENSG00000119782	0.0177221	NA	NA	NA	NA	0.0029997
Alg12	0.0051781	0.0671171	7	129798662	0.395519	0.52856	ALG12	bmi	ENSRNOG00000004591	ENSG00000182858	0.000921457	0.176259	0.0355231	0.238599	0.0356012	0.107707
LOC103690017	0.00525653	NA	3	57318794	0.398682	0.38237	TLK1	bmi	ENSRNOG00000009300	ENSG00000198586	0.00525653	NA	NA	NA	NA	NA
Bicral	0.00540014	0.00711108	9	16302577	0.404518	4.4866e-05	BICRAL	bmi	ENSRNOG00000016229	ENSG00000112624	0.00245115	0.00710829	0.00716131	0.00706982	0.00710829	0.00710829
AABR07036022.1	0.005458	0.005458	12	30762646	0.404518	NA	NA	bmi	ENSRNOG00000062202	NA	NA	0.00544424	0.00554681	0.00530164	NA	0.00554681
AABR07049038.2	0.00545873	0.00545873	5	101300903	0.404518	NA	NA	bmi	ENSRNOG00000060051	NA	NA	0.00493759	NA	NA	0.0060115	0.00553393
Crybb1	0.00548372	0.0105898	12	50390939	0.404518	0.16145	CRYBB1	bmi	ENSRNOG00000047653	ENSG00000100122	0.00160755	0.0106181	0.0105483	0.0106258	0.0105393	0.0106181
AABR07066826.1	0.00568818	0.00597089	9	17944103	0.412397	NA	NA	bmi	ENSRNOG00000039790	NA	0.00459931	0.00596648	0.0060413	0.00588233	0.00592637	0.0060413
Atf1	0.00571318	NA	7	141882250	0.412397	0.45336	ATF1	bmi	ENSRNOG00000061088	ENSG00000123268	0.00571318	NA	NA	NA	NA	NA
LOC108348287	0.00581358	0.00581358	18	1504177	0.412397	NA	NA	bmi	ENSRNOG00000031022	NA	NA	0.00581144	0.00581069	0.00582195	0.00581026	NA
Pdpn	0.00584766	NA	5	161947136	0.412397	0.90573	PDPN	bmi	ENSRNOG00000014961	ENSG00000162493	0.00584766	NA	NA	NA	NA	NA
Slc17a5	0.0059105	0.00526201	8	85891256	0.412397	NA	NA	bmi	ENSRNOG00000009330	NA	0.0153948	0.00547596	0.0119271	0.00368731	0.00884346	0.00333898
Chkb	0.00597376	0.00597376	7	130405347	0.412397	0.018622	CHKB	bmi	ENSRNOG00000011404	ENSG00000100288	NA	0.00597376	0.00597376	0.00597376	NA	0.00597376
Txnrd2	0.00597811	NA	11	86667996	0.412397	0.42763	TXNRD2	bmi	ENSRNOG00000001890	ENSG00000184470	0.00597811	NA	NA	NA	NA	NA
AABR07013729.1	0.00600921	0.00403334	2	254022078	0.412397	NA	NA	bmi	ENSRNOG00000051456	NA	0.240551	NA	0.00198215	NA	0.889171	NA
Pth2r	0.00603481	0.00374205	9	72052965	0.412397	0.30923	PTH2R	bmi	ENSRNOG00000015259	ENSG00000144407	0.973314	0.00366344	NA	NA	NA	0.0038241
Slc35b2	0.00603508	0.00457642	9	17823399	0.412397	0.0081962	SLC35B2	bmi	ENSRNOG00000019900	ENSG00000157593	0.0166402	NA	NA	0.00452329	NA	0.0046308
Fgfr2	0.0060489	0.0060489	1	200590952	0.412397	0.78902	FGFR2	bmi	ENSRNOG00000016374	ENSG00000066468	NA	0.00554276	0.00656079	0.00625896	0.0059882	0.0059882
Trem2	0.00612802	NA	9	14611560	0.412397	0.034873	TREM2	bmi	ENSRNOG00000013578	ENSG00000095970	0.00612802	NA	NA	NA	NA	NA
Sbds	0.00612952	0.00508794	12	29921442	0.412397	0.68162	SBDS	bmi	ENSRNOG00000000888	ENSG00000126524	0.783481	0.00523226	0.00511709	0.00487793	0.00499891	0.00523226
Faim2	0.00619686	0.00515749	7	141157962	0.412397	NA	NA	bmi	ENSRNOG00000053258	NA	0.622287	0.00515389	0.00515389	0.00515389	0.00515152	0.0051743
Engase	0.00620624	0.008658	10	107502694	0.412397	0.061266	ENGASE	bmi	ENSRNOG00000027498	ENSG00000167280	0.00256874	0.0124912	0.00921097	0.0124912	0.00609927	0.00690222
Nr4a1	0.00629015	0.00629015	7	142905757	0.412397	0.3396	NR4A1	bmi	ENSRNOG00000007607	ENSG00000123358	NA	0.00629015	NA	0.00629015	NA	NA
Dnajc27	0.00629364	0.00530034	6	28515024	0.412397	1.0753e-19	DNAJC27	bmi	ENSRNOG00000003988	ENSG00000115137	0.0971602	0.00526916	0.00520006	0.00510891	0.00553264	0.00541227
Gas2	0.00629603	0.00629603	1	107262658	0.412397	0.66482	GAS2	bmi	ENSRNOG00000016717	ENSG00000148935	NA	NA	0.00639718	0.00619803	NA	NA
Il17re	0.00631807	NA	4	145413229	0.412397	0.050114	IL17RE	bmi	ENSRNOG00000009204	ENSG00000163701	0.00631807	NA	NA	NA	NA	NA
Luzp1	0.00655051	0.0373797	5	154868533	0.42364	4.3488e-07	LUZP1	bmi	ENSRNOG00000022402	ENSG00000169641	0.00358862	0.0373797	NA	NA	NA	NA
Pik3c3	0.00661121	0.0061698	18	22964209	0.42364	7.1712e-11	PIK3C3	bmi	ENSRNOG00000017840	ENSG00000078142	0.0102928	0.00455143	0.00829515	0.00505166	0.00829515	0.00659482
Rab28	0.00667865	0.00451334	14	73889212	0.42364	0.037004	RAB28	bmi	ENSRNOG00000017074	ENSG00000157869	0.152978	NA	NA	0.00468149	0.00435686	NA
Cbx4	0.00671692	0.00671692	10	108190994	0.42364	NA	NA	bmi	ENSRNOG00000046207	NA	NA	0.00671692	NA	NA	NA	NA
Morf4l1	0.00677293	0.00677293	8	97474091	0.42364	0.082309	MORF4L1	bmi	ENSRNOG00000058412	ENSG00000185787	NA	0.0067696	0.0067696	0.0067696	0.00698531	0.0065825
Pou6f1	0.00678948	0.896513	7	142204035	0.42364	3.9353e-06	POU6F1	bmi	ENSRNOG00000004595	ENSG00000184271	0.00107505	0.92834	0.830918	0.91458	0.91458	0.812021
Kcnh3	0.0068258	0.00562037	7	140788986	0.42364	0.001089	KCNH3	bmi	ENSRNOG00000057315	ENSG00000135519	0.0477613	0.00530099	0.00529744	0.00684472	0.00531392	NA
Anks1a	0.00684975	0.00567163	20	7484549	0.42364	2.7068e-32	ANKS1A	bmi	ENSRNOG00000000498	ENSG00000064999	0.839167	0.00961489	0.00505511	0.00585657	0.00473496	0.00505511
Sspn	0.00688937	0.00993181	4	180291388	0.42364	0.54677	SSPN	bmi	ENSRNOG00000001807	ENSG00000123096	0.00272101	0.00997207	0.0100343	0.00978687	0.00986553	0.0100046
Eef1a1	0.00692663	0.00692663	8	85838868	0.42364	NA	NA	bmi	ENSRNOG00000009439	NA	NA	0.00617416	0.00819394	0.00617416	0.00617416	0.0087783
Fam83f	0.00694082	0.00694082	7	121889156	0.42364	0.033879	FAM83F	bmi	ENSRNOG00000018330	ENSG00000133477	NA	NA	NA	NA	NA	0.00694082
Abhd3	0.00699947	0.00825985	18	1892412	0.42364	0.42038	ABHD3	bmi	ENSRNOG00000029370	ENSG00000158201	0.00397014	0.00800807	0.00841321	0.00848402	0.00841321	0.00800807
Prph	0.00700166	0.00700166	7	140742417	0.42364	0.013844	PRPH	bmi	ENSRNOG00000052880	ENSG00000135406	NA	NA	NA	NA	0.00700166	NA
Faim	0.00722739	NA	8	107225211	0.43118	NA	NA	bmi	ENSRNOG00000030463	NA	0.00722739	NA	NA	NA	NA	NA
Slc11a2	0.00724231	0.00834022	7	142025814	0.43118	0.33426	SLC11A2	bmi	ENSRNOG00000019550	ENSG00000110911	0.0043674	0.00850004	0.00842294	0.00825016	0.00850004	0.00804644
Apobec2	0.00724638	NA	9	14529217	0.43118	0.00061661	APOBEC2	bmi	ENSRNOG00000012303	ENSG00000124701	0.00724638	NA	NA	NA	NA	NA
Crtc3	0.00730075	0.00730075	1	142393206	0.432028	0.55862	CRTC3	bmi	ENSRNOG00000011975	ENSG00000140577	NA	NA	NA	NA	0.00730075	NA
Rdh5	0.00744238	NA	7	3335741	0.434253	NA	NA	bmi	ENSRNOG00000053850	NA	0.00744238	NA	NA	NA	NA	NA
Pygo1	0.00747724	NA	8	79606788	0.434253	NA	NA	bmi	ENSRNOG00000051813	NA	0.00747724	NA	NA	NA	NA	NA
Rin1	0.00750997	0.00750997	1	220335253	0.434253	0.82091	RIN1	bmi	ENSRNOG00000050223	ENSG00000174791	NA	0.00552315	0.00820258	0.00826867	0.00826867	0.00826867
LOC100910237	0.00751539	0.00751539	1	22757011	0.434253	NA	NA	bmi	ENSRNOG00000060376	NA	NA	0.00749989	0.00751909	0.00751909	0.00753911	0.00749989
Birc5	0.00753995	0.00662074	10	106856096	0.434253	0.72787	BIRC5	bmi	ENSRNOG00000050819	ENSG00000089685	0.0246307	0.00551249	0.00543046	0.0594233	0.00521992	0.00551249
Ppp2r5d	0.00762258	0.00762258	9	16586802	0.436651	0.017937	PPP2R5D	bmi	ENSRNOG00000016849	ENSG00000112640	NA	0.00559147	0.0113877	0.00825739	NA	0.00729916
Dnajc14	0.00766269	0.00694033	7	3230319	0.436651	0.14411	DNAJC14	bmi	ENSRNOG00000006844	ENSG00000135392	0.0159733	0.00693758	0.0069257	0.00696382	0.00693984	0.00693485
Tiam1	0.00776103	0.00647864	11	29933162	0.438938	0.33802	TIAM1	bmi	ENSRNOG00000021569	ENSG00000156299	0.37692	0.0101813	0.0107831	0.00263744	0.00945082	0.0104297
Casc1	0.00782707	0.425758	4	179440952	0.438938	0.002603	DNAI7	bmi	ENSRNOG00000027630	ENSG00000118307	0.0026197	NA	NA	0.418127	0.433476	NA
Alb	0.00783374	0.00795454	14	19176276	0.438938	0.080245	ALB	bmi	ENSRNOG00000002911	ENSG00000163631	0.00728086	0.0082288	0.00839988	0.0072676	0.00784203	0.00813778
Eif2ak4	0.00797104	0.00695162	3	110159707	0.438938	0.019963	EIF2AK4	bmi	ENSRNOG00000006027	ENSG00000128829	0.0298301	0.00633237	0.00782263	0.00716405	0.00708519	0.00654539
Golt1b	0.00798273	0.00401694	4	176606648	0.438938	0.066119	GOLT1B	bmi	ENSRNOG00000058386	ENSG00000111711	0.353614	0.00401694	NA	NA	NA	NA
Coro1c	0.00806683	0.00615168	12	48481749	0.438938	0.90049	CORO1C	bmi	ENSRNOG00000000697	ENSG00000110880	0.117235	0.00615746	0.00615746	NA	0.00614015	NA
Oasl	0.00809145	0.00676365	12	47444103	0.438938	0.11204	OASL	bmi	ENSRNOG00000001187	ENSG00000135114	0.30358	0.00682272	0.00721953	0.00682272	0.00650206	0.00650206
B4gat1	0.00812322	0.00812322	1	220416017	0.438938	0.00037737	B4GAT1	bmi	ENSRNOG00000020110	ENSG00000174684	NA	NA	NA	NA	NA	0.00812322
Rft1	0.00816158	NA	16	6712388	0.438938	3.1923e-07	RFT1	bmi	ENSRNOG00000021805	ENSG00000163933	0.00816158	NA	NA	NA	NA	NA
Apoa1	0.00816564	0.00816564	8	50525090	0.438938	0.56558	APOA1	bmi	ENSRNOG00000045679	ENSG00000118137	NA	NA	NA	0.00623544	0.0118258	NA
Zfand2a	0.00822583	0.00822583	12	17252092	0.438938	0.95796	ZFAND2A	bmi	ENSRNOG00000032917	ENSG00000178381	NA	NA	NA	0.00822583	NA	NA
Fubp1	0.00825281	NA	2	257425678	0.438938	9.9541e-23	FUBP1	bmi	ENSRNOG00000043370	ENSG00000162613	0.00825281	NA	NA	NA	NA	NA
Rasal1	0.00830935	0.0068954	12	41416217	0.438938	0.042451	RASAL1	bmi	ENSRNOG00000001374	ENSG00000111344	0.747566	0.00697455	0.00694958	0.00688826	0.00681361	0.00685356
Gpd1	0.00832915	NA	7	141370490	0.438938	0.62171	GPD1	bmi	ENSRNOG00000056457	ENSG00000167588	0.00832915	NA	NA	NA	NA	NA
Bri3bp	0.00835213	0.00667571	12	36576019	0.438938	NA	NA	bmi	ENSRNOG00000000979	NA	0.558846	0.0117442	NA	0.00893131	0.00461445	0.00539443
Adamts3	0.00835491	0.00701332	14	19866407	0.438938	0.15117	ADAMTS3	bmi	ENSRNOG00000027463	ENSG00000156140	0.17402	0.00704824	0.00698821	0.0069887	0.00704824	0.00699378
Tapbpl	0.00842188	0.00842188	4	157735747	0.43993	NA	NA	bmi	ENSRNOG00000027552	NA	NA	NA	0.00789924	0.00901856	NA	NA
Rtn4r	0.00848604	0.907528	11	86992398	0.43993	0.78364	RTN4R	bmi	ENSRNOG00000030920	ENSG00000040608	0.00406261	NA	NA	NA	0.907528	NA
RGD1561662	0.00849634	0.00665635	9	15546822	0.43993	0.85968	C6orf132	bmi	ENSRNOG00000015297	ENSG00000188112	0.0117415	NA	NA	0.00665635	NA	NA
Prdm2	0.00854944	0.00715552	5	161770652	0.440562	0.00055663	PRDM2	bmi	ENSRNOG00000033522	ENSG00000116731	0.257989	0.00715631	0.00702593	0.00728901	0.00711513	0.00719651
Tm6sf1	0.0087178	0.0087178	1	143661520	0.444733	0.00040965	TM6SF1	bmi	ENSRNOG00000019662	ENSG00000136404	NA	NA	NA	0.0087178	NA	NA
Ccpg1os	0.00873954	0.00962424	8	79655972	0.444733	0.00069906	PIERCE2	bmi	ENSRNOG00000052869	ENSG00000261652	0.00685028	0.0099659	NA	0.0105263	NA	0.00859316
Pramef8	0.00877122	0.0142667	5	162183326	0.444733	0.33728	PRAMEF2	bmi	ENSRNOG00000027278	ENSG00000120952	0.00299706	0.00910558	0.0136895	0.678221	0.0136895	0.0103698
Pramef8	0.00877122	0.0142667	5	162183326	0.444733	0.66265	PRAME	bmi	ENSRNOG00000027278	ENSG00000185686	0.00299706	0.00910558	0.0136895	0.678221	0.0136895	0.0103698
Top1mt	0.00879555	NA	7	116688700	0.444733	0.010326	TOP1MT	bmi	ENSRNOG00000007500	ENSG00000184428	0.00879555	NA	NA	NA	NA	NA
Spats2	0.00887467	0.00788039	7	140829075	0.446637	0.54316	SPATS2	bmi	ENSRNOG00000052307	ENSG00000123352	0.024022	0.00495983	0.0993903	0.0221725	0.00470718	0.00603913
Nfkbie	0.00894621	NA	9	17828407	0.448143	0.37111	NFKBIE	bmi	ENSRNOG00000019907	ENSG00000146232	0.00894621	NA	NA	NA	NA	NA
Dbn1	0.00900389	0.0648786	17	9679627	0.448534	0.14033	DBN1	bmi	ENSRNOG00000014170	ENSG00000113758	0.00483364	NA	NA	NA	NA	0.0648786
Deaf1	0.00903732	0.00903732	1	214283789	0.448534	0.16204	DEAF1	bmi	ENSRNOG00000017960	ENSG00000177030	NA	NA	0.00874636	0.00937744	0.00857124	0.00952671
Smagp	0.00913009	NA	7	142244294	0.45106	NA	NA	bmi	ENSRNOG00000048932	NA	0.00913009	NA	NA	NA	NA	NA
Tmem198b	0.00945185	0.0100295	7	3224832	0.46257	NA	NA	bmi	ENSRNOG00000006827	NA	0.00768205	0.00803082	NA	0.00816781	0.00809514	0.035204
AC106292.2	0.00946769	NA	11	65743891	0.46257	NA	NA	bmi	ENSRNOG00000059017	NA	0.00946769	NA	NA	NA	NA	NA
Troap	0.00949192	0.00949192	7	140758614	0.46257	0.7689	TROAP	bmi	ENSRNOG00000060703	ENSG00000135451	NA	0.00772876	NA	0.0225142	0.0070282	NA
Abcb4	0.00964573	NA	4	22133520	0.465825	0.64107	ABCB1	bmi	ENSRNOG00000008012	ENSG00000085563	0.00964573	NA	NA	NA	NA	NA
Esyt1	0.00964682	0.00964682	7	2924602	0.465825	0.36555	ESYT1	bmi	ENSRNOG00000060753	ENSG00000139641	NA	0.0115819	0.00579241	0.011561	0.0115819	0.011561
Gpn1	0.00968847	0.00827862	6	26242924	0.465825	1.3638e-07	GPN1	bmi	ENSRNOG00000004941	ENSG00000198522	0.0645787	0.00746065	0.00948171	0.00848416	0.00833382	0.00789864
Ppcdc	0.00976435	NA	8	62085546	0.467387	0.072731	PPCDC	bmi	ENSRNOG00000018711	ENSG00000138621	0.00976435	NA	NA	NA	NA	NA
Capn3	0.0101303	NA	3	112228719	0.479047	0.05235	CAPN3	bmi	ENSRNOG00000008609	ENSG00000092529	0.0101303	NA	NA	NA	NA	NA
Klf4	0.0102944	0.00803287	5	72283312	0.479047	0.53779	KLF4	bmi	ENSRNOG00000016299	ENSG00000136826	0.0655481	0.00618644	0.0062196	NA	0.0195826	NA
Stat2	0.010316	0.0101848	7	2691368	0.479047	0.2611	STAT2	bmi	ENSRNOG00000031081	ENSG00000170581	0.0110263	0.00994359	0.0101861	0.0102442	0.0102442	0.010314
Mafk	0.0103449	0.0100002	12	16923989	0.479047	NA	NA	bmi	ENSRNOG00000001277	NA	0.0124987	0.0100493	0.00980857	0.0100493	0.0100493	0.0100493
Vps13d	0.0104379	0.00529524	5	162891450	0.479047	0.07764	VPS13D	bmi	ENSRNOG00000016443	ENSG00000048707	0.273499	0.00529524	NA	NA	NA	NA
Pdzd8	0.0104448	0.0104448	1	280458040	0.479047	0.85995	PDZD8	bmi	ENSRNOG00000009460	ENSG00000165650	NA	NA	0.0104448	NA	NA	0.0104448
Dnajb1	0.0104858	0.0104858	19	24747177	0.479047	0.66313	DNAJB1	bmi	ENSRNOG00000021824	ENSG00000132002	NA	NA	NA	0.0104858	NA	NA
Ebi3	0.0106489	0.0142576	9	11110873	0.479047	0.00094063	EBI3	bmi	ENSRNOG00000050509	ENSG00000105246	0.00706937	NA	NA	NA	0.0142075	0.0143081
Abhd18	0.0106964	0.0106964	2	127770675	0.479047	0.030811	ABHD18	bmi	ENSRNOG00000013692	ENSG00000164074	NA	0.0105579	0.0104955	0.0106755	0.0110359	0.0107332
Cd180	0.0107948	NA	2	32820321	0.479047	0.051904	CD180	bmi	ENSRNOG00000010266	ENSG00000134061	0.0107948	NA	NA	NA	NA	NA
Btbd9	0.0108082	0.0116166	20	8901930	0.479047	0.025895	BTBD9	bmi	ENSRNOG00000000540	ENSG00000183826	0.0101049	NA	NA	NA	0.0116166	NA
Snx17	0.0108709	NA	6	26541137	0.479047	0.0002697	SNX17	bmi	ENSRNOG00000026884	ENSG00000115234	0.0108709	NA	NA	NA	NA	NA
Dpp9	0.0108988	0.0180404	9	10846595	0.479047	0.34679	DPP9	bmi	ENSRNOG00000050748	ENSG00000142002	0.00780714	0.0180404	NA	NA	NA	NA
Psip1	0.0109184	0.0109184	5	101555693	0.479047	1.8782e-17	PSIP1	bmi	ENSRNOG00000011498	ENSG00000164985	NA	0.0148031	NA	0.00864841	NA	NA
Cacnb3	0.0110264	NA	7	140315367	0.479047	0.041344	CACNB3	bmi	ENSRNOG00000054274	ENSG00000167535	0.0110264	NA	NA	NA	NA	NA
Ptges3	0.0110328	0.0109371	7	2479310	0.479047	0.64752	PTGES3	bmi	ENSRNOG00000002642	ENSG00000110958	0.0115374	0.0108526	0.0108526	0.0109771	0.0110283	0.0109771
Rbm12b	0.0110741	0.0097033	5	25253009	0.479047	0.00049439	RBM12B	bmi	ENSRNOG00000016330	ENSG00000183808	0.0376177	0.00981759	0.00957121	0.00963188	0.00963188	0.00987098
Naca	0.0111621	NA	7	2458263	0.479047	0.68037	NACA	bmi	ENSRNOG00000002632	ENSG00000196531	0.0111621	NA	NA	NA	NA	NA
Selenom	0.0111942	0.0111942	14	83752392	0.479047	0.014605	SELENOM	bmi	ENSRNOG00000061231	ENSG00000198832	NA	0.01116	0.0112493	0.0112012	0.0112012	0.01116
Ptk7	0.0113034	0.0068656	9	16702459	0.479047	0.0028815	PTK7	bmi	ENSRNOG00000039976	ENSG00000112655	0.0319103	NA	0.0068656	NA	NA	NA
Zfp831	0.0114112	0.0101858	3	172692451	0.479047	0.022884	ZNF831	bmi	ENSRNOG00000024693	ENSG00000124203	0.0286066	0.0102588	0.0101371	0.0101371	0.010139	0.0102588
Tafa5	0.011413	0.0117078	7	128500010	0.479047	0.010893	TAFA5	bmi	ENSRNOG00000049349	ENSG00000219438	0.0101363	0.00731882	0.00908423	0.120284	0.0207649	0.00804939
Clgn	0.0114272	0.05507	19	24545317	0.479047	0.13775	CLGN	bmi	ENSRNOG00000003755	ENSG00000153132	0.00337871	0.0546911	0.0546911	NA	0.0558435	NA
Khk	0.0114759	0.0114759	6	26810578	0.479047	0.20705	KHK	bmi	ENSRNOG00000008047	ENSG00000138030	NA	0.0112296	0.0117563	0.0123395	0.0109296	0.0112296
Ccdc77	0.0114772	0.0121456	4	152860674	0.479047	0.53642	CCDC77	bmi	ENSRNOG00000037206	ENSG00000120647	0.00900021	0.0122374	0.0120105	0.0120105	0.0122374	0.0122374
Sri	0.0115	0.0115	4	23006242	0.479047	0.23219	SRI	bmi	ENSRNOG00000049780	ENSG00000075142	NA	0.011986	0.0101466	0.0114929	0.0121421	0.011986
Lztr1	0.0115541	0.00824282	11	87381898	0.479047	0.82606	LZTR1	bmi	ENSRNOG00000001870	ENSG00000099949	0.0583279	0.00598384	NA	NA	NA	0.0132402
Otof	0.0116033	0.0104834	6	27328405	0.479047	0.049079	OTOF	bmi	ENSRNOG00000009967	ENSG00000115155	0.0248896	0.0103813	0.0102933	0.0102933	0.0110094	0.010473
Eloa	0.0116421	0.0116421	5	154347390	0.479047	0.75044	ELOA	bmi	ENSRNOG00000010902	ENSG00000011007	NA	NA	0.0116459	0.0116416	0.011639	0.0116416
Polg2	0.0116492	0.118952	10	94968835	0.479047	0.23394	POLG2	bmi	ENSRNOG00000013728	ENSG00000256525	0.0061118	0.118952	NA	NA	NA	NA
Rps6ka4	0.0116776	0.0116776	1	222087325	0.479047	5.7213e-07	RPS6KA4	bmi	ENSRNOG00000021117	ENSG00000162302	NA	0.0117678	0.0116735	0.011717	0.0115159	0.011717
Fem1a	0.0116808	0.261254	9	10798945	0.479047	NA	NA	bmi	ENSRNOG00000050646	NA	0.00398603	NA	0.261792	0.260718	NA	NA
Polr2d	0.0117233	0.00732453	18	24570761	0.479047	0.51054	POLR2D	bmi	ENSRNOG00000016231	ENSG00000144231	0.0293117	0.00732453	NA	NA	NA	NA
Il23a	0.0117358	0.0117358	7	2710608	0.479047	0.1728	IL23A	bmi	ENSRNOG00000003254	ENSG00000110944	NA	NA	NA	NA	0.0117358	NA
Ptgr1	0.0118374	0.0104583	5	76110737	0.479047	0.078085	PTGR1	bmi	ENSRNOG00000015072	ENSG00000106853	0.0346843	0.0103575	0.0106457	0.0101068	0.0106457	0.0105563
Filip1	0.0118488	NA	8	87256263	0.479047	0.03434	FILIP1	bmi	ENSRNOG00000011521	ENSG00000118407	0.0118488	NA	NA	NA	NA	NA
LOC108348098	0.0118543	0.0118543	1	220325351	0.479047	0.0010468	BRMS1	bmi	ENSRNOG00000020117	ENSG00000174744	NA	0.0118543	NA	NA	NA	NA
Asic1	0.0118574	0.0126729	7	141326320	0.479047	0.011585	ASIC1	bmi	ENSRNOG00000059765	ENSG00000110881	0.0111405	NA	0.0126729	NA	NA	NA
Atp5f1b	0.011889	0.011889	7	2504694	0.479047	0.76739	ATP5F1B	bmi	ENSRNOG00000002840	ENSG00000110955	NA	0.0118869	0.0118839	0.0118927	0.0118927	0.0118891
Pfkm	0.0119425	NA	7	139685572	0.479047	0.5005	PFKM	bmi	ENSRNOG00000057988	ENSG00000152556	0.0119425	NA	NA	NA	NA	NA
Rgs9	0.0119823	0.0103665	10	97509970	0.479047	0.20514	RGS9	bmi	ENSRNOG00000003800	ENSG00000108370	0.0539718	0.0105621	0.0111176	0.00986171	0.010325	0.0100559
Dclk1	0.0120086	NA	2	144646307	0.479047	0.111	DCLK1	bmi	ENSRNOG00000032922	ENSG00000133083	0.0120086	NA	NA	NA	NA	NA
Drap1	0.012017	0.012017	1	220803795	0.479047	1.3601e-08	DRAP1	bmi	ENSRNOG00000020527	ENSG00000175550	NA	0.0119694	0.0120651	NA	NA	NA
Rgs10	0.0120354	0.0120354	1	199782077	0.479047	0.069691	RGS10	bmi	ENSRNOG00000042592	ENSG00000148908	NA	0.0276026	0.0276026	0.0293949	0.00693958	0.00606113
Ndufb7	0.0120703	0.326483	19	24701048	0.479047	0.053058	NDUFB7	bmi	ENSRNOG00000028717	ENSG00000099795	0.00205199	0.317837	0.317837	0.344756	0.335326	0.317837
Spryd4	0.0121165	0.0120217	7	2621960	0.479047	1.8733e-05	SPRYD4	bmi	ENSRNOG00000003127	ENSG00000176422	0.0122128	0.0120217	NA	NA	NA	NA
Amigo2	0.0121283	NA	7	138704125	0.479047	0.00019755	AMIGO2	bmi	ENSRNOG00000007032	ENSG00000139211	0.0121283	NA	NA	NA	NA	NA
Gls2	0.012143	NA	7	2605718	0.479047	0.017519	GLS2	bmi	ENSRNOG00000031612	ENSG00000135423	0.012143	NA	NA	NA	NA	NA
Pafah1b2	0.0122918	NA	8	50259247	0.479464	1.0987e-06	PAFAH1B2	bmi	ENSRNOG00000057102	ENSG00000168092	0.0122918	NA	NA	NA	NA	NA
Cdhr2	0.0123091	NA	17	10415122	0.479464	0.018915	CDHR2	bmi	ENSRNOG00000017917	ENSG00000074276	0.0123091	NA	NA	NA	NA	NA
Slc48a1	0.0123228	0.0113343	7	139271697	0.479464	0.005524	SLC48A1	bmi	ENSRNOG00000053196	ENSG00000211584	0.0218434	0.0158377	0.00925042	0.0158317	0.0158317	0.00696429
Tns2	0.0123316	0.0123316	7	143707236	0.479464	0.48923	TNS2	bmi	ENSRNOG00000010588	ENSG00000111077	NA	0.0269432	NA	0.0118107	NA	0.0082287
Dzip1l	0.0123951	0.0123951	8	107875990	0.4802	0.73291	DZIP1L	bmi	ENSRNOG00000014746	ENSG00000158163	NA	0.0124395	0.0123395	0.0124192	0.0124192	0.0123589
Bloc1s1	0.0124691	NA	7	3342629	0.481332	0.0019437	RDH5	bmi	ENSRNOG00000007784	ENSG00000135437	0.0124691	NA	NA	NA	NA	NA
Cnpy2	0.0126097	0.0116839	7	2737764	0.485022	0.21788	CNPY2	bmi	ENSRNOG00000003549	ENSG00000257727	0.0208786	0.011686	0.011686	0.011683	0.0116813	0.011683
Elmod2	0.0127323	0.011408	19	24467963	0.486672	0.24513	ELMOD2	bmi	ENSRNOG00000028176	ENSG00000179387	0.0303147	0.0111259	0.0111259	0.0115016	0.012753	0.0107328
Cnr2	0.0127429	NA	5	154260061	0.486672	0.10197	CNR2	bmi	ENSRNOG00000009260	ENSG00000188822	0.0127429	NA	NA	NA	NA	NA
Odf3b	0.0129735	0.582209	7	130347944	0.489136	0.058954	CIMAP1B	bmi	ENSRNOG00000037060	ENSG00000177989	0.00214417	0.582377	0.582227	0.582202	0.582035	0.582202
Rpe	0.0129955	0.00892021	9	73687742	0.489136	0.55417	RPE	bmi	ENSRNOG00000038085	ENSG00000197713	0.0239134	NA	NA	NA	NA	0.00892021
Rttn	0.0130059	0.0130059	18	86071661	0.489136	0.57381	RTTN	bmi	ENSRNOG00000038200	ENSG00000176225	NA	NA	0.0127671	0.0132539	NA	NA
Asap3	0.0130662	0.823942	5	154552194	0.489136	0.10283	ASAP3	bmi	ENSRNOG00000049714	ENSG00000088280	0.00311296	NA	0.820783	0.799845	NA	0.84578
LOC108348250	0.0131508	0.0126771	9	16629400	0.489136	0.17478	CUL7	bmi	ENSRNOG00000017857	ENSG00000044090	0.0161713	0.0116782	0.0129597	0.0129597	0.0129597	0.0129375
Kdm1a	0.0131638	0.117318	5	154909002	0.489136	3.353e-06	KDM1A	bmi	ENSRNOG00000022372	ENSG00000004487	0.00358039	0.118495	NA	NA	0.118027	0.115475
Pigb	0.0132633	0.00878829	8	79693072	0.489136	0.1851	PIGB	bmi	ENSRNOG00000059622	ENSG00000069943	0.027002	NA	NA	NA	0.00878829	NA
Mrpl40	0.0132848	0.0110951	11	86276615	0.489136	0.024457	MRPL40	bmi	ENSRNOG00000049686	ENSG00000185608	0.409949	0.012185	0.00989319	0.0108501	0.0117496	0.0110828
Mrps10	0.0132992	0.0140545	9	15637267	0.489136	0.67443	MRPS10	bmi	ENSRNOG00000022609	ENSG00000048544	0.010482	0.0140654	0.0140551	0.0140418	0.0140551	0.0140551
Pdk1	0.0132992	NA	3	58530869	0.489136	0.063579	PDK1	bmi	ENSRNOG00000001517	ENSG00000152256	0.0132992	NA	NA	NA	NA	NA
Fnbp4	0.0133329	0.00705159	3	79570624	0.489136	5.9669e-19	FNBP4	bmi	ENSRNOG00000007241	ENSG00000109920	0.117402	NA	NA	NA	NA	0.00705159
Fabp3	0.0134403	NA	5	148528724	0.489136	0.057512	FABP3	bmi	ENSRNOG00000012879	ENSG00000121769	0.0134403	NA	NA	NA	NA	NA
Mip	0.0134807	0.0134807	7	2635742	0.489136	0.00021816	MIP	bmi	ENSRNOG00000003132	ENSG00000135517	NA	NA	0.0134807	NA	NA	NA
Med20	0.0134844	0.0118564	9	15379384	0.489136	2.0619e-05	MED20	bmi	ENSRNOG00000013852	ENSG00000124641	0.04289	0.0192989	0.0188898	0.0192989	0.00777515	0.0073223
Zfp143	0.0135318	0.0135318	1	174702372	0.489136	0.065161	ZNF143	bmi	ENSRNOG00000010087	ENSG00000166478	NA	0.00933498	0.0777862	0.00899501	0.054976	0.00830149
Pitpnm1	0.0136401	0.0136401	1	219348720	0.489136	0.0047498	PITPNM1	bmi	ENSRNOG00000018553	ENSG00000110697	NA	NA	NA	NA	0.0136401	NA
RGD1559441	0.0136553	0.0136553	5	24860152	0.489136	NA	NA	bmi	ENSRNOG00000024953	NA	NA	0.0133542	0.0131226	0.0136291	0.0133542	0.0149664
Kcnb1	0.0137042	0.00987433	3	163850784	0.489136	0.093441	KCNB1	bmi	ENSRNOG00000046949	ENSG00000158445	0.0606249	NA	0.0480462	0.00549923	NA	NA
Itpr2	0.0137963	0.0124037	4	180538388	0.489136	0.008564	ITPR2	bmi	ENSRNOG00000001804	ENSG00000123104	0.0207996	0.308641	NA	NA	0.0042162	0.291094
Ctsd	0.0138631	0.0138631	1	215541541	0.489136	0.63306	CTSD	bmi	ENSRNOG00000020206	ENSG00000117984	NA	NA	NA	0.0138631	NA	NA
Tmem235	0.0139679	0.0418425	10	106869400	0.489136	0.87754	TMEM235	bmi	ENSRNOG00000048231	ENSG00000204278	0.00322078	0.0418654	0.0418422	0.0418295	0.0418295	0.041846
Tollip	0.0139916	0.0139916	1	214823977	0.489136	0.00056853	TOLLIP	bmi	ENSRNOG00000019861	ENSG00000078902	NA	0.0139498	0.0140047	0.0140047	0.0140495	0.0139498
Tmem200a	0.0139919	0.0139919	1	20332029	0.489136	0.00011884	TMEM200A	bmi	ENSRNOG00000047783	ENSG00000164484	NA	0.0138369	0.0152793	0.0131768	NA	0.0138369
Klhl29	0.013994	0.0110174	6	29178857	0.489136	0.0010319	KLHL29	bmi	ENSRNOG00000005371	ENSG00000119771	0.0729525	NA	0.0110457	0.0109613	NA	0.0110457
Brsk2	0.0139997	0.0139997	1	214927171	0.489136	0.000168	BRSK2	bmi	ENSRNOG00000020021	ENSG00000174672	NA	0.0139997	NA	NA	NA	NA
Wdr36	0.014041	0.78126	18	25637587	0.489136	0.17028	WDR36	bmi	ENSRNOG00000027355	ENSG00000134987	0.0033762	0.779918	NA	0.778958	0.784826	NA
Man2c1	0.0140472	0.0116163	8	61805676	0.489136	0.072072	MAN2C1	bmi	ENSRNOG00000030654	ENSG00000140400	0.761843	0.0113253	0.0122934	0.0113253	0.0118777	0.0113253
Stard9	0.0140791	0.00805729	3	112428394	0.489136	NA	NA	bmi	ENSRNOG00000010050	NA	0.0553727	NA	NA	NA	NA	0.00805729
Qrfpr	0.0141267	NA	2	122891320	0.489211	0.089327	QRFPR	bmi	ENSRNOG00000014414	ENSG00000186867	0.0141267	NA	NA	NA	NA	NA
Trpc1	0.0144847	0.0132106	8	103503984	0.498821	0.15682	TRPC1	bmi	ENSRNOG00000054902	ENSG00000144935	0.0279559	0.0283447	0.0100976	0.0102832	0.00898643	0.0280035
Htr1a	0.0146503	NA	2	36246627	0.498821	NA	NA	bmi	ENSRNOG00000010254	NA	0.0146503	NA	NA	NA	NA	NA
NEWGENE_1359268	0.0146814	0.0146814	15	19275255	0.498821	NA	NA	bmi	ENSRNOG00000046920	NA	NA	NA	NA	0.0146814	NA	NA
Ints13	0.0146969	0.0186825	4	180855799	0.498821	0.73784	INTS13	bmi	ENSRNOG00000001808	ENSG00000064102	0.00710929	0.0102016	0.0102016	0.0393669	0.0477207	0.0393669
Lrrc38	0.0147022	0.858431	5	162031721	0.498821	0.14312	LRRC38	bmi	ENSRNOG00000015264	ENSG00000162494	0.00460608	NA	NA	0.858431	NA	0.858431
Thoc1	0.0147381	0.0147381	18	1142781	0.498821	0.65084	THOC1	bmi	ENSRNOG00000015332	ENSG00000079134	NA	0.015105	0.0142268	0.0155249	0.0142268	0.0146927
Mrpl2	0.0147705	NA	9	16643618	0.498821	0.67961	MRPL2	bmi	ENSRNOG00000018057	ENSG00000112651	0.0147705	NA	NA	NA	NA	NA
Elac2	0.0147747	0.0147747	10	51478377	0.498821	0.098936	ELAC2	bmi	ENSRNOG00000003424	ENSG00000006744	NA	NA	NA	0.759793	NA	0.00721325
Gale	0.0150122	NA	5	154310452	0.505255	0.42289	GALE	bmi	ENSRNOG00000009712	ENSG00000117308	0.0150122	NA	NA	NA	NA	NA
Gem	0.0151431	0.0154865	5	25349927	0.507126	0.00021467	GEM	bmi	ENSRNOG00000015160	ENSG00000164949	0.0136317	0.0154249	0.0154249	0.015494	0.015596	0.015494
AABR07054362.1	0.015234	0.015234	3	149960775	0.507126	NA	NA	bmi	ENSRNOG00000050899	NA	NA	NA	NA	NA	NA	0.015234
Mad2l1bp	0.0152664	0.0152664	9	17216494	0.507126	0.2151	MAD2L1BP	bmi	ENSRNOG00000019463	ENSG00000124688	NA	0.0159356	0.0138059	NA	0.0160664	0.0154828
Oard1	0.0152676	NA	9	14544676	0.507126	0.00026281	OARD1	bmi	ENSRNOG00000012679	ENSG00000124596	0.0152676	NA	NA	NA	NA	NA
Malsu1	0.0153855	NA	4	78735278	0.507126	0.19368	MALSU1	bmi	ENSRNOG00000009035	ENSG00000156928	0.0153855	NA	NA	NA	NA	NA
Snrnp40	0.0153986	NA	5	148577331	0.507126	0.1387	SNRNP40	bmi	ENSRNOG00000012219	ENSG00000060688	0.0153986	NA	NA	NA	NA	NA
Fam81a	0.0154336	0.0131004	8	76521656	0.507126	0.31849	FAM81A	bmi	ENSRNOG00000057501	ENSG00000157470	0.0331029	0.0131004	0.0131004	0.0131004	NA	NA
Adipoq	0.0154966	NA	11	81330292	0.507126	0.38599	ADIPOQ	bmi	ENSRNOG00000001821	ENSG00000181092	0.0154966	NA	NA	NA	NA	NA
Dtnb	0.0155209	0.0214428	6	27975416	0.507126	NA	NA	bmi	ENSRNOG00000011914	NA	0.0121608	NA	NA	0.0214428	NA	NA
Ddx23	0.0155387	NA	7	140325430	0.507126	0.0015516	DDX23	bmi	ENSRNOG00000060154	ENSG00000174243	0.0155387	NA	NA	NA	NA	NA
Napa	0.0157473	0.0157473	1	77994202	0.512383	0.38041	NAPA	bmi	ENSRNOG00000001494	ENSG00000105402	NA	0.0141652	0.0442006	0.0133751	0.0133751	0.0133639
Fbxo9	0.0157966	NA	8	85388332	0.512437	0.012761	FBXO9	bmi	ENSRNOG00000008214	ENSG00000112146	0.0157966	NA	NA	NA	NA	NA
Drd1	0.0159468	0.390457	17	11101305	0.515757	0.037526	DRD1	bmi	ENSRNOG00000023688	ENSG00000184845	0.00805072	NA	NA	NA	0.390457	NA
Ptprs	0.0160727	0.0267696	9	10603812	0.516426	0.071194	PTPRS	bmi	ENSRNOG00000047247	ENSG00000105426	0.00535718	0.0261593	0.0276663	0.0274314	0.0274314	0.0253179
LOC102551901	0.0161045	0.0186109	7	139047262	0.516426	6.2434e-22	FAIM2	bmi	ENSRNOG00000045554	ENSG00000135472	0.0104649	0.0192099	0.0170269	NA	0.0192031	0.019206
Mcrs1	0.0161564	0.0161564	7	140910422	0.516426	0.000755	MCRS1	bmi	ENSRNOG00000054838	ENSG00000187778	NA	0.0678906	0.0729498	NA	0.00634625	NA
Tex9	0.0161593	0.0140774	8	79083521	0.516426	0.5082	TEX9	bmi	ENSRNOG00000059702	ENSG00000151575	0.0615778	0.0322186	0.0112243	0.0106621	0.0139652	0.0143489
Man2a1	0.0163046	0.786256	9	112293387	0.518599	0.26841	MAN2A1	bmi	ENSRNOG00000015439	ENSG00000112893	0.00389125	0.786706	NA	NA	0.786706	0.785353
Sod1	0.0163641	NA	11	30363279	0.518599	0.14391	SOD1	bmi	ENSRNOG00000002115	ENSG00000142168	0.0163641	NA	NA	NA	NA	NA
Wdr61	0.0163718	NA	8	59296345	0.518599	0.13666	SKIC8	bmi	ENSRNOG00000012803	ENSG00000140395	0.0163718	NA	NA	NA	NA	NA
Jun	0.0164374	0.0142563	5	114011188	0.519152	0.53102	JUN	bmi	ENSRNOG00000026293	ENSG00000177606	0.069259	0.0149191	0.0154449	0.0109483	0.0164263	0.0149845
Pex6	0.016575	0.0159615	9	16566687	0.521968	0.58628	PEX6	bmi	ENSRNOG00000016655	ENSG00000124587	0.0205169	0.0150504	0.0150504	0.0150504	0.0140667	0.0233416
Vwa5b2	0.0167069	0.0172807	11	83992075	0.524587	0.11559	VWA5B2	bmi	ENSRNOG00000001707	ENSG00000145198	0.0143278	0.0168657	0.0176614	0.0180505	0.0167913	0.0171018
Ankrd50	0.0170053	0.0142387	2	125288692	0.527779	0.036256	ANKRD50	bmi	ENSRNOG00000010534	ENSG00000151458	0.3521	0.0142099	0.0142725	0.0142099	0.0142725	0.0142289
Panx2	0.0170182	0.0152171	7	130042946	0.527779	0.78262	PANX2	bmi	ENSRNOG00000055530	ENSG00000073150	0.0416022	0.0166778	0.0113911	0.0224115	0.0146819	0.0146819
Tm9sf4	0.0170408	0.00868923	3	148635774	0.527779	1.1425e-06	TM9SF4	bmi	ENSRNOG00000009406	ENSG00000101337	0.305772	NA	NA	NA	0.00868923	NA
C2cd4c	0.0170511	NA	7	12974168	0.527779	0.040361	C2CD4C	bmi	ENSRNOG00000008026	ENSG00000183186	0.0170511	NA	NA	NA	NA	NA
Mdga1	0.0171356	NA	20	8515141	0.527779	0.0039791	MDGA1	bmi	ENSRNOG00000000536	ENSG00000112139	0.0171356	NA	NA	NA	NA	NA
Mtbp	0.0171486	0.0171389	7	95310005	0.527779	0.53762	MTBP	bmi	ENSRNOG00000004412	ENSG00000172167	0.0171974	0.014279	0.014339	0.0141882	0.0867816	0.0142551
Myl4	0.0171782	NA	10	92628355	0.527779	4.5209e-06	MYL4	bmi	ENSRNOG00000050675	ENSG00000198336	0.0171782	NA	NA	NA	NA	NA
Dcaf6	0.0172452	0.0172452	13	83579035	0.527779	0.99403	DCAF6	bmi	ENSRNOG00000003078	ENSG00000143164	NA	NA	NA	0.0415138	0.010876	NA
Puf60	0.0172519	NA	7	117129236	0.527779	0.018166	PUF60	bmi	ENSRNOG00000009960	ENSG00000179950	0.0172519	NA	NA	NA	NA	NA
Dvl3	0.0172986	NA	11	84051077	0.527779	0.33394	DVL3	bmi	ENSRNOG00000001708	ENSG00000161202	0.0172986	NA	NA	NA	NA	NA
Rell2	0.0173762	0.624643	18	31094964	0.528649	1.7787e-05	RELL2	bmi	ENSRNOG00000019575	ENSG00000164620	0.00284534	0.625911	0.622734	0.622734	0.625911	0.625911
Tfdp2	0.0174959	NA	8	104040933	0.530176	0.10622	TFDP2	bmi	ENSRNOG00000011241	ENSG00000114126	0.0174959	NA	NA	NA	NA	NA
Zzz3	0.0176701	NA	2	257626382	0.530176	5.4252e-12	ZZZ3	bmi	ENSRNOG00000050321	ENSG00000036549	0.0176701	NA	NA	NA	NA	NA
Ddit4l2	0.0177638	0.0158908	2	242882305	0.530176	0.071932	DDIT4L	bmi	ENSRNOG00000010047	ENSG00000145358	0.0431557	0.0322872	0.0081936	0.0322872	0.0234617	0.0113474
Rab27a	0.0177727	0.0332104	8	79722333	0.530176	0.00057527	RAB27A	bmi	ENSRNOG00000052499	ENSG00000069974	0.0053403	0.0338481	0.0294844	0.0338481	0.0347502	0.0347502
LOC102549542	0.0177887	0.0177887	2	234375314	0.530176	0.20227	ELOVL6	bmi	ENSRNOG00000048949	ENSG00000170522	NA	0.0227695	0.0246564	0.0227695	0.0138756	0.012401
Hck	0.0178255	0.00868923	3	148579919	0.530176	2.7569e-05	HCK	bmi	ENSRNOG00000009331	ENSG00000101336	0.741337	NA	NA	NA	NA	0.00868923
NEWGENE_1310139	0.0178613	0.015394	2	32859855	0.530176	0.34361	MAST4	bmi	ENSRNOG00000027002	ENSG00000069020	0.0883917	0.0139649	0.0128277	0.0265587	0.0139649	0.0151529
Ninj2	0.0179055	0.0152608	4	152630468	0.530176	0.29134	NINJ2	bmi	ENSRNOG00000010282	ENSG00000171840	0.128537	0.0151163	0.0152113	0.0155506	0.0151163	0.0153179
Scp2d1	0.0179494	0.0179494	3	138974870	0.530176	0.82895	SCP2D1	bmi	ENSRNOG00000009461	ENSG00000132631	NA	0.017844	0.017844	0.0183839	0.017844	0.017844
Lmbr1l	0.0179571	0.191508	7	140585831	0.530176	0.52688	LMBR1L	bmi	ENSRNOG00000061607	ENSG00000139636	0.00937089	0.191508	NA	NA	NA	NA
Rtn3	0.0180153	0.0180153	1	222677372	0.530176	0.20148	RTN3	bmi	ENSRNOG00000021202	ENSG00000133318	NA	0.0437413	0.0134595	0.0311825	0.0134467	0.0135081
Kansl2	0.0181009	0.171116	7	140132468	0.530176	NA	NA	bmi	ENSRNOG00000053541	NA	0.00328107	0.342332	0.357755	0.0595605	0.342332	0.182774
Ecpas	0.0181084	0.0156309	5	75931292	0.530176	0.069299	ECPAS	bmi	ENSRNOG00000025076	ENSG00000136813	0.0858884	0.0251707	0.0204239	0.010715	0.0102613	0.024722
Cwc27	0.0181156	0.0118859	2	34719343	0.530176	0.014383	CWC27	bmi	ENSRNOG00000013252	ENSG00000153015	0.0380023	NA	NA	NA	NA	0.0118859
Rraga	0.0182641	0.0165955	5	104941065	0.533075	1.1237e-05	RRAGA	bmi	ENSRNOG00000007051	ENSG00000155876	0.0366849	0.0166026	0.0165392	0.0167188	0.0165392	0.0165789
Man1a1	0.0184525	0.0303077	20	35257984	0.537116	1.5831e-05	MAN1A1	bmi	ENSRNOG00000000800	ENSG00000111885	0.00623673	0.0275334	0.0266068	0.0286635	0.0275334	0.0502677
Timeless	0.0185349	0.0185496	7	2643287	0.53783	0.0001848	TIMELESS	bmi	ENSRNOG00000031916	ENSG00000111602	0.0185056	NA	NA	0.0185177	NA	0.0185817
Adcy6	0.0186091	NA	7	140270691	0.53783	0.0021512	ADCY6	bmi	ENSRNOG00000054757	ENSG00000174233	0.0186091	NA	NA	NA	NA	NA
Nelfa	0.0186268	0.823782	14	82093836	0.53783	0.02157	NELFA	bmi	ENSRNOG00000015474	ENSG00000185049	0.00435233	NA	0.810263	NA	0.846173	0.810263
Pcsk2	0.0187281	0.0162787	3	137618897	0.53931	1.0129e-06	PCSK2	bmi	ENSRNOG00000005438	ENSG00000125851	0.0748066	0.0157316	0.0185198	0.0132254	0.0177463	0.017352
LOC102556092	0.0188231	NA	12	37184762	0.540599	NA	NA	bmi	ENSRNOG00000021705	NA	0.0188231	NA	NA	NA	NA	NA
Fsip1	0.0189009	0.0189009	3	109969151	0.540698	0.48562	FSIP1	bmi	ENSRNOG00000005888	ENSG00000150667	NA	0.0184816	0.0200682	0.0190758	0.0182947	0.0186859
Wnk1	0.0189269	0.0127618	4	152452847	0.540698	0.074404	WNK1	bmi	ENSRNOG00000009956	ENSG00000060237	0.0365654	NA	NA	NA	0.0127618	NA
Ccdc184	0.0190373	NA	7	139762613	0.541819	0.71254	CCDC184	bmi	ENSRNOG00000021945	ENSG00000177875	0.0190373	NA	NA	NA	NA	NA
Dhcr24	0.0190668	0.0190668	5	126164673	0.541819	0.30968	DHCR24	bmi	ENSRNOG00000006787	ENSG00000116133	NA	0.017326	NA	NA	0.021196	NA
Dnaaf5	0.0191717	0.0191717	12	17545467	0.543367	0.21941	DNAAF5	bmi	ENSRNOG00000021312	ENSG00000164818	NA	NA	NA	NA	NA	0.0191717
Pacs1	0.0192663	0.0192663	1	220516315	0.544614	2.9067e-06	PACS1	bmi	ENSRNOG00000020350	ENSG00000175115	NA	0.0195074	0.0191825	0.0198741	0.0182751	0.0195727
Snrpa1	0.0193714	0.0193714	1	126961388	0.544823	0.63199	SNRPA1	bmi	ENSRNOG00000011932	ENSG00000131876	NA	NA	NA	0.0193714	NA	NA
Prpf40b	0.0193748	0.0193748	7	140967281	0.544823	0.23071	PRPF40B	bmi	ENSRNOG00000052539	ENSG00000110844	NA	NA	0.0167083	NA	NA	0.0230523
Cnih2	0.0195691	0.0195691	1	220474496	0.547606	8.7872e-07	CNIH2	bmi	ENSRNOG00000020247	ENSG00000174871	NA	0.0292689	0.0292689	0.0292689	0.00840817	0.0292689
LOC360919	0.0195755	0.0195755	14	19028809	0.547606	NA	NA	bmi	ENSRNOG00000039504	NA	NA	0.0174212	0.0175417	0.0177536	0.0179932	0.0343253
Eif4b	0.0197492	0.0184788	7	143679616	0.548748	NA	NA	bmi	ENSRNOG00000010103	NA	0.0300809	0.0170047	0.0205429	0.0177952	0.0171755	0.0205429
Osbpl10	0.0198778	0.0159775	8	123126666	0.548748	0.0051719	OSBPL10	bmi	ENSRNOG00000011435	ENSG00000144645	0.395751	NA	0.0159572	0.0160356	0.0159603	0.0159572
Mad1l1	0.0198841	0.0119181	12	16410082	0.548748	1.055e-06	MAD1L1	bmi	ENSRNOG00000001265	ENSG00000002822	0.0595884	NA	NA	0.0119181	NA	NA
Map1a	0.0200009	0.0151335	3	113251777	0.548748	0.00062489	MAP1A	bmi	ENSRNOG00000014230	ENSG00000166963	0.346811	0.0151334	NA	0.0151329	NA	0.0151341
Trim72	0.0200284	0.0200284	1	199449972	0.548748	6.5436e-13	TRIM72	bmi	ENSRNOG00000022099	ENSG00000177238	NA	0.0200319	0.0222925	0.0188472	0.0188472	0.0205119
Snx8	0.0201309	0.0201309	12	16340921	0.548748	0.11183	SNX8	bmi	ENSRNOG00000001258	ENSG00000106266	NA	NA	0.0195652	NA	NA	0.0207303
Intu	0.0203327	0.0203327	2	127459011	0.548748	0.63601	INTU	bmi	ENSRNOG00000010556	ENSG00000164066	NA	0.0218472	0.0218134	0.0218472	0.0195428	0.0174357
Sntb1	0.0203509	0.0170495	7	95397112	0.548748	0.36924	SNTB1	bmi	ENSRNOG00000004821	ENSG00000172164	0.363029	0.0166833	0.0166864	0.0166846	0.0166885	0.0186782
Hadha	0.020434	NA	6	27589656	0.548748	0.18008	HADHA	bmi	ENSRNOG00000024629	ENSG00000084754	0.020434	NA	NA	NA	NA	NA
Atad3a	0.0204387	0.0204387	5	173189591	0.548748	0.23778	ATAD3A	bmi	ENSRNOG00000018118	ENSG00000197785	NA	0.0199909	0.0204381	0.0203238	0.0191487	0.0225949
Myl6	0.0204651	0.0218032	7	2906136	0.548748	0.00068153	MYL6	bmi	ENSRNOG00000054140	ENSG00000092841	0.0156584	0.0272433	0.0272433	0.0153654	0.018222	0.0277975
Zfp136	0.0204831	0.0182138	18	750775	0.548748	NA	NA	bmi	ENSRNOG00000016417	NA	0.0541079	0.0241548	0.0171365	0.0172149	0.0170346	0.0172489
AABR07062512.1	0.0205142	0.118182	4	180425803	0.548748	NA	NA	bmi	ENSRNOG00000053339	NA	0.00769677	NA	NA	0.118182	NA	0.118182
Syce3	0.0205364	0.0205364	7	130360516	0.548748	0.037379	SYCE3	bmi	ENSRNOG00000042056	ENSG00000217442	NA	0.0214365	0.020661	0.0208884	0.0217624	0.0183159
AABR07068728.1	0.0205417	NA	9	116652529	0.548748	0.06304	L3MBTL4	bmi	ENSRNOG00000025273	ENSG00000154655	0.0205417	NA	NA	NA	NA	NA
Krt18	0.0205429	0.0205429	7	143629454	0.548748	0.21359	KRT18	bmi	ENSRNOG00000047393	ENSG00000111057	NA	NA	NA	NA	NA	0.0205429
Dnajc22	0.0205525	NA	7	140781798	0.548748	0.38992	DNAJC22	bmi	ENSRNOG00000053498	ENSG00000178401	0.0205525	NA	NA	NA	NA	NA
Adgre5	0.0205549	0.152653	19	24855298	0.548748	0.52484	ADGRE5	bmi	ENSRNOG00000004489	ENSG00000123146	0.00747995	NA	NA	0.141617	NA	0.165385
Dkk2	0.0206042	NA	2	237148940	0.548748	0.79778	DKK2	bmi	ENSRNOG00000011360	ENSG00000155011	0.0206042	NA	NA	NA	NA	NA
Asxl2	0.0206408	0.0214297	6	27887796	0.548748	0.045445	ASXL2	bmi	ENSRNOG00000011908	ENSG00000143970	0.0174317	0.0214301	0.0214301	0.0214294	0.0214294	0.0214293
Ap2m1	0.0206863	0.0206863	11	84041183	0.548748	7.3314e-05	AP2M1	bmi	ENSRNOG00000001709	ENSG00000161203	NA	0.0217815	0.0199678	0.0213621	0.0204824	0.0199678
Ints3	0.0208019	NA	2	189766734	0.550458	0.032807	INTS3	bmi	ENSRNOG00000015153	ENSG00000143624	0.0208019	NA	NA	NA	NA	NA
Sgta	0.0210931	0.0429679	7	11521997	0.556795	0.042382	SGTA	bmi	ENSRNOG00000019891	ENSG00000104969	0.00593829	0.0426583	0.0432207	0.0429023	0.0426521	0.0434171
Glo1	0.0212134	NA	20	9273593	0.558602	0.011984	GLO1	bmi	ENSRNOG00000000541	ENSG00000124767	0.0212134	NA	NA	NA	NA	NA
Pdrg1	0.0214139	0.0214139	3	148487058	0.561227	NA	NA	bmi	ENSRNOG00000008845	NA	NA	NA	NA	NA	0.0214139	NA
Uhrf1	0.0214959	0.051862	9	10738221	0.561227	0.044255	UHRF1	bmi	ENSRNOG00000048411	ENSG00000276043	0.00545967	0.402174	0.0419252	0.0419252	0.0421298	0.0422439
Tmprss4	0.0215388	0.0215388	8	49469502	0.561227	0.98614	TMPRSS4	bmi	ENSRNOG00000026650	ENSG00000137648	NA	0.0199454	0.0221823	0.0204785	0.0199522	0.0263337
Wiz	0.0215438	0.0215438	7	14374357	0.561227	0.19843	WIZ	bmi	ENSRNOG00000006217	ENSG00000011451	NA	0.0214471	NA	0.0216414	NA	NA
Derl3	0.0216024	0.0216024	20	13705016	0.561227	0.00077342	DERL3	bmi	ENSRNOG00000028243	ENSG00000099958	NA	NA	NA	NA	0.019212	0.0246708
Osbpl11	0.0216329	0.0216329	11	70770506	0.561227	7.4957e-05	OSBPL11	bmi	ENSRNOG00000001782	ENSG00000144909	NA	NA	NA	0.0216329	NA	NA
Pithd1	0.0216779	0.0253906	5	154322550	0.561227	0.10321	PITHD1	bmi	ENSRNOG00000010873	ENSG00000057757	0.0125175	0.0246431	0.0246431	0.0246366	0.0289136	0.0246366
Fgd6	0.0217959	NA	7	34952010	0.561351	0.05359	FGD6	bmi	ENSRNOG00000054515	ENSG00000180263	0.0217959	NA	NA	NA	NA	NA
Eps8l2	0.0220004	0.0220004	1	214328070	0.561351	0.027893	EPS8L2	bmi	ENSRNOG00000018336	ENSG00000177106	NA	0.0304139	0.021431	0.022959	0.0160808	0.0238093
Cdk2	0.0220016	0.0114187	7	3124953	0.561351	0.049251	CDK2	bmi	ENSRNOG00000006469	ENSG00000123374	0.246081	NA	NA	NA	NA	0.0114187
Gypc	0.0220229	0.813544	18	25312386	0.561351	0.033418	GYPC	bmi	ENSRNOG00000029939	ENSG00000136732	0.00407119	0.846302	0.802184	NA	0.798474	0.798474
Tbc1d22b	0.0220418	0.0120043	20	8235606	0.561351	0.88499	TBC1D22B	bmi	ENSRNOG00000059458	ENSG00000065491	0.128923	NA	NA	NA	0.0120043	NA
Ankh	0.0220921	0.0185371	2	80131562	0.561351	0.50619	ANKH	bmi	ENSRNOG00000010960	ENSG00000154122	0.339803	0.00759241	0.0341478	0.0400818	0.0173938	0.0378223
Zfp36l2	0.0221124	0.0221124	6	7417424	0.561351	0.017817	ZFP36L2	bmi	ENSRNOG00000005067	ENSG00000152518	NA	NA	0.0221124	NA	NA	NA
Prim1	0.0221186	0.0219545	7	2435552	0.561351	0.049579	PRIM1	bmi	ENSRNOG00000031993	ENSG00000198056	0.0229771	0.0214636	0.0214956	0.0214335	0.0241246	0.0214935
Ccdc65	0.0223065	0.0216631	7	140383396	0.561351	0.67495	CCDC65	bmi	ENSRNOG00000058916	ENSG00000139537	0.0261955	0.0308668	0.0225847	0.0208618	0.0225847	0.0161458
Anxa2	0.022315	0.022315	8	75687099	0.561351	NA	NA	bmi	ENSRNOG00000010362	NA	NA	NA	0.0225726	0.0220633	NA	NA
Efr3a	0.0223585	NA	7	106535433	0.561351	0.16661	EFR3A	bmi	ENSRNOG00000025528	ENSG00000132294	0.0223585	NA	NA	NA	NA	NA
Zfp11	0.0223968	NA	12	30655897	0.561351	0.0035366	ZNF345	bmi	ENSRNOG00000051442	ENSG00000251247	0.0223968	NA	NA	NA	NA	NA
LOC103690317	0.0223987	NA	7	140196952	0.561351	0.48759	KANSL2	bmi	ENSRNOG00000060185	ENSG00000139620	0.0223987	NA	NA	NA	NA	NA
Vcan	0.0224417	0.0187225	2	18490101	0.561351	0.09047	VCAN	bmi	ENSRNOG00000029212	ENSG00000038427	0.483183	0.111119	0.00445668	0.0790649	0.115676	0.0749005
Kdm5a	0.0226393	NA	4	152892387	0.561351	0.69659	KDM5A	bmi	ENSRNOG00000010591	ENSG00000073614	0.0226393	NA	NA	NA	NA	NA
Ifitm3	0.0226583	0.0226583	1	213810695	0.561351	0.42582	IFITM3	bmi	ENSRNOG00000015078	ENSG00000142089	NA	0.0228958	0.0238483	0.0224355	0.0218981	0.0223097
Ifitm3	0.0226583	0.0226583	1	213810695	0.561351	0.21791	IFITM2	bmi	ENSRNOG00000015078	ENSG00000185201	NA	0.0228958	0.0238483	0.0224355	0.0218981	0.0223097
Ifitm3	0.0226583	0.0226583	1	213810695	0.561351	0.4508	IFITM1	bmi	ENSRNOG00000015078	ENSG00000185885	NA	0.0228958	0.0238483	0.0224355	0.0218981	0.0223097
Fam53c	0.022672	0.022672	18	27558088	0.561351	2.5825e-05	FAM53C	bmi	ENSRNOG00000020261	ENSG00000120709	NA	NA	NA	NA	0.022672	NA
Adcy8	0.0226845	0.0226845	7	105353912	0.561351	0.062112	ADCY8	bmi	ENSRNOG00000004890	ENSG00000155897	NA	0.0225806	0.0219794	0.0236483	0.0230887	0.022205
LOC100910996	0.0226919	0.0226919	7	25737978	0.561351	0.021586	C12orf75	bmi	ENSRNOG00000060879	ENSG00000235162	NA	0.0226895	0.0227296	0.0227159	0.0226032	0.0227219
Fam92a	0.0227251	NA	5	25732643	0.561351	0.0032009	CIBAR1	bmi	ENSRNOG00000016338	ENSG00000188343	0.0227251	NA	NA	NA	NA	NA
Stat5a	0.022862	0.0191004	10	88764731	0.563064	0.1424	STAT5A	bmi	ENSRNOG00000019496	ENSG00000126561	0.446587	0.0235353	0.0235353	0.0100507	0.028689	0.0235353
Exoc4	0.022899	0.022899	4	60549196	0.563064	1.1148e-05	EXOC4	bmi	ENSRNOG00000046023	ENSG00000131558	NA	0.0219675	0.0219675	0.0139457	0.0276877	0.0511347
Aqp9	0.0229938	0.0201199	8	77559623	0.563368	0.071741	AQP9	bmi	ENSRNOG00000061883	ENSG00000103569	0.0795581	0.010438	0.0385305	0.0197979	0.031325	0.022527
Adm	0.0230159	0.0230159	1	175445087	0.563368	0.88781	ADM	bmi	ENSRNOG00000027030	ENSG00000148926	NA	0.0229957	0.0230255	0.0229957	0.0230373	0.0230255
B3galt1	0.0231469	0.0188355	3	54253948	0.564392	0.058818	B3GALT1	bmi	ENSRNOG00000007625	ENSG00000172318	0.854547	0.0188458	0.0198133	0.0188458	0.0188458	0.0179214
Mapt	0.0231626	0.0199588	10	92288909	0.564392	4.3422e-07	MAPT	bmi	ENSRNOG00000005133	ENSG00000186868	0.0445998	0.0194773	NA	0.0194773	NA	0.0209969
Haus6	0.0232278	0.0266766	5	104947426	0.564704	0.0022281	HAUS6	bmi	ENSRNOG00000046028	ENSG00000147874	0.014103	0.0182257	0.0300397	0.0301749	0.0302335	0.0302335
Zfp513	0.0233272	0.0233272	6	26537706	0.565842	0.27672	ZNF513	bmi	ENSRNOG00000005298	ENSG00000163795	NA	0.0232731	0.0232492	0.0234392	0.0233615	0.0233139
Mtrf1	0.0234936	0.384506	15	61662263	0.567674	0.062318	MTRF1	bmi	ENSRNOG00000047106	ENSG00000120662	0.00799338	NA	0.353346	NA	0.41816	NA
Itga7	0.0235185	0.0283192	7	3355115	0.567674	0.00035212	ITGA7	bmi	ENSRNOG00000007905	ENSG00000135424	0.0127221	0.244475	0.0338318	0.0198649	0.0349586	0.0154609
Pgghg	0.0235609	0.0235609	1	213737787	0.567674	0.73023	PGGHG	bmi	ENSRNOG00000014783	ENSG00000142102	NA	0.0245271	0.0246429	0.0219445	0.0246363	0.0223681
Utp3	0.0236804	0.0236804	14	21153999	0.569256	0.9026	UTP3	bmi	ENSRNOG00000003599	ENSG00000132467	NA	NA	0.0217407	0.0248091	0.0247628	NA
Bles03	0.0237322	0.0237322	1	220806472	0.569256	0.05662	C11orf68	bmi	ENSRNOG00000020551	ENSG00000175573	NA	NA	0.0237204	NA	0.0237246	0.0237517
Hgs	0.023802	NA	10	109638766	0.569641	0.36069	HGS	bmi	ENSRNOG00000036696	ENSG00000185359	0.023802	NA	NA	NA	NA	NA
Rad52	0.023854	0.0244523	4	152430186	0.569641	7.1792e-11	RAD52	bmi	ENSRNOG00000009742	ENSG00000002016	0.0212534	0.0239231	0.0256324	0.0245191	0.0239577	0.0243065
Eomes	0.0240369	NA	8	127144902	0.57006	0.0059833	EOMES	bmi	ENSRNOG00000042140	ENSG00000163508	0.0240369	NA	NA	NA	NA	NA
AABR07008439.1	0.0240735	0.0240735	2	58448916	0.57006	0.2651	RANBP3L	bmi	ENSRNOG00000052173	ENSG00000164188	NA	NA	0.0254144	NA	0.0230941	0.0238266
Inpp5j	0.0241338	0.0202404	14	83730861	0.57006	0.033924	INPP5J	bmi	ENSRNOG00000019361	ENSG00000185133	0.363192	0.0242565	0.0173167	0.0178183	0.0292376	0.0173167
Glp1r	0.0241922	NA	20	9586074	0.57006	0.0026927	GLP1R	bmi	ENSRNOG00000001152	ENSG00000112164	0.0241922	NA	NA	NA	NA	NA
Mpnd	0.0242233	0.0242233	9	11055370	0.57006	0.0076757	MPND	bmi	ENSRNOG00000048282	ENSG00000008382	NA	NA	NA	0.0242233	NA	NA
Atp5f1e	0.0242288	0.0242288	3	172563104	0.57006	0.54051	ATP5F1E	bmi	ENSRNOG00000049912	ENSG00000124172	NA	0.0241919	0.0243698	NA	NA	0.024126
Rab5c	0.0242421	0.0242421	10	88621924	0.57006	0.06141	RAB5C	bmi	ENSRNOG00000018568	ENSG00000108774	NA	NA	0.0242421	NA	NA	NA
AABR07027407.1	0.0243716	NA	17	28825008	0.571857	NA	NA	bmi	ENSRNOG00000057161	NA	0.0243716	NA	NA	NA	NA	NA
Hadhb	0.0245009	NA	6	27555411	0.571907	0.18447	HADHB	bmi	ENSRNOG00000010800	ENSG00000138029	0.0245009	NA	NA	NA	NA	NA
Myom1	0.0246809	0.0151969	9	119353839	0.571907	0.22792	MYOM1	bmi	ENSRNOG00000057701	ENSG00000101605	0.904877	NA	NA	0.488003	NA	0.00760965
Npas4	0.0247579	0.0247579	1	220261007	0.571907	7.3692e-07	NPAS4	bmi	ENSRNOG00000020009	ENSG00000174576	NA	NA	0.497753	NA	NA	0.0124011
Tnfrsf25	0.024772	0.024772	5	169288870	0.571907	0.00033494	TNFRSF25	bmi	ENSRNOG00000021814	ENSG00000215788	NA	0.024772	NA	0.024772	NA	NA
Actr2	0.0248266	0.107813	14	104340433	0.571907	0.44812	ACTR2	bmi	ENSRNOG00000004959	ENSG00000138071	0.00508612	0.248665	0.248665	0.0308108	0.258387	0.261715
Casc3	0.0249616	0.0155851	10	86724426	0.571907	0.0095894	CASC3	bmi	ENSRNOG00000009716	ENSG00000108349	0.884661	NA	0.0157589	0.015415	NA	NA
Asphd2	0.0250057	0.0127147	12	50269346	0.571907	0.34101	ASPHD2	bmi	ENSRNOG00000061004	ENSG00000128203	0.382999	NA	0.0127147	NA	NA	NA
Sec23b	0.0250152	0.023826	3	138715569	0.571907	0.14547	SEC23B	bmi	ENSRNOG00000008411	ENSG00000101310	0.0333252	0.0239476	0.0237062	0.0239476	0.0237062	0.0238249
RGD1562136	0.0250649	NA	9	111327401	0.571907	0.21305	MACIR	bmi	ENSRNOG00000032398	ENSG00000181751	0.0250649	NA	NA	NA	NA	NA
LOC100911365	0.025082	0.025082	1	213951758	0.571907	0.0021036	GATD1	bmi	ENSRNOG00000045795	ENSG00000177225	NA	0.0251857	0.0246979	0.0254223	0.024614	0.025517
Bin2	0.0251094	0.881205	7	142273832	0.571907	0.029379	BIN2	bmi	ENSRNOG00000031930	ENSG00000110934	0.00739097	0.904195	0.844836	NA	NA	NA
Kat2a	0.0252904	NA	10	88611585	0.571907	0.00045358	KAT2A	bmi	ENSRNOG00000018364	ENSG00000108773	0.0252904	NA	NA	NA	NA	NA
Cyba	0.0253043	0.0253043	19	55249615	0.571907	0.60782	CYBA	bmi	ENSRNOG00000013014	ENSG00000051523	NA	0.0795353	0.0795353	0.0787619	0.00676611	0.0793014
Dnaaf4	0.0253273	0.718612	8	79638695	0.571907	0.80644	DNAAF4	bmi	ENSRNOG00000056654	ENSG00000256061	0.00401137	0.716734	0.71584	0.719482	0.72147	0.719482
Gdf11	0.0253526	0.0203957	7	3306862	0.571907	0.055166	GDF11	bmi	ENSRNOG00000007610	ENSG00000135414	0.406506	0.0172261	0.0449886	0.0172261	NA	0.0172895
Sema4d	0.0253536	0.0128888	17	13488375	0.571907	1.2503e-05	SEMA4D	bmi	ENSRNOG00000013679	ENSG00000187764	0.386229	NA	NA	NA	0.0128888	NA
LOC689986	0.025362	NA	14	3248079	0.571907	4.1598e-05	C1orf146	bmi	ENSRNOG00000047876	ENSG00000203910	0.025362	NA	NA	NA	NA	NA
Traf4	0.0253976	0.0189839	10	65418699	0.571907	0.0061696	TRAF4	bmi	ENSRNOG00000013169	ENSG00000076604	0.0775235	NA	0.0216337	NA	NA	0.0169118
Trabd	0.0254321	0.0220187	7	130058251	0.571907	0.065064	TRABD	bmi	ENSRNOG00000029095	ENSG00000170638	0.110272	0.01893	0.0250114	0.0247041	0.0244066	0.01893
E2f3	0.0255048	0.0255048	17	36334146	0.571907	0.00090907	E2F3	bmi	ENSRNOG00000029273	ENSG00000112242	NA	NA	NA	0.0255048	NA	NA
Hdac7	0.0255498	0.0401131	7	139281186	0.571907	0.025165	HDAC7	bmi	ENSRNOG00000055597	ENSG00000061273	0.0187355	NA	NA	0.0401131	NA	NA
Trmt1	0.0255905	0.0226389	19	25803261	0.571907	0.41147	TRMT1	bmi	ENSRNOG00000002914	ENSG00000104907	0.0729329	0.0198521	0.0198521	0.0200643	0.0229567	0.0374027
AC134224.3	0.0255951	0.0255951	1	221158097	0.571907	NA	NA	bmi	ENSRNOG00000062158	NA	NA	0.0217615	0.0304042	0.0296893	0.0304042	0.0200204
Pde4d	0.0258247	NA	2	40554145	0.573296	0.08517	PDE4D	bmi	ENSRNOG00000042536	ENSG00000113448	0.0258247	NA	NA	NA	NA	NA
Tars1	0.0258635	0.0237975	2	61394769	0.573296	0.44562	TARS1	bmi	ENSRNOG00000019023	ENSG00000113407	0.0456364	0.0234659	0.0255612	0.0214434	0.0255612	0.0234659
Map9	0.0259373	0.0227809	2	181331463	0.573296	0.083028	MAP9	bmi	ENSRNOG00000012982	ENSG00000164114	0.0834428	0.0227333	0.0218474	0.0222842	0.0246674	0.0225694
Ptger2	0.0259889	0.0259889	15	19338174	0.573296	0.16685	PTGER2	bmi	ENSRNOG00000050968	ENSG00000125384	NA	0.0259997	0.0259426	0.0259997	0.0259682	0.0260346
Mypop	0.0260591	0.0260591	1	79898550	0.573296	0.00062627	MYPOP	bmi	ENSRNOG00000014132	ENSG00000176182	NA	NA	0.0190826	NA	0.0393465	0.0267903
Drc1	0.0260636	0.0333955	6	27425234	0.573296	0.021998	DRC1	bmi	ENSRNOG00000024905	ENSG00000157856	0.0213676	NA	NA	0.0333955	NA	NA
Pdp1	0.0260736	0.0224948	5	25577450	0.573296	0.98749	PDP1	bmi	ENSRNOG00000016180	ENSG00000164951	0.123314	0.0222752	0.022222	0.022662	0.022662	0.022662
Ndufaf5	0.0260831	0.131955	3	133232431	0.573296	0.057602	NDUFAF5	bmi	ENSRNOG00000004784	ENSG00000101247	0.0144062	NA	NA	0.131955	NA	NA
Rrbp1	0.0262262	NA	3	138055239	0.574452	0.054872	RRBP1	bmi	ENSRNOG00000005958	ENSG00000125844	0.0262262	NA	NA	NA	NA	NA
Pole	0.0262424	NA	12	52403528	0.574452	7.713e-05	POLE	bmi	ENSRNOG00000037449	ENSG00000177084	0.0262424	NA	NA	NA	NA	NA
Arhgap45	0.0263956	0.0263956	7	12541060	0.576634	0.025152	ARHGAP45	bmi	ENSRNOG00000013220	ENSG00000180448	NA	NA	NA	NA	0.0263956	NA
Pced1b	0.02646	0.02646	7	138707425	0.576871	1.2612e-05	PCED1B	bmi	ENSRNOG00000022807	ENSG00000179715	NA	0.0275179	0.0263432	0.0265381	0.0256265	0.0263432
Cbarp	0.0266815	NA	7	12433932	0.579906	0.0027536	CBARP	bmi	ENSRNOG00000024349	ENSG00000099625	0.0266815	NA	NA	NA	NA	NA
Serinc2	0.0267069	0.0233031	5	148470060	0.579906	0.33126	SERINC2	bmi	ENSRNOG00000012989	ENSG00000168528	0.0973157	0.0229527	0.0234785	0.0233595	0.0235932	0.0231432
Mrps26	0.0268203	0.0217491	3	123093263	0.581196	0.18151	MRPS26	bmi	ENSRNOG00000021224	ENSG00000125901	0.853858	0.0220061	0.021468	0.0222593	0.0210506	0.0220061
Kcnh4	0.0269628	NA	10	88647574	0.582917	0.12131	KCNH4	bmi	ENSRNOG00000018790	ENSG00000089558	0.0269628	NA	NA	NA	NA	NA
AABR07035273.1	0.0270212	NA	12	9331614	0.582917	NA	NA	bmi	ENSRNOG00000055687	NA	0.0270212	NA	NA	NA	NA	NA
Tmem151b	0.0270621	0.0244879	9	17841409	0.582917	NA	NA	bmi	ENSRNOG00000019958	NA	0.0568641	0.0244325	0.0243692	0.0245136	0.0245136	0.024612
Adamts12	0.0272136	0.0272136	2	61039052	0.585011	0.42682	ADAMTS12	bmi	ENSRNOG00000018865	ENSG00000151388	NA	0.0274628	0.0254878	0.0274628	0.0283616	0.0274628
Six5	0.0273196	0.0273196	1	80000164	0.585507	0.24606	SIX5	bmi	ENSRNOG00000060146	ENSG00000177045	NA	0.0185272	NA	NA	0.0518544	NA
Ranbp3	0.0273844	0.0248032	9	10344991	0.585507	0.62931	RANBP3	bmi	ENSRNOG00000049785	ENSG00000031823	0.0569113	0.0211631	0.0211631	0.0392968	0.0295571	0.0209078
Sema6b	0.0273998	0.147913	9	10941612	0.585507	0.12655	SEMA6B	bmi	ENSRNOG00000045998	ENSG00000167680	0.00637002	0.153193	NA	0.148153	0.153193	0.138097
Tada3	0.0275269	NA	4	145318434	0.587005	0.27507	TADA3	bmi	ENSRNOG00000008597	ENSG00000171148	0.0275269	NA	NA	NA	NA	NA
Slc41a2	0.0276085	0.0267925	7	26522313	0.587005	0.73001	SLC41A2	bmi	ENSRNOG00000008713	ENSG00000136052	0.0325652	0.0253351	0.0382732	0.0298345	0.0298345	0.0185152
Foxp4	0.0276631	0.119174	9	15068398	0.587005	0.085615	FOXP4	bmi	ENSRNOG00000022804	ENSG00000137166	0.00831434	NA	0.118116	0.118116	NA	0.121347
Sbf2	0.027704	0.027704	1	174948912	0.587005	0.99533	SBF2	bmi	ENSRNOG00000009812	ENSG00000133812	NA	0.0275917	0.0275917	0.027874	0.0275917	0.027874
Dnajc21	0.0277424	0.0134798	2	60419524	0.587005	0.1685	DNAJC21	bmi	ENSRNOG00000017876	ENSG00000168724	0.696578	NA	0.0134798	NA	NA	NA
Slc25a23	0.0278334	0.0221193	9	9988054	0.587776	0.25191	SLC25A23	bmi	ENSRNOG00000047781	ENSG00000125648	0.908809	0.0221343	0.0237437	0.0233467	0.0207163	0.0209867
Ick	0.0279118	NA	8	85413536	0.588051	0.69165	CILK1	bmi	ENSRNOG00000008691	ENSG00000112144	0.0279118	NA	NA	NA	NA	NA
Rnf19b	0.0279556	0.0279556	5	147246036	0.588051	0.00055004	RNF19B	bmi	ENSRNOG00000000123	ENSG00000116514	NA	NA	NA	NA	NA	0.0279556
Zbtb8os	0.0280172	0.0280172	5	147535524	0.588197	0.13586	ZBTB8OS	bmi	ENSRNOG00000008226	ENSG00000176261	NA	NA	NA	NA	0.0280172	NA
Fut9	0.028164	NA	5	40032854	0.590128	NA	NA	bmi	ENSRNOG00000008475	NA	0.028164	NA	NA	NA	NA	NA
Nol4l	0.0283393	0.0283393	3	148909825	0.59265	0.003071	NOL4L	bmi	ENSRNOG00000010417	ENSG00000197183	NA	NA	0.0283393	NA	NA	NA
Pum1	0.0286759	0.0233129	5	148781221	0.598525	0.0099742	PUM1	bmi	ENSRNOG00000011709	ENSG00000134644	0.0912374	NA	0.0233502	0.0232386	NA	0.0233502
Slc4a1ap	0.0288983	NA	6	26214334	0.599524	0.054677	SLC4A1AP	bmi	ENSRNOG00000004901	ENSG00000163798	0.0288983	NA	NA	NA	NA	NA
Sil1	0.0289145	0.196762	18	28067483	0.599524	0.1693	SIL1	bmi	ENSRNOG00000019826	ENSG00000120725	0.015477	NA	0.196762	NA	NA	NA
Otub1	0.0289475	0.0289475	1	222451673	0.599524	0.020862	OTUB1	bmi	ENSRNOG00000021175	ENSG00000167770	NA	NA	0.0288416	0.0289778	0.0289336	0.0290375
Ehd4	0.0289569	0.0254949	3	111877852	0.599524	0.20267	EHD4	bmi	ENSRNOG00000007584	ENSG00000103966	0.0890539	0.0254348	0.0254348	0.0252275	0.0262034	0.0251997
Myo1c	0.029002	0.495866	10	63803308	0.599524	0.098458	MYO1C	bmi	ENSRNOG00000004072	ENSG00000197879	0.0145398	NA	NA	NA	0.495866	NA
Tinagl1	0.0290977	0.0290977	5	148382705	0.599563	0.05764	TINAGL1	bmi	ENSRNOG00000013179	ENSG00000142910	NA	NA	NA	NA	0.0290977	NA
AABR07033564.2	0.0291693	0.0291693	11	27598718	0.599563	NA	NA	bmi	ENSRNOG00000059467	NA	NA	0.0291931	0.0290013	0.0289164	0.0295506	0.0291931
LOC688286	0.0291709	0.0291709	10	106878084	0.599563	NA	NA	bmi	ENSRNOG00000045615	NA	NA	0.0146085	0.0390105	0.038639	0.038639	0.0390105
Atp6v0e2	0.0293429	0.0186245	4	78168116	0.599688	0.79668	ATP6V0E2	bmi	ENSRNOG00000008218	ENSG00000171130	0.068673	NA	NA	NA	0.0186245	NA
Ddn	0.0293788	0.0293788	7	140479710	0.599688	0.00042307	DDN	bmi	ENSRNOG00000059605	ENSG00000181418	NA	0.0233697	0.0273626	0.217762	0.0207047	0.0259467
Nmral1	0.0294857	0.0300134	10	11046023	0.599688	0.56537	NMRAL1	bmi	ENSRNOG00000003794	ENSG00000153406	0.0271024	0.0298462	0.0294372	0.0302688	0.0306989	0.0298462
Rpap3	0.0295173	0.0364131	7	139167302	0.599688	0.1957	RPAP3	bmi	ENSRNOG00000053405	ENSG00000005175	0.015146	0.043613	0.0512086	0.0185779	0.0526398	0.0451911
Btbd8	0.0295409	NA	14	3284088	0.599688	NA	NA	bmi	ENSRNOG00000023446	NA	0.0295409	NA	NA	NA	NA	NA
Nadk	0.029599	0.029599	5	172986290	0.599688	6.2724e-06	NADK	bmi	ENSRNOG00000016936	ENSG00000008130	NA	0.0293125	0.0298841	0.0295028	0.0295028	0.0298005
Tuba1b	0.029614	0.029614	7	140614751	0.599688	NA	NA	bmi	ENSRNOG00000053468	NA	NA	0.0430442	0.0233726	0.0240159	0.0241777	0.0503062
Agrn	0.0296439	0.0296439	5	173589818	0.599688	0.39181	AGRN	bmi	ENSRNOG00000020205	ENSG00000188157	NA	0.0296439	NA	NA	NA	NA
Tmem106c	0.0296782	0.0341047	7	139444993	0.599688	0.003907	TMEM106C	bmi	ENSRNOG00000053269	ENSG00000134291	0.0179869	0.0398714	0.0349284	0.0219397	0.0398714	0.0448976
Scoc	0.0298033	0.559267	19	24584454	0.601089	0.28775	SCOC	bmi	ENSRNOG00000003853	ENSG00000153130	0.00589404	0.673918	0.673918	0.189861	0.751592	NA
Eif2b5	0.0298839	0.0361281	11	84080272	0.601588	0.19301	EIF2B5	bmi	ENSRNOG00000038160	ENSG00000145191	0.0160159	0.0312182	0.0316904	0.0972846	0.0306421	0.0312182
Tdg	0.0300547	0.0300547	7	27193997	0.603074	0.82434	TDG	bmi	ENSRNOG00000027124	ENSG00000139372	NA	0.0305944	0.0305944	0.0297241	0.0300609	0.0293397
AC128207.1	0.0301027	0.0301027	7	2909703	0.603074	0.54468	MYL6B	bmi	ENSRNOG00000028837	ENSG00000196465	NA	0.0218593	NA	NA	0.118921	0.0218606
Palm	0.0302215	0.0302215	7	12708014	0.603074	0.0049473	PALM	bmi	ENSRNOG00000009760	ENSG00000099864	NA	0.0314358	0.0316321	0.0274581	0.0297912	0.031215
Prrx2	0.0302281	NA	3	9681870	0.603074	0.51169	PRRX2	bmi	ENSRNOG00000058329	ENSG00000167157	0.0302281	NA	NA	NA	NA	NA
Gsdma	0.0302377	0.0302377	10	86582611	0.603074	7.5645e-05	GSDMA	bmi	ENSRNOG00000007943	ENSG00000167914	NA	NA	NA	0.129213	NA	0.0170386
Pnrc2	0.0303686	0.0303686	5	154218851	0.603783	NA	NA	bmi	ENSRNOG00000009248	NA	NA	NA	NA	NA	0.0303686	NA
Washc4	0.0304045	0.0259579	7	26311093	0.603783	0.0039231	WASHC4	bmi	ENSRNOG00000008331	ENSG00000136051	0.192468	0.0259394	0.0261776	0.0257812	0.0257812	0.0261154
Ralyl	0.0304414	0.0262587	2	89041590	0.603783	8.5098e-10	RALYL	bmi	ENSRNOG00000011400	ENSG00000184672	0.142971	0.0260251	0.0270043	0.026127	0.026202	0.0259618
Zfp873	0.0305453	NA	7	10771127	0.603896	NA	NA	bmi	ENSRNOG00000021900	NA	0.0305453	NA	NA	NA	NA	NA
Mus81	0.0305625	0.0305625	1	220862385	0.603896	3.2927e-06	MUS81	bmi	ENSRNOG00000020617	ENSG00000172732	NA	0.0375555	0.0309405	0.0300404	0.028399	0.0276575
Rrad	0.0306467	NA	19	561726	0.603896	0.14629	RRAD	bmi	ENSRNOG00000011901	ENSG00000166592	0.0306467	NA	NA	NA	NA	NA
RGD1560436	0.0306833	0.0306833	5	142933618	0.603896	0.10186	AIRIM	bmi	ENSRNOG00000025065	ENSG00000116922	NA	0.0306833	0.0306833	NA	NA	NA
Vtn	0.0308327	NA	10	65767052	0.603896	0.067177	VTN	bmi	ENSRNOG00000010031	ENSG00000109072	0.0308327	NA	NA	NA	NA	NA
Zfp949	0.0308972	0.0308972	8	96356087	0.603896	NA	NA	bmi	ENSRNOG00000043223	NA	NA	NA	NA	NA	0.0308972	NA
AABR07044759.1	0.0309385	0.0309385	20	19636158	0.603896	0.10546	SLC16A9	bmi	ENSRNOG00000049063	ENSG00000165449	NA	0.0309385	NA	NA	NA	NA
Rbm4b	0.0309651	0.0309651	1	220009396	0.603896	0.00047514	RBM4B	bmi	ENSRNOG00000061795	ENSG00000173914	NA	0.0385591	NA	0.0292249	0.0272193	NA
Txndc16	0.0310053	0.0250985	15	19473372	0.603896	0.090528	TXNDC16	bmi	ENSRNOG00000006334	ENSG00000087301	0.10348	0.0250408	0.0251407	0.0251143	NA	NA
Slc35f6	0.0310205	NA	6	27095140	0.603896	0.0023301	SLC35F6	bmi	ENSRNOG00000009459	ENSG00000213699	0.0310205	NA	NA	NA	NA	NA
Pla2g4b	0.0310639	0.142592	3	111825161	0.603896	2.4993e-05	PLA2G4B	bmi	ENSRNOG00000007447	ENSG00000243708	0.0062551	0.14262	0.142589	0.142589	0.142574	0.142589
Rnf185	0.0311267	0.0363246	14	83648401	0.604027	0.21221	RNF185	bmi	ENSRNOG00000019325	ENSG00000138942	0.0181306	0.0413017	0.0244572	0.0414485	0.0412602	0.0413017
Zfp106	0.0312459	0.0263134	3	112283111	0.605249	0.714	ZNF106	bmi	ENSRNOG00000052583	ENSG00000103994	0.121326	0.0277951	0.0252703	0.0258342	0.0264857	NA
7SK	0.0314486	0.0314486	8	85480291	0.606086	NA	NA	bmi	ENSRNOG00000058555	NA	NA	NA	NA	0.0357341	0.0280786	NA
Ankrd46	0.0314534	0.0314534	7	75279445	0.606086	0.4721	ANKRD46	bmi	ENSRNOG00000025504	ENSG00000186106	NA	0.0629956	0.0720785	0.0113456	0.103142	NA
Adgrb2	0.0314579	0.0228404	5	148193709	0.606086	3.4418e-06	ADGRB2	bmi	ENSRNOG00000014375	ENSG00000121753	0.124169	0.0196308	NA	NA	0.0273014	NA
Pwwp3a	0.0316557	0.0299481	7	12331415	0.608807	0.3985	PWWP3A	bmi	ENSRNOG00000024549	ENSG00000160953	0.0442536	0.0312854	0.0298736	0.0311203	0.0312753	0.0267295
Lpar1	0.031773	0.252117	5	75557041	0.609034	0.20201	LPAR1	bmi	ENSRNOG00000013656	ENSG00000198121	0.00578935	0.255053	0.253107	0.25498	0.246544	0.251056
Dele1	0.0318087	NA	18	31396921	0.609034	0.46065	DELE1	bmi	ENSRNOG00000019276	ENSG00000081791	0.0318087	NA	NA	NA	NA	NA
Rbks	0.0318693	0.030348	6	26051395	0.609034	0.0018228	RBKS	bmi	ENSRNOG00000004710	ENSG00000171174	0.0425108	0.030482	0.0361473	0.0406603	0.0273707	0.0231614
Pef1	0.0319187	0.0319187	5	148320437	0.609034	0.00015781	PEF1	bmi	ENSRNOG00000013972	ENSG00000162517	NA	NA	NA	NA	NA	0.0319187
Micall2	0.0319503	0.0288599	12	16988135	0.609034	0.01778	MICALL2	bmi	ENSRNOG00000022533	ENSG00000164877	0.0684415	0.0288187	0.0288678	0.0288187	0.0289269	0.0288678
Bmf	0.0320689	0.0337742	3	110306066	0.609475	0.092221	BMF	bmi	ENSRNOG00000007529	ENSG00000104081	0.0266772	0.0366684	NA	0.0342593	0.0322715	0.0322715
Gamt	0.0320866	0.0306372	7	12314847	0.609475	0.090052	GAMT	bmi	ENSRNOG00000024577	ENSG00000130005	0.0420122	0.0310272	0.0306597	0.0303888	0.0312217	0.0299234
Tk2	0.0324847	0.0326054	19	917202	0.611269	0.11431	TK2	bmi	ENSRNOG00000012853	ENSG00000166548	0.031894	0.0324808	0.0324808	0.0326891	0.0326891	0.0326891
Grm5	0.0325459	0.0325459	1	151439408	0.611269	0.83763	GRM5	bmi	ENSRNOG00000016429	ENSG00000168959	NA	0.0316049	0.0316497	0.0318876	0.0321107	0.0358531
Aprt	0.0325753	0.0325753	19	55387287	0.611269	0.48706	APRT	bmi	ENSRNOG00000014405	ENSG00000198931	NA	NA	NA	0.0325753	0.0325753	NA
Apba3	0.0326273	0.0275592	7	11315842	0.611269	0.84751	APBA3	bmi	ENSRNOG00000020466	ENSG00000011132	0.300385	0.0275048	0.0275875	0.0275734	0.0275914	0.027539
Supt6h	0.0326296	0.0326296	10	65470470	0.611269	0.077752	SUPT6H	bmi	ENSRNOG00000012240	ENSG00000109111	NA	0.0338957	0.029226	0.0485457	0.0289183	0.0291044
Nae1	0.0327678	0.0327678	19	653509	0.611269	0.042143	NAE1	bmi	ENSRNOG00000033133	ENSG00000159593	NA	0.0318038	0.0318038	0.0337917	0.0337917	NA
Adrb1	0.0328358	0.0328358	1	277537584	0.611269	0.031862	ADRB1	bmi	ENSRNOG00000017002	ENSG00000043591	NA	0.0327087	0.0329056	0.0332929	0.0324255	0.0328585
Mbd3	0.0328771	NA	7	12179202	0.611269	0.23258	MBD3	bmi	ENSRNOG00000028956	ENSG00000071655	0.0328771	NA	NA	NA	NA	NA
Bud13	0.0328819	0.030099	8	50573025	0.611269	0.011358	BUD13	bmi	ENSRNOG00000018665	ENSG00000137656	0.0609776	0.0160771	0.0354678	0.0417899	0.0446624	0.0339267
AABR07042611.1	0.0328863	0.0311018	19	320905	0.611269	NA	NA	bmi	ENSRNOG00000045837	NA	0.046086	0.0309816	0.0309816	0.032848	0.0304555	0.0303671
Mpv17	0.0329003	0.0279927	6	26587442	0.611269	0.34789	MPV17	bmi	ENSRNOG00000049430	ENSG00000115204	0.230075	0.0278851	0.0279798	0.0279798	0.0278993	0.028222
Ulk1	0.0329637	0.0185631	12	51908447	0.611269	4.1252e-05	ULK1	bmi	ENSRNOG00000037505	ENSG00000177169	0.14055	NA	NA	NA	NA	0.0185631
Pdzd3	0.0330004	0.0358854	8	48577951	0.611269	0.00015636	NHERF4	bmi	ENSRNOG00000008526	ENSG00000172367	0.0235294	0.0355504	0.036454	0.0359274	0.0352408	0.0362826
AABR07015066.1	0.0330097	0.0330097	14	46588405	0.611269	NA	NA	bmi	ENSRNOG00000046600	NA	NA	0.0330097	NA	NA	NA	NA
Cacna1g	0.0331836	0.0331836	10	82129505	0.611269	0.28185	CACNA1G	bmi	ENSRNOG00000060528	ENSG00000006283	NA	0.0322894	0.0339837	0.0330802	0.0339837	0.0326521
AC094643.2	0.0331989	0.0381035	7	11181385	0.611269	NA	NA	bmi	ENSRNOG00000053040	NA	0.0201836	0.0373233	0.0381724	0.0392594	0.0382362	0.037584
AABR07068161.1	0.0333128	0.617668	9	86312500	0.611269	0.0018693	DOCK10	bmi	ENSRNOG00000053200	ENSG00000135905	0.0081094	0.617545	0.61773	NA	0.61773	NA
Mto1	0.0333508	NA	8	85808124	0.611269	0.85498	MTO1	bmi	ENSRNOG00000037659	ENSG00000135297	0.0333508	NA	NA	NA	NA	NA
Col25a1	0.033354	NA	2	235596122	0.611269	0.85659	COL25A1	bmi	ENSRNOG00000050706	ENSG00000188517	0.033354	NA	NA	NA	NA	NA
LOC102547817	0.0333641	0.0333641	10	106569513	0.611269	NA	NA	bmi	ENSRNOG00000051943	NA	NA	0.0575821	0.0568689	0.020076	0.0208828	0.0575821
Cox7a2l2	0.0333729	0.028055	8	87209529	0.611269	0.23423	COX7A2	bmi	ENSRNOG00000042903	ENSG00000112695	0.0411647	NA	NA	0.028055	NA	NA
Ncln	0.0336118	0.0329291	7	11081535	0.612952	0.38121	NCLN	bmi	ENSRNOG00000004793	ENSG00000125912	0.0374968	0.0328211	0.0328211	0.0328211	0.0328211	0.0333685
Taf5l	0.0336185	0.0336185	19	56781858	0.612952	0.19248	TAF5L	bmi	ENSRNOG00000018027	ENSG00000135801	NA	0.0336361	0.0336361	0.0343926	0.0335635	0.0328975
Pxylp1	0.0336356	0.0592233	8	104724742	0.612952	0.0062688	PXYLP1	bmi	ENSRNOG00000012480	ENSG00000155893	0.0234595	NA	NA	0.0592233	NA	NA
Bmt2	0.0338192	0.0338192	4	40063931	0.61332	0.0014803	BMT2	bmi	ENSRNOG00000007224	ENSG00000164603	NA	NA	0.0325375	0.0325375	0.0367101	NA
C1qa	0.0338203	0.0297915	5	155261249	0.61332	0.92164	C1QA	bmi	ENSRNOG00000012807	ENSG00000173372	0.102695	0.564003	0.0183308	0.0184692	0.163053	0.0185594
Rps6	0.0338589	0.0338589	5	105197856	0.61332	NA	NA	bmi	ENSRNOG00000049025	NA	NA	0.38975	0.391488	NA	NA	0.01162
Eif4e	0.0339642	0.945391	2	243820660	0.61332	0.23938	EIF4E	bmi	ENSRNOG00000052343	ENSG00000151247	0.0130146	NA	0.945391	NA	NA	NA
Ubc	0.0340449	0.0220425	12	36638456	0.61332	0.14879	UBC	bmi	ENSRNOG00000057823	ENSG00000150991	0.732064	NA	0.0215554	NA	0.0225521	NA
Rnaset2	0.034103	0.034103	1	53174878	0.61332	0.21689	RNASET2	bmi	ENSRNOG00000013190	ENSG00000026297	NA	0.0325835	0.0328158	0.036171	0.0331412	0.0361901
Shc2	0.0341267	NA	7	12948951	0.61332	NA	NA	bmi	ENSRNOG00000008030	NA	0.0341267	NA	NA	NA	NA	NA
Slc39a3	0.0341668	NA	7	11545023	0.61332	0.18649	SLC39A3	bmi	ENSRNOG00000045524	ENSG00000141873	0.0341668	NA	NA	NA	NA	NA
Cspg4	0.0341683	NA	8	61532464	0.61332	0.042492	CSPG4	bmi	ENSRNOG00000017208	ENSG00000173546	0.0341683	NA	NA	NA	NA	NA
Zfp819	0.0342937	0.0342937	1	99532567	0.61375	NA	NA	bmi	ENSRNOG00000030160	NA	NA	0.0515741	0.0392064	0.028205	0.027533	NA
Col16a1	0.034333	0.0408095	5	148257641	0.61375	8.2018e-11	COL16A1	bmi	ENSRNOG00000031475	ENSG00000084636	0.0191221	0.0408292	0.0408292	0.0406904	0.0408701	0.0408292
Cldn23	0.0343632	NA	16	59988602	0.61375	6.5983e-12	CLDN23	bmi	ENSRNOG00000011424	ENSG00000253958	0.0343632	NA	NA	NA	NA	NA
Plcb1	0.0344666	NA	3	128155068	0.614579	0.00038764	PLCB1	bmi	ENSRNOG00000004810	ENSG00000182621	0.0344666	NA	NA	NA	NA	NA
Ccdc125	0.0346106	NA	2	30685839	0.615382	0.091632	CCDC125	bmi	ENSRNOG00000027410	ENSG00000183323	0.0346106	NA	NA	NA	NA	NA
Tmem106b	0.0346259	0.0262922	4	39517547	0.615382	0.010191	TMEM106B	bmi	ENSRNOG00000006206	ENSG00000106460	0.0506291	0.0262922	NA	NA	NA	NA
Spryd3	0.0346844	0.0304738	7	143721087	0.615406	0.82066	SPRYD3	bmi	ENSRNOG00000010793	ENSG00000167778	0.109964	0.0314418	0.0314418	0.0298608	0.0298608	0.0298608
Phb	0.0349013	0.234082	10	83476106	0.616491	0.24157	PHB1	bmi	ENSRNOG00000046799	ENSG00000167085	0.00776268	0.579523	NA	0.202993	0.0866507	0.579523
AABR07015078.1	0.0349173	0.0349173	14	46649970	0.616491	NA	NA	bmi	ENSRNOG00000055956	NA	NA	0.0349173	NA	NA	NA	NA
AABR07015080.2	0.0349173	0.0349173	14	46653034	0.616491	NA	NA	bmi	ENSRNOG00000059586	NA	NA	0.0349173	NA	NA	NA	NA
AABR07063279.1	0.0350817	0.0335462	6	26387876	0.617385	0.00052923	FNDC4	bmi	ENSRNOG00000051056	ENSG00000115226	0.0454748	0.0292776	0.0293129	0.0292776	0.0292201	0.0800243
Letmd1	0.0350826	0.922898	7	142106464	0.617385	0.57307	LETMD1	bmi	ENSRNOG00000029855	ENSG00000050426	0.00518615	NA	0.85952	0.952045	0.820107	0.946632
Mtch2	0.0351694	0.0348407	3	79678200	0.617555	3.3987e-23	MTCH2	bmi	ENSRNOG00000058658	ENSG00000109919	0.0365484	0.0404102	0.0303722	NA	0.0341631	0.03588
Slc25a33	0.0352069	0.0265947	5	166701464	0.617555	NA	NA	bmi	ENSRNOG00000016949	NA	0.88873	0.0239595	0.0272246	0.0274975	NA	0.028112
Klhl17	0.0357625	0.0357625	5	173654859	0.625545	0.58973	KLHL17	bmi	ENSRNOG00000020302	ENSG00000187961	NA	0.390315	0.0216318	0.314787	0.0216318	0.0228368
Tmem67	0.0358125	0.110115	5	25666136	0.625545	0.00907	TMEM67	bmi	ENSRNOG00000016187	ENSG00000164953	0.0151439	NA	0.102529	NA	NA	0.118857
Fn1	0.0358367	0.0319297	9	78900102	0.625545	0.018945	FN1	bmi	ENSRNOG00000014288	ENSG00000115414	0.091311	0.0313398	0.0317532	0.0317532	0.0317532	0.0331046
Plk5	0.0359074	NA	7	12212910	0.625765	0.10364	PLK5	bmi	ENSRNOG00000034102	ENSG00000185988	0.0359074	NA	NA	NA	NA	NA
Pygm	0.0361461	0.0361461	1	221756285	0.627157	0.027015	PYGM	bmi	ENSRNOG00000021090	ENSG00000068976	NA	0.0359603	0.0362878	0.0361917	NA	NA
Nmi	0.0361648	0.0361648	3	37458889	0.627157	0.55888	NMI	bmi	ENSRNOG00000027502	ENSG00000123609	NA	0.45944	NA	NA	0.0122209	0.458979
Tmem179	0.0363027	0.0384657	6	137073684	0.627157	0.096065	TMEM179	bmi	ENSRNOG00000013128	ENSG00000258986	0.0283282	0.0384891	0.0384689	0.0383922	0.0384597	0.0385189
Tbcc	0.0363204	0.0318419	9	16405184	0.627157	0.56218	TBCC	bmi	ENSRNOG00000048291	ENSG00000124659	0.119422	0.294664	0.0221795	0.0335508	0.0251274	0.0251274
AABR07065448.1	0.0363867	0.0346911	6	128996615	0.627157	NA	NA	bmi	ENSRNOG00000060974	NA	0.04813	0.0347022	0.0347022	0.035176	0.0344474	0.0344382
Plcxd1	0.0364151	0.022435	12	52641221	0.627157	NA	NA	bmi	ENSRNOG00000049866	NA	0.095252	NA	NA	NA	NA	0.022435
Mecom	0.0365617	NA	2	117396006	0.627157	0.055139	MECOM	bmi	ENSRNOG00000012645	ENSG00000085276	0.0365617	NA	NA	NA	NA	NA
AABR07030603.2	0.036658	0.036658	10	95431087	0.627157	NA	NA	bmi	ENSRNOG00000052459	NA	NA	NA	NA	NA	0.036658	NA
LOC102551539	0.0366641	0.0366641	7	10894118	0.627157	NA	NA	bmi	ENSRNOG00000043289	NA	NA	0.0361409	0.0368584	0.0367251	0.0360086	0.0376326
Sirt6	0.0366692	NA	7	10937598	0.627157	0.0015376	SIRT6	bmi	ENSRNOG00000006393	ENSG00000077463	0.0366692	NA	NA	NA	NA	NA
Usp16	0.0367467	0.0522041	11	27101226	0.627157	0.0088003	USP16	bmi	ENSRNOG00000001598	ENSG00000156256	0.0147743	0.0490867	0.0530852	0.0532605	0.052832	0.0530073
Rpap2	0.0369247	0.0306436	14	3124621	0.627157	2.3795e-06	RPAP2	bmi	ENSRNOG00000023484	ENSG00000122484	0.588686	0.0296214	0.0297575	0.0294225	0.035338	0.0298342
Umodl1	0.0369529	NA	20	9643611	0.627157	0.66006	UMODL1	bmi	ENSRNOG00000001157	ENSG00000177398	0.0369529	NA	NA	NA	NA	NA
Myo1e	0.0370201	NA	8	76754491	0.627157	0.00034024	MYO1E	bmi	ENSRNOG00000061928	ENSG00000157483	0.0370201	NA	NA	NA	NA	NA
Mras	0.0371585	0.0371585	8	107629027	0.627157	1.3795e-06	MRAS	bmi	ENSRNOG00000014060	ENSG00000158186	NA	0.0375656	0.0380168	0.0375656	0.0368031	0.0359157
Pot1	0.0371597	0.0371597	4	51888633	0.627157	0.064912	POT1	bmi	ENSRNOG00000019986	ENSG00000128513	NA	0.0509867	0.0829714	0.0291255	0.0291236	0.0291236
Ndn	0.0371619	0.0371619	1	122981754	0.627157	1.8228e-05	NDN	bmi	ENSRNOG00000010146	ENSG00000182636	NA	0.0373653	0.0374764	NA	0.0369163	0.0368969
Akt1	0.0372581	0.0372581	6	137218375	0.627157	0.29328	AKT1	bmi	ENSRNOG00000028629	ENSG00000142208	NA	NA	0.0383137	0.0383137	0.036259	0.036259
Steap4	0.0373218	0.0333482	4	23090028	0.627157	0.048259	STEAP4	bmi	ENSRNOG00000008602	ENSG00000127954	0.0913707	0.0336245	0.032141	0.0340242	0.0330863	0.0339379
Adam10	0.0373238	0.04131	8	77107535	0.627157	0.0017515	ADAM10	bmi	ENSRNOG00000054257	ENSG00000137845	0.0251605	0.0394107	0.0415683	0.0399144	0.0406063	0.0456062
Ikbkb	0.0373825	0.0277646	16	74177214	0.627157	0.13329	IKBKB	bmi	ENSRNOG00000019073	ENSG00000104365	0.0570864	NA	NA	0.0277646	NA	NA
Sac3d1	0.0374067	0.0374067	1	221484315	0.627157	0.0016305	SAC3D1	bmi	ENSRNOG00000021003	ENSG00000168061	NA	0.0302414	0.0509529	0.0445516	0.0314282	NA
Tut4	0.0374075	NA	5	128083117	0.627157	0.48825	TUT4	bmi	ENSRNOG00000052062	ENSG00000134744	0.0374075	NA	NA	NA	NA	NA
Reep2	0.0374246	NA	18	27632785	0.627157	0.010841	REEP2	bmi	ENSRNOG00000049629	ENSG00000132563	0.0374246	NA	NA	NA	NA	NA
Oaz1	0.0374431	0.0374431	7	11752411	0.627157	0.43132	OAZ1	bmi	ENSRNOG00000019459	ENSG00000104904	NA	NA	0.0375124	0.0374137	NA	0.0374033
Adgrl1	0.037814	0.037814	19	25029036	0.631629	0.012982	ADGRL1	bmi	ENSRNOG00000029134	ENSG00000072071	NA	NA	NA	0.037814	NA	NA
Tlk1	0.0378274	0.496497	3	57013024	0.631629	NA	NA	bmi	ENSRNOG00000060572	NA	0.0189931	NA	NA	NA	0.496497	NA
Dpysl5	0.0379216	NA	6	26939696	0.631642	0.00010699	DPYSL5	bmi	ENSRNOG00000008996	ENSG00000157851	0.0379216	NA	NA	NA	NA	NA
Ctu2	0.0379588	0.488435	19	55300403	0.631642	0.17582	CTU2	bmi	ENSRNOG00000051531	ENSG00000174177	0.0127434	NA	NA	0.488581	NA	0.488289
Csnk1g2	0.0380041	NA	7	11944957	0.631642	2.8705e-07	CSNK1G2	bmi	ENSRNOG00000018529	ENSG00000133275	0.0380041	NA	NA	NA	NA	NA
Lrrc56	0.0380793	0.0380793	1	214182829	0.631917	0.038593	LRRC56	bmi	ENSRNOG00000016697	ENSG00000161328	NA	NA	NA	NA	0.0380793	NA
Pik3ip1	0.0381871	NA	14	83560540	0.632731	0.054359	PIK3IP1	bmi	ENSRNOG00000018859	ENSG00000100100	0.0381871	NA	NA	NA	NA	NA
Sfswap	0.0383202	0.036961	12	30740519	0.63381	0.056383	SFSWAP	bmi	ENSRNOG00000000931	ENSG00000061936	0.0413605	NA	NA	0.01227	NA	0.963912
Bsg	0.0384612	0.0384612	7	12875536	0.63381	0.43681	BSG	bmi	ENSRNOG00000008414	ENSG00000172270	NA	0.0384538	0.0385788	0.0383963	0.0384556	0.038422
Ctsz	0.0385167	0.0416294	3	172527106	0.63381	0.11698	CTSZ	bmi	ENSRNOG00000050697	ENSG00000101160	0.0280223	0.0419228	0.0419228	0.0419228	0.0399413	0.0425337
Myl12b	0.0385672	NA	9	119307175	0.63381	NA	NA	bmi	ENSRNOG00000015733	NA	0.0385672	NA	NA	NA	NA	NA
Hcn2	0.0385915	NA	7	12851738	0.63381	0.6715	HCN2	bmi	ENSRNOG00000008831	ENSG00000099822	0.0385915	NA	NA	NA	NA	NA
Ppp2r5c	0.0386054	0.0338285	6	134804140	0.63381	0.00024043	PPP2R5C	bmi	ENSRNOG00000004973	ENSG00000078304	0.127664	0.0338153	0.0338866	0.0338153	0.033739	0.0338866
Tmem132c	0.0387319	NA	12	32808021	0.634921	0.13432	TMEM132C	bmi	ENSRNOG00000000963	ENSG00000181234	0.0387319	NA	NA	NA	NA	NA
Fam241a	0.0388496	0.119736	2	232214330	0.635427	0.79226	FAM241A	bmi	ENSRNOG00000010875	ENSG00000174749	0.00877711	0.122554	0.124209	0.111389	0.112476	0.130095
Npepl1	0.0389346	0.13252	3	172195843	0.635427	0.05021	NPEPL1	bmi	ENSRNOG00000028384	ENSG00000215440	0.0226853	NA	NA	0.13252	NA	NA
Kmt2d	0.0389537	0.0393042	7	140489491	0.635427	0.050706	KMT2D	bmi	ENSRNOG00000061499	ENSG00000167548	0.0372906	0.0393981	0.0368792	0.0404705	0.0397	0.0402934
Rgs7bp	0.0389988	0.0350697	2	35077503	0.635427	1.3652e-06	RGS7BP	bmi	ENSRNOG00000013389	ENSG00000186479	0.0879103	0.0352997	0.0348577	0.0352997	0.0350393	0.0348577
Hexim1	0.0390749	0.0309579	10	91200873	0.635706	0.097774	HEXIM1	bmi	ENSRNOG00000003203	ENSG00000186834	0.640497	NA	0.0706816	0.0825802	0.0101684	0.186347
Exoc2	0.0391391	0.0356092	17	34665871	0.635789	0.87025	EXOC2	bmi	ENSRNOG00000060266	ENSG00000112685	0.077196	0.0381972	0.0355427	0.0320231	0.0348514	0.0381972
Senp1	0.0392102	NA	7	139630514	0.635985	0.35181	SENP1	bmi	ENSRNOG00000022260	ENSG00000079387	0.0392102	NA	NA	NA	NA	NA
Slc39a13	0.0393094	0.0338444	3	79884523	0.636635	1.1345e-16	SLC39A13	bmi	ENSRNOG00000011981	ENSG00000165915	0.188156	0.0330286	0.033433	0.033433	0.0365484	0.0330286
AABR07073295.1	0.0393869	0.0393869	7	34866657	0.636933	NA	NA	bmi	ENSRNOG00000057318	NA	NA	0.0273739	0.0797962	0.0323779	0.0936519	0.0273739
AABR07068044.2	0.0398311	0.0398311	9	79323407	0.642252	NA	NA	bmi	ENSRNOG00000060393	NA	NA	NA	0.0397751	NA	0.0398872	NA
Brd3	0.0398752	0.0398752	3	5997314	0.642252	0.040509	BRD3	bmi	ENSRNOG00000007681	ENSG00000169925	NA	0.0398752	NA	NA	NA	NA
Map2k2	0.0398948	0.0362469	7	11458966	0.642252	7.9418e-12	MAP2K2	bmi	ENSRNOG00000020005	ENSG00000126934	0.0798411	0.0360524	0.0363464	0.0362995	0.0364349	0.036104
Ttyh2	0.0400469	0.0400469	10	103206013	0.643739	0.10949	TTYH2	bmi	ENSRNOG00000024578	ENSG00000141540	NA	0.0260488	NA	NA	0.0857814	NA
Reep6	0.0401074	0.0369485	7	12240059	0.64375	0.16551	REEP6	bmi	ENSRNOG00000033262	ENSG00000115255	0.0698264	0.0366819	0.036319	0.037173	0.0359579	0.0387341
Rapgef3	0.0403924	0.0565197	7	139232250	0.645082	0.029412	RAPGEF3	bmi	ENSRNOG00000059961	ENSG00000079337	0.0217165	NA	0.0569555	NA	0.0572519	0.055387
Palm3	0.0403977	0.0296405	19	25143427	0.645082	0.019025	PALM3	bmi	ENSRNOG00000005729	ENSG00000187867	0.709991	NA	NA	0.0221702	0.0263915	0.0547531
Elp1	0.0404318	0.0418525	5	73503406	0.645082	0.00016309	ELP1	bmi	ENSRNOG00000016725	ENSG00000070061	0.0345604	0.0433428	0.0408715	0.0408715	0.0410002	0.0433428
Tprg1l	0.0404774	0.0404774	5	171456301	0.645082	0.21608	TPRG1L	bmi	ENSRNOG00000046227	ENSG00000158109	NA	NA	NA	NA	NA	0.0404774
Tbxa2r	0.0404898	0.0370765	7	11253179	0.645082	0.199	TBXA2R	bmi	ENSRNOG00000020585	ENSG00000006638	0.0747039	0.0369016	0.036969	0.0374892	0.0371035	0.0369257
Rfx2	0.0407102	0.0407102	9	10216204	0.646106	0.80483	RFX2	bmi	ENSRNOG00000045846	ENSG00000087903	NA	NA	0.0396087	NA	NA	0.0418743
Iscu	0.0407265	0.0335586	12	48621453	0.646106	0.003756	ISCU	bmi	ENSRNOG00000000701	ENSG00000136003	0.239928	0.0576473	NA	0.0295533	0.0298477	0.0289468
F2rl2	0.0407719	NA	2	26240384	0.646106	0.24589	F2RL2	bmi	ENSRNOG00000018054	ENSG00000164220	0.0407719	NA	NA	NA	NA	NA
Grin3a	0.0408374	0.0408374	5	64928619	0.646106	0.00075475	GRIN3A	bmi	ENSRNOG00000005723	ENSG00000198785	NA	0.0322158	0.0316614	0.410881	0.0316614	0.0369164
Rabgef1	0.0409022	0.726084	12	29961119	0.646106	0.076983	RABGEF1	bmi	ENSRNOG00000000895	ENSG00000154710	0.0127572	NA	NA	0.726084	0.726084	NA
Dync1li2	0.0410912	0.0606796	19	740027	0.646106	0.023048	DYNC1LI2	bmi	ENSRNOG00000025791	ENSG00000135720	0.01566	0.0329474	0.0329474	0.0323537	0.975498	0.0323098
Rngtt	0.0410981	0.0379191	5	48561338	0.646106	0.63731	RNGTT	bmi	ENSRNOG00000007867	ENSG00000111880	0.0493617	NA	NA	0.0380232	0.0378156	NA
Bet1l	0.0411344	0.0411344	1	213602849	0.646106	0.000799	BET1L	bmi	ENSRNOG00000013165	ENSG00000177951	NA	0.0582035	0.0415312	0.0323562	0.0323562	0.0539847
Camkmt	0.0411509	0.0391638	6	8669721	0.646106	8.1596e-05	CAMKMT	bmi	ENSRNOG00000030629	ENSG00000143919	0.0550988	0.0360057	0.0544707	0.0369981	0.0343477	0.0393511
Comp	0.0411639	NA	16	20798436	0.646106	9.8227e-11	COMP	bmi	ENSRNOG00000048472	ENSG00000105664	0.0411639	NA	NA	NA	NA	NA
Tmem202	0.0413083	0.0413083	8	64299645	0.646106	NA	NA	bmi	ENSRNOG00000026112	NA	NA	NA	0.0408317	0.041631	NA	0.0414709
Cdh5	0.0413156	NA	19	1023682	0.646106	0.30893	CDH5	bmi	ENSRNOG00000013324	ENSG00000179776	0.0413156	NA	NA	NA	NA	NA
LOC102549471	0.041334	0.041334	1	167169441	0.646106	NA	NA	bmi	ENSRNOG00000020188	NA	NA	NA	0.041334	NA	NA	NA
Zbtb38	0.0415068	0.0415068	8	104589620	0.647672	0.279	ZBTB38	bmi	ENSRNOG00000012386	ENSG00000177311	NA	NA	0.0415068	NA	NA	NA
Senp6	0.0415742	0.0344849	8	87486426	0.647672	0.00071375	SENP6	bmi	ENSRNOG00000024336	ENSG00000112701	0.591104	0.0486179	0.0321542	0.0318616	0.0321542	0.0324125
Slc35b1	0.0416146	0.0416146	10	83201310	0.647672	0.048388	SLC35B1	bmi	ENSRNOG00000004510	ENSG00000121073	NA	NA	NA	0.0393298	0.0393298	0.0470788
Ubash3b	0.0416749	0.0375378	8	45223991	0.647674	6.7189e-07	UBASH3B	bmi	ENSRNOG00000008187	ENSG00000154127	0.0742367	0.0376454	0.0374534	0.037562	NA	0.037491
Sdsl	0.0418997	0.60534	12	41636993	0.64938	0.37349	SDSL	bmi	ENSRNOG00000001391	ENSG00000139410	0.0205744	NA	0.60534	NA	NA	NA
Gzmm	0.0419052	0.0518736	7	12893431	0.64938	0.91541	GZMM	bmi	ENSRNOG00000030530	ENSG00000197540	0.023653	0.0916984	NA	0.034131	0.0342135	0.125926
Dusp22	0.041967	0.041967	17	34986590	0.649403	0.69678	DUSP22	bmi	ENSRNOG00000056376	ENSG00000112679	NA	0.041967	NA	NA	NA	NA
Rps15	0.0423791	0.0423791	7	12282108	0.654839	0.7088	RPS15	bmi	ENSRNOG00000024603	ENSG00000115268	NA	0.0424091	0.0423456	0.042448	0.0423537	0.0423393
Sst	0.0424965	NA	11	80358210	0.655713	0.00074762	SST	bmi	ENSRNOG00000001837	ENSG00000157005	0.0424965	NA	NA	NA	NA	NA
Zfp641	0.0425578	0.0297724	7	139899774	0.65572	0.054132	ZNF641	bmi	ENSRNOG00000032447	ENSG00000167528	0.252558	NA	NA	NA	0.0297724	0.0297724
Thsd7a	0.0426551	NA	4	38664065	0.656279	0.0017606	THSD7A	bmi	ENSRNOG00000030151	ENSG00000005108	0.0426551	NA	NA	NA	NA	NA
Gda	0.0427833	0.0427833	1	238982391	0.656606	0.019471	GDA	bmi	ENSRNOG00000018282	ENSG00000119125	NA	0.0428983	0.0427852	0.042668	0.042668	0.0428983
Bmp4	0.042891	NA	15	20776053	0.656606	0.40975	BMP4	bmi	ENSRNOG00000009694	ENSG00000125378	0.042891	NA	NA	NA	NA	NA
Samd5	0.0429487	0.0429487	1	3713749	0.656606	0.053833	SAMD5	bmi	ENSRNOG00000023549	ENSG00000203727	NA	0.100285	0.0377447	0.0369218	0.0377447	0.0377447
Ssh1	0.0429693	0.0359079	12	48403796	0.656606	0.51281	SSH1	bmi	ENSRNOG00000000695	ENSG00000084112	0.486681	0.0330515	0.0396672	0.0345886	0.0330515	0.0406219
Sppl2b	0.0429812	0.0369486	7	11712187	0.656606	0.0035248	SPPL2B	bmi	ENSRNOG00000057881	ENSG00000005206	0.0837141	NA	0.0378731	NA	0.036838	0.0361739
Pgs1	0.0433734	NA	10	106991934	0.661049	0.012356	PGS1	bmi	ENSRNOG00000002949	ENSG00000087157	0.0433734	NA	NA	NA	NA	NA
Erich2	0.0434429	0.0541658	3	56802713	0.661049	0.00041113	ERICH2	bmi	ENSRNOG00000056087	ENSG00000204334	0.0217822	0.054718	0.0538388	0.0545395	0.0531039	0.0546644
Thoc3	0.0434573	0.0348817	17	10676942	0.661049	0.018461	THOC3	bmi	ENSRNOG00000000104	ENSG00000051596	0.836281	0.0544558	0.03561	0.0307459	0.0275322	0.03561
Fgf1	0.0435532	0.0578369	18	32273769	0.661049	0.18541	FGF1	bmi	ENSRNOG00000013867	ENSG00000113578	0.0194291	0.0567683	0.0596997	0.0603142	0.0567683	0.0558987
Tyw1	0.0436759	NA	12	29824980	0.661049	0.52757	TYW1	bmi	ENSRNOG00000024352	ENSG00000198874	0.0436759	NA	NA	NA	NA	NA
Tyw1	0.0436759	NA	12	29824980	0.661049	0.3034	TYW1B	bmi	ENSRNOG00000024352	ENSG00000277149	0.0436759	NA	NA	NA	NA	NA
Phospho1	0.0436933	0.0436933	10	83636517	0.661049	0.0015687	PHOSPHO1	bmi	ENSRNOG00000005569	ENSG00000173868	NA	NA	NA	NA	NA	0.0436933
Rnf126	0.0437797	NA	7	12820839	0.661049	0.063329	RNF126	bmi	ENSRNOG00000009028	ENSG00000070423	0.0437797	NA	NA	NA	NA	NA
Rapgefl1	0.0438134	0.0214477	10	86763116	0.661049	0.22084	RAPGEFL1	bmi	ENSRNOG00000027871	ENSG00000108352	0.615688	NA	0.0214477	NA	NA	NA
Cd63	0.0438968	NA	7	3320102	0.661049	0.0045446	CD63	bmi	ENSRNOG00000007650	ENSG00000135404	0.0438968	NA	NA	NA	NA	NA
Nelfcd	0.04396	0.0450442	3	172510873	0.661049	0.49842	NELFCD	bmi	ENSRNOG00000047874	ENSG00000101158	0.0419401	0.0341417	NA	NA	0.0660302	NA
Islr	0.0440708	NA	8	62946731	0.661049	7.0995e-06	ISLR	bmi	ENSRNOG00000048924	ENSG00000129009	0.0440708	NA	NA	NA	NA	NA
Pip5k1c	0.0440956	0.0440956	7	11267217	0.661049	0.029821	PIP5K1C	bmi	ENSRNOG00000020577	ENSG00000186111	NA	NA	NA	NA	0.0440956	NA
Sec11a	0.0441166	0.0441166	1	142733433	0.661049	0.72421	SEC11A	bmi	ENSRNOG00000011029	ENSG00000140612	NA	0.0441578	0.0441022	0.044168	0.0441391	0.0440161
Aacs	0.044211	NA	12	36512392	0.661049	0.0057764	AACS	bmi	ENSRNOG00000000967	ENSG00000081760	0.044211	NA	NA	NA	NA	NA
Eya4	0.0442678	0.0442678	1	23409407	0.661049	0.15513	EYA4	bmi	ENSRNOG00000016627	ENSG00000112319	NA	NA	0.252281	NA	0.0238837	NA
LOC102551095	0.0443155	0.0443155	2	183807072	0.661049	NA	NA	bmi	ENSRNOG00000061118	NA	NA	0.0443155	NA	0.0443155	NA	0.0443155
Gatb	0.0443155	0.0443155	2	184600720	0.661049	0.33762	GATB	bmi	ENSRNOG00000037655	ENSG00000059691	NA	0.0443155	0.0443155	NA	NA	0.0443155
LOC498122	0.0444602	0.0390101	11	86299209	0.661421	NA	NA	bmi	ENSRNOG00000048861	NA	0.0996594	0.0419688	0.0288375	0.0419688	0.0494404	NA
Ap2a2	0.0445806	0.0445806	1	214534283	0.661421	1.6946e-05	AP2A2	bmi	ENSRNOG00000019534	ENSG00000183020	NA	NA	NA	NA	NA	0.0445806
AABR07026984.1	0.0448036	NA	17	8438659	0.661421	NA	NA	bmi	ENSRNOG00000052412	NA	0.0448036	NA	NA	NA	NA	NA
Pigl	0.0448179	0.0378171	10	48773827	0.661421	0.0010954	PIGL	bmi	ENSRNOG00000003070	ENSG00000108474	0.366835	0.0399779	0.0361604	0.0399779	0.0334558	0.0405741
Nrtn	0.0448469	NA	9	10305469	0.661421	0.12991	NRTN	bmi	ENSRNOG00000048651	ENSG00000171119	0.0448469	NA	NA	NA	NA	NA
Tmem229a	0.0448687	NA	4	52345604	0.661421	NA	NA	bmi	ENSRNOG00000039464	NA	0.0448687	NA	NA	NA	NA	NA
Rock1	0.0449907	0.0466163	18	1273452	0.661421	0.17187	ROCK1	bmi	ENSRNOG00000031092	ENSG00000067900	0.038304	0.0555895	0.0568754	0.0560524	0.0571283	0.0274658
Hinfp	0.0450233	0.0450233	8	48628339	0.661421	7.7133e-05	HINFP	bmi	ENSRNOG00000009499	ENSG00000172273	NA	0.0419817	0.042943	0.0479043	0.0488813	0.0442145
Crat	0.0451313	NA	3	8968416	0.661421	0.80359	CRAT	bmi	ENSRNOG00000018145	ENSG00000095321	0.0451313	NA	NA	NA	NA	NA
Zfp462	0.0452123	0.0406062	5	71742910	0.661421	0.072887	ZNF462	bmi	ENSRNOG00000032048	ENSG00000148143	0.103195	0.0404088	0.042165	0.0385525	0.0432194	0.0390698
Cct8	0.0452936	0.0699468	11	27130341	0.661421	0.66202	CCT8	bmi	ENSRNOG00000001592	ENSG00000156261	0.0163135	0.0593276	0.133968	0.0414303	0.0619261	0.13946
Msantd2	0.0453531	0.0453531	8	39960541	0.661421	0.9154	MSANTD2	bmi	ENSRNOG00000009950	ENSG00000120458	NA	NA	0.0284862	0.0286078	NA	0.794587
Abcc12	0.0454073	0.0376783	19	21541741	0.661421	0.94438	ABCC12	bmi	ENSRNOG00000015666	ENSG00000140798	0.583392	0.0454985	0.0454985	0.0513564	0.0288551	0.0288551
Ywhaz	0.0454394	0.0454394	7	75574966	0.661421	NA	NA	bmi	ENSRNOG00000008195	NA	NA	0.012137	0.151071	0.151071	0.30256	0.0786068
Rnf44	0.045471	NA	17	10458109	0.661421	0.61481	RNF44	bmi	ENSRNOG00000017641	ENSG00000146083	0.045471	NA	NA	NA	NA	NA
Gtf3c2	0.0455039	0.0454658	6	26560600	0.661421	0.25444	GTF3C2	bmi	ENSRNOG00000056904	ENSG00000115207	0.0456954	0.0456204	0.04486	0.0460761	0.0454666	0.045323
Dapp1	0.0455319	0.0757833	2	243175345	0.661421	0.036801	DAPP1	bmi	ENSRNOG00000010575	ENSG00000070190	0.015106	0.0677711	0.0693578	0.0784063	0.074673	0.0936764
Gltp	0.0455622	0.0415629	12	47667555	0.661421	0.0001613	GLTP	bmi	ENSRNOG00000001192	ENSG00000139433	0.0738482	NA	0.0456369	0.0319621	0.0472977	0.0456369
Mta3	0.0456463	0.10809	6	6908683	0.661421	0.45717	MTA3	bmi	ENSRNOG00000004685	ENSG00000057935	0.0288051	NA	0.10809	NA	NA	NA
AABR07015055.1	0.0457736	0.0457736	14	46523588	0.661421	NA	NA	bmi	ENSRNOG00000056747	NA	NA	0.0457736	NA	NA	NA	NA
Nipsnap3b	0.0458325	0.0238313	5	69833224	0.661421	0.020225	NIPSNAP3A	bmi	ENSRNOG00000010332	ENSG00000136783	0.36219	0.0238313	NA	NA	NA	NA
Mapk4	0.0458968	0.124451	18	69894683	0.661421	0.094703	MAPK4	bmi	ENSRNOG00000015401	ENSG00000141639	0.0108994	0.15092	0.0923835	0.0849173	0.180749	0.177219
Phf3	0.0459083	NA	9	37073513	0.661421	0.11716	PHF3	bmi	ENSRNOG00000011756	ENSG00000118482	0.0459083	NA	NA	NA	NA	NA
Ift20	0.0459106	0.0459106	10	65805859	0.661421	0.17222	IFT20	bmi	ENSRNOG00000008891	ENSG00000109083	NA	0.0402663	0.14621	0.0213926	0.056131	0.0766549
Plppr3	0.0460847	NA	7	12652414	0.661421	0.074358	PLPPR3	bmi	ENSRNOG00000027940	ENSG00000129951	0.0460847	NA	NA	NA	NA	NA
Giot1	0.0460858	0.0532219	7	13104480	0.661421	NA	NA	bmi	ENSRNOG00000051563	NA	0.0275464	0.0520111	0.0534861	0.0523005	0.0502286	0.0588357
Gucy1a1	0.0461882	0.0403497	2	181045702	0.661421	0.37984	GUCY1A1	bmi	ENSRNOG00000012302	ENSG00000164116	0.159446	0.0417767	0.0392562	0.040676	0.0397532	0.0403767
Ern1	0.0463533	0.0463533	10	94588554	0.661421	0.077044	ERN1	bmi	ENSRNOG00000012864	ENSG00000178607	NA	0.0463533	NA	NA	NA	NA
Ubqln4	0.0464286	0.039143	2	187915750	0.661421	0.0013269	UBQLN4	bmi	ENSRNOG00000019933	ENSG00000160803	0.103836	NA	0.0388773	0.0387671	NA	0.0398008
Sv2c	0.0464865	0.0464865	2	26501832	0.661421	0.052201	SV2C	bmi	ENSRNOG00000018094	ENSG00000122012	NA	NA	NA	NA	0.0464865	NA
Smim19	0.0465585	0.0228502	16	74408182	0.661421	0.14436	SMIM19	bmi	ENSRNOG00000024930	ENSG00000176209	0.601591	NA	NA	0.0228502	NA	NA
Cacna1a	0.0466316	0.0248202	19	25526750	0.661421	0.5061	CACNA1A	bmi	ENSRNOG00000052707	ENSG00000141837	0.294017	NA	NA	NA	NA	0.0248202
Sgtb	0.046679	0.046679	2	34186090	0.661421	0.22761	SGTB	bmi	ENSRNOG00000011937	ENSG00000197860	NA	NA	NA	NA	0.046679	NA
AC134224.1	0.0467115	0.0467115	1	221154560	0.661421	NA	NA	bmi	ENSRNOG00000062127	NA	NA	0.0474191	0.0504263	0.0441397	0.0439185	0.048314
Gna11	0.0467119	NA	7	11033316	0.661421	0.017889	GNA11	bmi	ENSRNOG00000005446	ENSG00000088256	0.0467119	NA	NA	NA	NA	NA
Rcsd1	0.0467312	0.0467312	13	83854663	0.661421	0.20535	RCSD1	bmi	ENSRNOG00000003283	ENSG00000198771	NA	0.0467312	NA	NA	NA	NA
Tuba1a	0.0468423	0.0468423	7	140637286	0.661421	NA	NA	bmi	ENSRNOG00000060728	NA	NA	0.0505641	0.0459497	0.0412632	0.0488155	0.0488155
Prkaa2	0.0469139	0.0469139	5	124574078	0.661421	0.82809	PRKAA2	bmi	ENSRNOG00000007706	ENSG00000162409	NA	0.0377259	NA	0.039863	0.0475793	0.0787019
Atp6v1b2	0.0469314	0.0469314	16	22326528	0.661421	0.35057	ATP6V1B2	bmi	ENSRNOG00000011891	ENSG00000147416	NA	NA	NA	NA	0.0469314	NA
RGD1560394	0.0470273	0.0404594	14	82053684	0.661421	NA	NA	bmi	ENSRNOG00000038150	NA	0.130721	NA	0.0430134	0.0417361	0.0381287	0.0393234
Iqcg	0.0470722	0.0470722	11	70967222	0.661421	0.63256	IQCG	bmi	ENSRNOG00000026420	ENSG00000114473	NA	0.0470722	NA	NA	NA	NA
Dcaf8	0.0471696	0.0471696	13	90532325	0.661421	0.55501	DCAF8	bmi	ENSRNOG00000006785	ENSG00000132716	NA	0.0476333	0.0489962	0.0460335	0.0462978	0.0470038
Tfap4	0.0471904	NA	10	11206225	0.661421	0.0025879	TFAP4	bmi	ENSRNOG00000005227	ENSG00000090447	0.0471904	NA	NA	NA	NA	NA
AABR07006030.1	0.0473156	0.0473156	1	214664536	0.661421	NA	NA	bmi	ENSRNOG00000046602	NA	NA	0.0454653	0.0514086	0.0465852	0.0462049	0.0473502
Rnf180	0.0474086	0.0621654	2	35718888	0.661421	0.00069115	RNF180	bmi	ENSRNOG00000043329	ENSG00000164197	0.021604	0.0619761	0.0622921	0.0619761	0.0622921	0.0622921
Efna2	0.0474358	0.033463	7	12382635	0.661421	0.71392	EFNA2	bmi	ENSRNOG00000016203	ENSG00000099617	0.0810126	NA	NA	0.033463	NA	NA
Grk3	0.0474803	0.043431	12	49626870	0.661421	0.1814	GRK3	bmi	ENSRNOG00000059456	ENSG00000100077	0.0583322	0.043431	NA	NA	NA	0.043431
Slc16a6	0.0475127	0.0489878	10	97735547	0.661421	0.41881	SLC16A6	bmi	ENSRNOG00000000245	ENSG00000108932	0.0412891	0.0254942	0.105692	0.0279907	0.122603	0.100432
Mob3a	0.0475214	0.0455091	7	11878942	0.661421	0.40803	MOB3A	bmi	ENSRNOG00000018971	ENSG00000172081	0.0609684	0.0455452	0.0454813	0.0454813	0.0454813	0.0455565
Appl2	0.0475961	0.0507388	7	26256458	0.661421	0.0092019	APPL2	bmi	ENSRNOG00000008174	ENSG00000136044	0.0363217	0.0479943	0.0502451	0.0526828	0.0509096	0.0521313
Polr3a	0.0476642	0.0463081	16	716682	0.661421	0.25674	POLR3A	bmi	ENSRNOG00000010008	ENSG00000148606	0.0558268	0.0463101	0.0463101	0.046305	0.046305	0.0463101
Slc18a3	0.0476894	0.0476894	16	8682668	0.661421	NA	NA	bmi	ENSRNOG00000062141	NA	NA	NA	NA	NA	0.0476894	NA
RGD1359127	0.0476927	0.0401183	7	12256386	0.661421	NA	NA	bmi	ENSRNOG00000016399	NA	0.411958	0.0426877	0.0406112	0.0390649	0.0393474	0.0391094
Fstl5	0.0477149	0.0411445	2	174542666	0.661421	1.8014e-07	FSTL5	bmi	ENSRNOG00000047002	ENSG00000168843	0.213543	0.0393279	0.0529993	0.0379919	0.0406579	0.0379919
Sprn	0.0477181	0.0477181	1	212622093	0.661421	NA	NA	bmi	ENSRNOG00000018927	NA	NA	0.0494109	NA	0.0494109	NA	0.0446559
Ckap4	0.047809	0.0593286	7	24939497	0.661635	0.015339	CKAP4	bmi	ENSRNOG00000008016	ENSG00000136026	0.0400157	0.0593286	NA	NA	NA	NA
LOC100362432	0.0479268	0.0388269	16	8324035	0.661635	0.55241	TIMM23B	bmi	ENSRNOG00000019811	ENSG00000204152	0.783901	0.0374124	0.0400661	0.0393678	0.0374124	0.0400661
Ddx47	0.0479543	0.0437659	4	168775110	0.661635	0.80948	DDX47	bmi	ENSRNOG00000007838	ENSG00000213782	0.0913255	0.0428092	0.0469693	0.0496955	0.0343811	0.049021
Pfn3	0.0480237	0.0480237	17	9746484	0.661635	NA	NA	bmi	ENSRNOG00000047752	NA	NA	0.0514206	NA	0.0454075	0.0405974	0.058135
Zfp386	0.0480407	0.0480407	6	143901279	0.661635	NA	NA	bmi	ENSRNOG00000004268	NA	NA	0.0480407	NA	NA	NA	NA
Zfr2	0.0481591	NA	7	11335477	0.662418	0.0043348	ZFR2	bmi	ENSRNOG00000020416	ENSG00000105278	0.0481591	NA	NA	NA	NA	NA
H1f10	0.0485041	0.0485041	4	119889370	0.666007	0.018137	H1-10	bmi	ENSRNOG00000027722	ENSG00000184897	NA	NA	NA	0.0485041	NA	NA
Aak1	0.0485437	NA	4	118655727	0.666007	0.0010818	AAK1	bmi	ENSRNOG00000018317	ENSG00000115977	0.0485437	NA	NA	NA	NA	NA
Atp8b3	0.0487152	NA	7	12043793	0.666163	6.1824e-12	ATP8B3	bmi	ENSRNOG00000024975	ENSG00000130270	0.0487152	NA	NA	NA	NA	NA
Ufl1	0.0487413	0.115795	5	39615955	0.666163	0.098338	UFL1	bmi	ENSRNOG00000007831	ENSG00000014123	0.0123582	0.121954	0.127683	0.110772	0.103572	0.117983
Gpam	0.0487522	0.0487522	1	275846818	0.666163	0.021957	GPAM	bmi	ENSRNOG00000015124	ENSG00000119927	NA	0.0821993	0.0776521	0.0307645	0.0313083	0.0754771
Dicer1	0.0488375	NA	6	128388052	0.666163	0.00078048	DICER1	bmi	ENSRNOG00000010711	ENSG00000100697	0.0488375	NA	NA	NA	NA	NA
Wdr55	0.0488643	0.0488643	18	29587900	0.666163	0.0074167	WDR55	bmi	ENSRNOG00000017251	ENSG00000120314	NA	0.0554642	0.0459088	0.046717	0.0507478	0.046717
Slc35e2b	0.0490273	0.0385118	5	173024334	0.666521	1.1666e-14	SLC35E2B	bmi	ENSRNOG00000017075	ENSG00000189339	0.236359	NA	0.0341423	0.0517206	NA	0.0341423
AABR07032520.1	0.0491141	0.163825	18	69841052	0.666521	0.20265	MRO	bmi	ENSRNOG00000024426	ENSG00000134042	0.0201806	NA	0.140634	NA	0.19504	NA
Ric8a	0.0491431	0.0491431	1	213606598	0.666521	7.6617e-05	RIC8A	bmi	ENSRNOG00000013256	ENSG00000177963	NA	0.0486978	0.0470756	0.0502048	0.0492121	0.0506886
Neurod4	0.0491516	0.100639	7	9699960	0.666521	0.026771	NEUROD4	bmi	ENSRNOG00000008449	ENSG00000123307	0.0136746	0.10638	0.100157	0.0988102	0.100157	0.0980898
Psmc5	0.0492206	0.176673	10	94445876	0.666521	0.0001545	PSMC5	bmi	ENSRNOG00000010038	ENSG00000087191	0.0152746	0.364649	NA	0.116618	NA	0.162993
Brf1	0.049332	0.0910153	6	137765121	0.666521	0.21757	BRF1	bmi	ENSRNOG00000014595	ENSG00000185024	0.0148659	0.132946	0.132946	0.154186	0.0368272	0.147873
Lrtm2	0.0493593	0.0493593	4	151375571	0.666521	0.031574	LRTM2	bmi	ENSRNOG00000007508	ENSG00000166159	NA	0.0425095	0.0484955	0.0445502	0.0471383	0.0739352
Nrbp1	0.0493857	0.0456393	6	26486828	0.666521	0.09254	NRBP1	bmi	ENSRNOG00000050570	ENSG00000115216	0.0537957	NA	NA	NA	0.0456393	NA
Ldhb	0.0495921	0.0495921	4	176701982	0.667619	0.40719	LDHB	bmi	ENSRNOG00000013000	ENSG00000111716	NA	0.0498397	NA	0.052866	0.0482835	0.0476917
Rb1cc1	0.0495999	NA	5	13033917	0.667619	0.40552	RB1CC1	bmi	ENSRNOG00000006833	ENSG00000023287	0.0495999	NA	NA	NA	NA	NA
Dcc	0.0496984	0.0377712	18	66523119	0.667619	0.013425	DCC	bmi	ENSRNOG00000033099	ENSG00000187323	0.131431	NA	0.214927	NA	0.0204726	NA
LOC102549817	0.049715	0.0472069	7	9747374	0.667619	NA	NA	bmi	ENSRNOG00000051152	NA	0.0676175	0.0471755	0.0472148	0.0472145	0.0472148	0.0472148
Haus3	0.0498394	NA	14	81837808	0.668456	NA	NA	bmi	ENSRNOG00000015255	NA	0.0498394	NA	NA	NA	NA	NA
Chfr	0.0499487	0.0499487	12	52562596	0.669089	2.774e-06	CHFR	bmi	ENSRNOG00000037430	ENSG00000072609	NA	0.0520433	NA	0.0520433	0.050142	0.0460598
Ssu72	0.0503204	NA	5	173152963	0.671629	0.6432	SSU72	bmi	ENSRNOG00000017829	ENSG00000160075	0.0503204	NA	NA	NA	NA	NA
Tmcc2	0.0503716	0.0408438	13	49132666	0.671629	0.31846	TMCC2	bmi	ENSRNOG00000000033	ENSG00000133069	0.772751	0.0393859	0.0472528	0.0418817	0.0355654	0.0418817
Vopp1	0.0504119	NA	4	88441066	0.671629	0.76162	VOPP1	bmi	ENSRNOG00000006646	ENSG00000154978	0.0504119	NA	NA	NA	NA	NA
Lrpap1	0.050599	0.103335	14	80911269	0.671629	0.37084	LRPAP1	bmi	ENSRNOG00000009313	ENSG00000163956	0.033369	NA	NA	NA	NA	0.103335
Btg1	0.0506479	NA	7	37812830	0.671629	0.51589	BTG1	bmi	ENSRNOG00000004284	ENSG00000133639	0.0506479	NA	NA	NA	NA	NA
LOC679087	0.0507184	0.0588812	5	25725682	0.671629	0.00049439	RBM12B	bmi	ENSRNOG00000055292	ENSG00000183808	0.0298956	0.0588396	0.0591414	0.0588396	0.0588396	0.0587471
Lrmp	0.0507604	NA	4	179398620	0.671629	0.24041	IRAG2	bmi	ENSRNOG00000029308	ENSG00000118308	0.0507604	NA	NA	NA	NA	NA
B3galt6	0.0507667	0.130698	5	173423474	0.671629	0.84017	B3GALT6	bmi	ENSRNOG00000019979	ENSG00000176022	0.0226072	NA	NA	0.135068	0.126587	NA
Mgat5b	0.0509712	0.0509712	10	105861742	0.671629	0.70145	MGAT5B	bmi	ENSRNOG00000024954	ENSG00000167889	NA	0.0674074	0.0398339	0.0634658	0.0662131	0.0365525
Bet1	0.051236	0.051236	4	29082364	0.671629	NA	NA	bmi	ENSRNOG00000011008	NA	NA	0.0501973	0.0517056	0.0507628	0.05185	0.0517056
Rbp1	0.0512418	0.0443815	8	106449320	0.671629	0.065821	RBP1	bmi	ENSRNOG00000013794	ENSG00000114115	0.206245	0.0522091	0.0473415	0.0300631	0.0473415	0.0554601
Acer2	0.0513582	0.0575279	5	105230579	0.671629	0.27312	ACER2	bmi	ENSRNOG00000007637	ENSG00000177076	0.0333836	0.567566	0.0328032	0.0309476	0.0310953	0.880908
Tsr1	0.0513656	NA	10	61746058	0.671629	0.0012603	TSR1	bmi	ENSRNOG00000002980	ENSG00000167721	0.0513656	NA	NA	NA	NA	NA
Plin2	0.0513716	0.0487677	5	104984413	0.671629	0.10832	PLIN2	bmi	ENSRNOG00000007060	ENSG00000147872	0.0699896	0.0482806	0.051496	0.0482806	0.0458648	0.0502982
Primpol	0.0514027	0.0429096	16	48863417	0.671629	0.62395	PRIMPOL	bmi	ENSRNOG00000022320	ENSG00000164306	0.0846914	0.0416827	NA	0.0442105	NA	NA
Rnh1	0.0514457	0.0514457	1	214151337	0.671629	0.00044431	RNH1	bmi	ENSRNOG00000016416	ENSG00000023191	NA	0.0494697	0.0494543	0.0494697	0.0612496	0.0494559
AABR07044631.1	0.0514484	0.0329279	20	13997813	0.671629	NA	NA	bmi	ENSRNOG00000053588	NA	0.727133	NA	0.0321378	NA	NA	0.0337577
Tifab	0.0514764	0.0514764	17	9236248	0.671629	0.15897	TIFAB	bmi	ENSRNOG00000011947	ENSG00000255833	NA	NA	0.0514764	NA	NA	NA
Ppic	0.0515157	0.0515157	18	48372040	0.671629	0.0049103	PPIC	bmi	ENSRNOG00000017416	ENSG00000168938	NA	NA	0.0515157	NA	NA	NA
Vip	0.0515247	0.0515247	1	42169500	0.671629	0.019574	VIP	bmi	ENSRNOG00000018808	ENSG00000146469	NA	NA	0.0338883	NA	0.106033	NA
Jmjd7	0.0515767	NA	3	111818149	0.671629	5.0247e-05	JMJD7	bmi	ENSRNOG00000050072	ENSG00000243789	0.0515767	NA	NA	NA	NA	NA
Arhgap1	0.0516301	0.0365484	3	80555195	0.671629	0.00061	ARHGAP1	bmi	ENSRNOG00000016610	ENSG00000175220	0.251405	0.0365484	NA	0.0365484	NA	NA
Gpr161	0.0516375	0.0516375	13	83531017	0.671629	0.17631	GPR161	bmi	ENSRNOG00000003073	ENSG00000143147	NA	0.0515035	0.0521823	0.0515351	0.0514965	0.0514773
Svop	0.0517266	0.232714	12	48292272	0.671629	0.014379	SVOP	bmi	ENSRNOG00000000693	ENSG00000166111	0.0151082	0.43571	0.18052	0.18052	NA	NA
Psph	0.0517555	0.0629036	12	30514111	0.671629	0.26061	PSPH	bmi	ENSRNOG00000000925	ENSG00000146733	0.027362	0.0628879	0.062914	0.062914	0.062914	0.0628879
Atp1b1	0.0517597	0.0517597	13	82737343	0.671629	0.019158	ATP1B1	bmi	ENSRNOG00000002934	ENSG00000143153	NA	0.0458401	0.056384	NA	0.0500013	0.056384
Padi3	0.05188	NA	5	159308999	0.67238	0.28522	PADI3	bmi	ENSRNOG00000006950	ENSG00000142619	0.05188	NA	NA	NA	NA	NA
Abca5	0.0519801	0.0450757	10	98576038	0.672552	0.46348	ABCA5	bmi	ENSRNOG00000004378	ENSG00000154265	0.20374	0.0325365	0.0403089	0.0693773	0.0403089	0.0616469
Tssk3	0.0520181	NA	5	147690238	0.672552	0.58253	TSSK3	bmi	ENSRNOG00000008693	ENSG00000162526	0.0520181	NA	NA	NA	NA	NA
Rnf150	0.0521769	0.0443238	19	24044102	0.673192	0.18862	RNF150	bmi	ENSRNOG00000003479	ENSG00000170153	0.109968	0.0394579	0.0394579	0.0587805	NA	NA
RGD1560398	0.0521927	0.0521927	12	47551934	0.673192	NA	NA	bmi	ENSRNOG00000037566	NA	NA	0.0517085	0.0517085	0.052936	0.0517085	0.052936
Micu3	0.052266	0.052266	16	55045618	0.673331	0.001923	MICU3	bmi	ENSRNOG00000012767	ENSG00000155970	NA	0.052448	0.0620864	0.0620864	0.0353103	0.0620864
Klhdc3	0.0523911	NA	9	16612432	0.674119	0.26553	KLHDC3	bmi	ENSRNOG00000017495	ENSG00000124702	0.0523911	NA	NA	NA	NA	NA
Fam83h	0.052493	0.052493	7	117062691	0.674119	0.15449	FAM83H	bmi	ENSRNOG00000030264	ENSG00000180921	NA	NA	0.052493	NA	NA	NA
Nt5dc1	0.0525694	0.0265468	20	41106990	0.674119	0.52048	NT5DC1	bmi	ENSRNOG00000000546	ENSG00000178425	0.488201	NA	NA	0.0265468	NA	NA
Ghdc	0.0525775	0.0525775	10	88672842	0.674119	0.0031283	GHDC	bmi	ENSRNOG00000018906	ENSG00000167925	NA	NA	NA	NA	NA	0.0525775
Zfp709l1	0.052727	0.052727	7	10418601	0.67497	NA	NA	bmi	ENSRNOG00000048910	NA	NA	0.0527967	0.0526203	0.0528142	0.0525611	0.0528438
Mical2	0.0527825	0.0527825	1	177048654	0.67497	0.027789	MICAL2	bmi	ENSRNOG00000016244	ENSG00000133816	NA	0.0532676	0.052464	0.052464	0.052464	0.0532676
LOC500124	0.0528319	NA	4	80342705	0.67497	0.082	SPMIP4	bmi	ENSRNOG00000010594	ENSG00000153790	0.0528319	NA	NA	NA	NA	NA
Tmprss9	0.053071	0.0491567	7	11678590	0.675288	0.12996	TMPRSS9	bmi	ENSRNOG00000032429	ENSG00000178297	0.0877862	0.0491866	0.0490376	0.0491866	0.0491866	0.0491866
Flad1	0.0530944	0.0530944	2	188726993	0.675288	0.076677	FLAD1	bmi	ENSRNOG00000020642	ENSG00000160688	NA	0.05261	0.0525211	0.0539344	0.0525149	0.0539344
Aars2	0.0531584	0.495477	9	17869123	0.675288	0.62121	AARS2	bmi	ENSRNOG00000025808	ENSG00000124608	0.00895855	0.496271	0.494357	0.496271	0.4972	0.493285
Ltn1	0.0531886	0.0589376	11	27022985	0.675288	0.0056141	LTN1	bmi	ENSRNOG00000001602	ENSG00000198862	0.035704	0.0604826	0.0608101	0.0589912	0.0604826	0.0544262
Nln	0.0532665	0.0497747	2	34087879	0.675288	0.47413	NLN	bmi	ENSRNOG00000011561	ENSG00000123213	0.0817965	0.0491484	0.0509031	0.0509031	0.048492	0.0495194
St3gal5	0.0533949	0.0514808	4	99937557	0.675288	0.54292	ST3GAL5	bmi	ENSRNOG00000010284	ENSG00000115525	0.0655511	0.0513836	0.0507945	0.0520276	0.0511929	0.0520276
Rida	0.0534011	NA	7	73256507	0.675288	0.9551	RIDA	bmi	ENSRNOG00000005437	ENSG00000132541	0.0534011	NA	NA	NA	NA	NA
Imp3	0.0534611	0.0441381	8	61607014	0.675288	NA	NA	bmi	ENSRNOG00000017460	NA	0.631736	0.0595899	0.0402841	0.0402841	0.0414517	0.0439681
Lyve1	0.053482	0.053482	1	175663265	0.675288	NA	NA	bmi	ENSRNOG00000026902	NA	NA	NA	NA	NA	NA	0.053482
Kbtbd6	0.0535464	NA	15	61692115	0.675288	NA	NA	bmi	ENSRNOG00000047604	NA	0.0535464	NA	NA	NA	NA	NA
Mier2	0.0536116	0.0651481	7	13039780	0.675288	0.0020758	MIER2	bmi	ENSRNOG00000000175	ENSG00000105556	0.0283482	0.0655904	0.0646002	0.0674727	0.0626728	0.0655904
Map3k9	0.0536215	0.0536215	6	105459705	0.675288	0.0044623	MAP3K9	bmi	ENSRNOG00000007271	ENSG00000006432	NA	0.0499569	NA	0.0531361	0.0590214	0.0531361
Sema6d	0.0540127	0.0234461	3	116899877	0.675288	0.001646	SEMA6D	bmi	ENSRNOG00000004812	ENSG00000137872	0.844291	NA	NA	NA	0.0234461	NA
Arhgap15	0.0540141	NA	3	28627083	0.675288	1.2564e-05	ARHGAP15	bmi	ENSRNOG00000031168	ENSG00000075884	0.0540141	NA	NA	NA	NA	NA
Prepl	0.0540305	0.0547757	6	8318978	0.675288	0.00051538	PREPL	bmi	ENSRNOG00000007326	ENSG00000138078	0.050587	0.0549554	0.0546363	0.0549554	0.0546969	0.0546363
Eif4e3	0.0540437	0.0475098	4	132068597	0.675288	0.049211	EIF4E3	bmi	ENSRNOG00000010301	ENSG00000163412	0.16535	0.0425903	0.0471159	0.0505469	0.0500895	0.0480939
Hap1	0.0540484	0.0448363	10	88257975	0.675288	0.0015575	HAP1	bmi	ENSRNOG00000014819	ENSG00000173805	0.582747	0.0400414	0.0403161	0.0405851	0.0812183	0.040246
LOC691170	0.0541227	0.0541227	7	13318532	0.675288	NA	NA	bmi	ENSRNOG00000022871	NA	NA	NA	NA	0.0541227	NA	NA
Tead4	0.0541271	0.0541271	4	161540129	0.675288	0.00076621	TEAD4	bmi	ENSRNOG00000005608	ENSG00000197905	NA	0.0549543	0.0531855	0.0565453	0.052995	0.0531294
Svep1	0.0541291	0.113359	5	75143866	0.675288	0.03542	SVEP1	bmi	ENSRNOG00000033110	ENSG00000165124	0.0147935	0.100381	0.14557	0.115881	0.108115	0.106054
LOC361346	0.0541735	0.0519608	18	68957552	0.675288	0.47916	C18orf54	bmi	ENSRNOG00000028677	ENSG00000166845	0.0687726	0.0462157	0.0423534	0.0441931	0.0661874	0.0752495
Rbm4	0.0543771	0.0543771	1	220039733	0.675938	NA	NA	bmi	ENSRNOG00000050741	NA	NA	0.0123356	0.329538	0.196467	0.60023	0.185648
Rpl11	0.0544807	0.1598	5	154388139	0.675938	NA	NA	bmi	ENSRNOG00000026260	NA	0.0124256	0.168876	0.15069	0.21324	0.133801	0.15069
Alcam	0.0544922	0.0624887	11	50781126	0.675938	0.00083886	ALCAM	bmi	ENSRNOG00000001989	ENSG00000170017	0.0331619	0.0629115	0.0607227	0.0617938	0.0642139	0.0629115
Hnrnpa2b1	0.0544959	NA	4	81237495	0.675938	0.48648	HNRNPA2B1	bmi	ENSRNOG00000011175	ENSG00000122566	0.0544959	NA	NA	NA	NA	NA
Moap1	0.0545651	0.0545651	6	126622393	0.675938	0.13528	MOAP1	bmi	ENSRNOG00000033970	ENSG00000165943	NA	0.0187733	0.964716	0.0225403	NA	0.24136
Abcc9	0.0546022	0.0546022	4	176805430	0.675938	0.034087	ABCC9	bmi	ENSRNOG00000036960	ENSG00000069431	NA	0.0541576	0.0548336	0.0546855	0.0545067	0.0548336
Dgka	0.0548305	NA	7	3143911	0.677984	0.00023853	DGKA	bmi	ENSRNOG00000022943	ENSG00000065357	0.0548305	NA	NA	NA	NA	NA
Rmdn3	0.0550623	NA	3	110943825	0.679604	0.59517	RMDN3	bmi	ENSRNOG00000011690	ENSG00000137824	0.0550623	NA	NA	NA	NA	NA
AABR07036010.4	0.0552419	0.101074	12	30495541	0.679604	NA	NA	bmi	ENSRNOG00000062277	NA	0.0378703	NA	0.101074	NA	NA	NA
Spop	0.0552684	0.473101	10	83231237	0.679604	0.17432	SPOP	bmi	ENSRNOG00000004686	ENSG00000121067	0.009419	0.728437	0.313712	0.462116	0.313712	0.54692
Gadd45b	0.0552685	0.0552685	7	11646268	0.679604	0.29022	GADD45B	bmi	ENSRNOG00000019822	ENSG00000099860	NA	0.0551054	0.0554538	0.0551054	0.0555763	0.0551054
Adcy10	0.055277	NA	13	83721299	0.679604	0.98917	ADCY10	bmi	ENSRNOG00000053410	ENSG00000143199	0.055277	NA	NA	NA	NA	NA
Ap3d1	0.0553512	0.0345283	7	11838638	0.679703	0.052425	AP3D1	bmi	ENSRNOG00000018977	ENSG00000065000	0.135654	NA	NA	NA	0.0345283	NA
Gpatch2	0.0554112	0.0516481	13	105684419	0.679703	0.00033018	GPATCH2	bmi	ENSRNOG00000002512	ENSG00000092978	0.086846	0.0616669	0.0412841	0.0398711	0.0616805	0.0661455
Wdr89	0.0555851	0.0555851	6	98599722	0.68106	0.32717	WDR89	bmi	ENSRNOG00000021628	ENSG00000140006	NA	0.0523019	0.0571477	0.0571477	0.0550275	0.0566135
Peg12	0.0559008	0.0559008	1	123097860	0.684149	0.015282	FRAT1	bmi	ENSRNOG00000024429	ENSG00000165879	NA	0.0591632	NA	0.0591987	0.0477479	0.0594395
Kcnj6	0.056188	NA	11	35024195	0.686795	0.97033	KCNJ6	bmi	ENSRNOG00000001658	ENSG00000157542	0.056188	NA	NA	NA	NA	NA
Casp3	0.0563934	0.0561248	16	48845011	0.686795	0.097697	CASP3	bmi	ENSRNOG00000010475	ENSG00000164305	0.0577755	0.0565826	0.0558154	0.056209	0.056209	0.0558154
Sfrp2	0.0564275	NA	2	182723853	0.686795	0.061887	SFRP2	bmi	ENSRNOG00000009465	ENSG00000145423	0.0564275	NA	NA	NA	NA	NA
Tonsl	0.05644	0.05644	7	117688396	0.686795	0.050881	TONSL	bmi	ENSRNOG00000014703	ENSG00000160949	NA	0.05644	0.05644	0.05644	NA	0.05644
Rpap1	0.0565039	0.0562994	3	111565649	0.686795	0.0023346	RPAP1	bmi	ENSRNOG00000005483	ENSG00000103932	0.0575486	0.0827891	0.052088	0.0521389	0.052088	0.0521148
Eif2ak3	0.0565724	0.0565724	4	98648544	0.686795	0.13	EIF2AK3	bmi	ENSRNOG00000006069	ENSG00000172071	NA	0.0565724	0.0565724	0.0565724	NA	0.0565724
Plpp2	0.0565834	0.0565834	7	13062195	0.686795	0.0037218	PLPP2	bmi	ENSRNOG00000000177	ENSG00000141934	NA	NA	NA	NA	0.0564919	0.0566753
RGD1311084	0.0566978	0.0561824	3	9629841	0.686795	0.45555	C9orf50	bmi	ENSRNOG00000018486	ENSG00000179058	0.0594216	0.0567922	0.055765	0.0560427	0.0564993	0.0558267
Cox8a	0.056742	0.056742	1	222466574	0.686795	NA	NA	bmi	ENSRNOG00000021177	NA	NA	0.056657	0.0568273	NA	NA	NA
Tedc1	0.0568557	0.0628735	6	137967400	0.686795	NA	NA	bmi	ENSRNOG00000005153	NA	0.0383963	0.0617147	0.0584971	0.0666104	0.0617147	0.0666104
Spata6	0.05688	0.0640547	5	131719921	0.686795	0.054756	SPATA6	bmi	ENSRNOG00000007568	ENSG00000132122	0.0363926	0.0565206	0.0568451	0.057411	0.0581624	0.121025
Sik3	0.0569476	NA	8	50310404	0.686795	0.15524	SIK3	bmi	ENSRNOG00000045931	ENSG00000160584	0.0569476	NA	NA	NA	NA	NA
Tmcc1	0.0570028	0.0456084	4	147921723	0.686795	0.15355	TMCC1	bmi	ENSRNOG00000011614	ENSG00000172765	0.208354	0.0583328	NA	0.0355125	NA	0.0487935
AABR07004881.1	0.0570217	0.0570217	1	165284409	0.686795	NA	NA	bmi	ENSRNOG00000052319	NA	NA	NA	NA	NA	NA	0.0570217
Lrp6	0.0572554	NA	4	168194926	0.686795	0.05855	LRP6	bmi	ENSRNOG00000006338	ENSG00000070018	0.0572554	NA	NA	NA	NA	NA
Ptpn14	0.0573153	NA	13	108696335	0.686795	0.86636	PTPN14	bmi	ENSRNOG00000003407	ENSG00000152104	0.0573153	NA	NA	NA	NA	NA
Hvcn1	0.0573204	NA	12	39824931	0.686795	0.20853	HVCN1	bmi	ENSRNOG00000001270	ENSG00000122986	0.0573204	NA	NA	NA	NA	NA
P2rx2	0.0573546	0.120214	12	52397791	0.686795	0.024468	P2RX2	bmi	ENSRNOG00000037456	ENSG00000187848	0.0374577	NA	NA	NA	0.120214	NA
Chrna5	0.0574145	0.0507104	8	59561720	0.686795	0.14679	CHRNA5	bmi	ENSRNOG00000013610	ENSG00000169684	0.162642	0.0478088	0.123187	0.0524344	0.0381642	0.040891
Ptprm	0.0574777	0.0415273	9	114846094	0.686795	0.00086852	PTPRM	bmi	ENSRNOG00000011700	ENSG00000173482	0.22247	0.0418416	NA	NA	0.0412177	NA
Rxfp3	0.0575057	0.216293	2	61006336	0.686795	NA	NA	bmi	ENSRNOG00000023126	NA	0.0326599	0.216293	NA	NA	NA	NA
Srsf12	0.0575199	NA	5	48456756	0.686795	NA	NA	bmi	ENSRNOG00000051383	NA	0.0575199	NA	NA	NA	NA	NA
Tmem266	0.0578485	0.305863	8	59900650	0.689659	0.0045579	TMEM266	bmi	ENSRNOG00000015201	ENSG00000169758	0.0311537	NA	NA	0.305863	NA	NA
AABR07063281.1	0.0579237	NA	6	26390688	0.689659	0.12891	IFT172	bmi	ENSRNOG00000057813	ENSG00000138002	0.0579237	NA	NA	NA	NA	NA
Trim54	0.0580229	NA	6	26603368	0.689659	0.79272	TRIM54	bmi	ENSRNOG00000006146	ENSG00000138100	0.0580229	NA	NA	NA	NA	NA
Gpr85	0.0580631	0.0580631	4	40381684	0.689659	0.0021899	GPR85	bmi	ENSRNOG00000024636	ENSG00000164604	NA	NA	NA	NA	NA	0.0580631
Nhlrc2	0.0580799	0.0580799	1	277355618	0.689659	0.84538	NHLRC2	bmi	ENSRNOG00000016948	ENSG00000196865	NA	0.058163	0.0578655	0.058163	0.0579431	0.0582671
Rad1	0.0582161	0.07325	2	60461550	0.690515	0.29481	RAD1	bmi	ENSRNOG00000018063	ENSG00000113456	0.0286069	0.0734411	0.0744653	0.0739995	0.0718519	0.0725532
Syngr2	0.0583654	0.0583654	10	106812738	0.691524	0.064403	SYNGR2	bmi	ENSRNOG00000050547	ENSG00000108639	NA	0.0809056	0.0727776	0.0809056	0.0416407	0.04295
Cfap97	0.0585112	0.0543894	16	49280083	0.69249	0.28824	CFAP97	bmi	ENSRNOG00000032192	ENSG00000164323	0.0937746	0.054218	0.0547159	0.0551889	0.0531524	0.0547159
Tpcn1	0.0586427	0.232057	12	41543695	0.693284	0.015037	TPCN1	bmi	ENSRNOG00000059344	ENSG00000186815	0.0119607	0.255868	0.219969	0.238476	0.219969	0.229063
Crip2	0.0587748	0.0491204	6	137953544	0.694084	0.33296	CRIP2	bmi	ENSRNOG00000005041	ENSG00000182809	0.0962742	NA	0.0410102	0.06118	NA	NA
Mpp6	0.0589146	NA	4	79846520	0.694973	2.1614e-06	PALS2	bmi	ENSRNOG00000021579	ENSG00000105926	0.0589146	NA	NA	NA	NA	NA
Scaf4	0.0590022	0.0348107	11	30371712	0.695086	0.2057	SCAF4	bmi	ENSRNOG00000002104	ENSG00000156304	0.86508	NA	NA	NA	0.0361159	0.0335962
Rangap1	0.0590533	0.0515633	7	122940375	0.695086	3.4929e-05	RANGAP1	bmi	ENSRNOG00000031789	ENSG00000100401	0.200268	0.0498471	0.0503485	0.0594684	0.0497733	0.0496458
Tulp2	0.0591851	0.0591851	1	101474333	0.695354	0.52337	TULP2	bmi	ENSRNOG00000020927	ENSG00000104804	NA	0.0559897	0.0621937	0.0637828	0.0559897	0.0588041
Ddx5	0.0592052	0.0592052	10	94980927	0.695354	0.23263	DDX5	bmi	ENSRNOG00000030680	ENSG00000108654	NA	NA	0.059908	0.0585185	NA	NA
Jsrp1	0.0593361	0.0593361	7	11769399	0.696132	0.99463	JSRP1	bmi	ENSRNOG00000032951	ENSG00000167476	NA	0.0594648	0.059633	NA	0.0593122	0.0589386
Slc39a8	0.0594022	NA	2	241029692	0.69615	1.6648e-07	SLC39A8	bmi	ENSRNOG00000012508	ENSG00000138821	0.0594022	NA	NA	NA	NA	NA
Atg101	0.0595582	NA	7	142929399	0.69665	0.042021	ATG101	bmi	ENSRNOG00000007756	ENSG00000123395	0.0595582	NA	NA	NA	NA	NA
Trmu	0.0595868	0.0655838	7	126756150	0.69665	0.015443	TRMU	bmi	ENSRNOG00000016465	ENSG00000100416	0.0408288	0.0675498	0.0595369	0.0672942	0.0671577	0.0671577
Wasl	0.0597777	0.123736	4	51677721	0.69665	0.70844	WASL	bmi	ENSRNOG00000006975	ENSG00000106299	0.0231531	0.123736	NA	NA	0.123736	0.123736
Rec114	0.0598177	0.052117	8	63445686	0.69665	NA	NA	bmi	ENSRNOG00000009332	NA	0.0846821	NA	0.0503915	NA	NA	0.0539637
Rbms2	0.0599026	0.0508923	7	2554307	0.69665	9.0644e-05	RBMS2	bmi	ENSRNOG00000003076	ENSG00000076067	0.192204	0.0211739	0.0762481	NA	0.0755612	0.180882
Pdzrn3	0.0599862	0.0457467	4	133717138	0.69665	0.19001	PDZRN3	bmi	ENSRNOG00000057556	ENSG00000121440	0.805059	0.0399726	0.0311945	0.0682988	0.0633383	NA
Ap1ar	0.0600113	0.101297	2	232147689	0.69665	0.15577	AP1AR	bmi	ENSRNOG00000024492	ENSG00000138660	0.0424904	NA	NA	NA	0.101297	NA
RGD1359108	0.060095	0.060095	5	50668039	0.69665	0.96755	C9orf72	bmi	ENSRNOG00000009478	ENSG00000147894	NA	0.0601412	0.0601412	0.0597689	0.0600069	0.0604203
Ddx18	0.0601838	NA	13	37522560	0.69665	NA	NA	bmi	ENSRNOG00000025430	NA	0.0601838	NA	NA	NA	NA	NA
Mapkap1	0.0601972	0.0601972	3	13484837	0.69665	0.019578	MAPKAP1	bmi	ENSRNOG00000017583	ENSG00000119487	NA	NA	NA	NA	0.0601972	NA
Cd55	0.0601995	0.0749188	13	47126740	0.69665	0.025355	CD55	bmi	ENSRNOG00000003927	ENSG00000196352	0.0302343	0.0864422	0.0803095	0.0759658	0.0759658	0.060946
Pxmp2	0.0602211	0.314853	12	52452272	0.69665	0.0037291	PXMP2	bmi	ENSRNOG00000037446	ENSG00000176894	0.0324099	NA	0.314853	NA	NA	NA
Slc6a15	0.0604426	0.0319094	7	45328104	0.698127	0.41443	SLC6A15	bmi	ENSRNOG00000027468	ENSG00000072041	0.976897	0.0406216	0.0146205	NA	0.106033	0.043169
Tp53rk	0.0604784	0.0522382	3	163552165	0.698127	0.20465	TP53RK	bmi	ENSRNOG00000007285	ENSG00000172315	0.249189	0.0984874	0.100099	0.100099	0.101392	0.0177804
Pan3	0.0605657	NA	12	9216535	0.698386	0.036783	PAN3	bmi	ENSRNOG00000000942	ENSG00000152520	0.0605657	NA	NA	NA	NA	NA
AABR07030039.1	0.060662	0.060662	10	63627742	0.698748	NA	NA	bmi	ENSRNOG00000022699	NA	NA	0.0791829	0.0767755	0.0419227	NA	NA
Epb41l4b	0.0609268	NA	5	74030881	0.701049	0.0005517	EPB41L4B	bmi	ENSRNOG00000056550	ENSG00000095203	0.0609268	NA	NA	NA	NA	NA
Cib2	0.0611378	0.0644309	8	59123078	0.702726	NA	NA	bmi	ENSRNOG00000059834	NA	0.0486623	0.0644179	0.0642773	0.0649333	0.0645529	0.0639808
Ttbk2	0.061265	NA	3	112684151	0.703437	0.080217	TTBK2	bmi	ENSRNOG00000011059	ENSG00000128881	0.061265	NA	NA	NA	NA	NA
Meis3	0.0614883	0.0614883	1	78068930	0.70416	0.093447	MEIS3	bmi	ENSRNOG00000021390	ENSG00000105419	NA	0.0289869	0.0289869	0.649201	0.643806	0.0674124
Adcy7	0.0615182	0.0615182	19	19704858	0.70416	0.45847	ADCY7	bmi	ENSRNOG00000014776	ENSG00000121281	NA	0.0605585	0.0605585	0.0611815	0.0618381	0.0635521
Plcb4	0.0615241	0.0376039	3	128756798	0.70416	2.7383e-05	PLCB4	bmi	ENSRNOG00000033119	ENSG00000101333	0.161948	NA	NA	NA	NA	0.0376039
Ocel1	0.0617662	0.049694	16	19767263	0.70555	0.038919	OCEL1	bmi	ENSRNOG00000032575	ENSG00000099330	0.783302	0.0493386	0.0493386	0.0504988	0.0499773	0.0493386
Ptn	0.0619368	NA	4	64239157	0.70555	0.01112	PTN	bmi	ENSRNOG00000011946	ENSG00000105894	0.0619368	NA	NA	NA	NA	NA
C2cd4b	0.0621256	NA	8	73593309	0.70555	NA	NA	bmi	ENSRNOG00000009106	NA	0.0621256	NA	NA	NA	NA	NA
Rnf181	0.0621621	0.0618146	4	100222130	0.70555	0.097464	RNF181	bmi	ENSRNOG00000012035	ENSG00000168894	0.0639587	0.0627185	0.0592008	0.0627185	0.0627185	0.0618695
Kif13a	0.062166	NA	17	18151981	0.70555	0.04104	KIF13A	bmi	ENSRNOG00000001455	ENSG00000137177	0.062166	NA	NA	NA	NA	NA
Hmg20b	0.0621696	NA	7	11238629	0.70555	0.15544	HMG20B	bmi	ENSRNOG00000020601	ENSG00000064961	0.0621696	NA	NA	NA	NA	NA
Madd	0.0621851	NA	3	79960300	0.70555	2.3739e-16	MADD	bmi	ENSRNOG00000012568	ENSG00000110514	0.0621851	NA	NA	NA	NA	NA
Mrap2	0.0622418	0.0458616	8	94801335	0.70555	0.016864	MRAP2	bmi	ENSRNOG00000010545	ENSG00000135324	0.201695	0.0377784	NA	NA	0.0582964	NA
Spcs1	0.0624603	NA	16	7080453	0.70555	2.3487e-06	SPCS1	bmi	ENSRNOG00000018075	ENSG00000114902	0.0624603	NA	NA	NA	NA	NA
Uap1	0.0624844	0.0624844	13	88463531	0.70555	0.64747	UAP1	bmi	ENSRNOG00000002926	ENSG00000117143	NA	0.0624747	0.0624867	0.0624891	0.0624898	0.0624818
AC134224.2	0.0625354	0.0625354	1	221151826	0.70555	NA	NA	bmi	ENSRNOG00000062155	NA	NA	0.0626708	0.0625245	0.0625907	0.0622746	0.062618
Hnrnpa1	0.0625751	0.585199	7	144865607	0.70555	NA	NA	bmi	ENSRNOG00000036839	NA	0.0307582	0.585199	NA	NA	NA	NA
Agtrap	0.0626006	0.0521513	5	164886812	0.70555	0.10965	AGTRAP	bmi	ENSRNOG00000008619	ENSG00000177674	0.541166	0.0975329	0.0465305	0.0467679	0.0466995	0.0466995
Dusp12	0.0626069	NA	13	89258309	0.70555	0.43251	DUSP12	bmi	ENSRNOG00000003100	ENSG00000081721	0.0626069	NA	NA	NA	NA	NA
Matk	0.0626282	0.0876571	7	11325253	0.70555	0.98244	MATK	bmi	ENSRNOG00000020431	ENSG00000007264	0.0256035	0.0739241	0.0739241	0.120953	0.120953	0.0738727
RGD1565611	0.062695	0.062695	10	64174930	0.705565	0.21036	LIAT1	bmi	ENSRNOG00000025287	ENSG00000187624	NA	0.0661606	0.0542488	0.0627732	0.0661606	0.0659467
LOC100359539	0.0628037	NA	19	25391699	0.70605	NA	NA	bmi	ENSRNOG00000008450	NA	0.0628037	NA	NA	NA	NA	NA
Agbl5	0.0629811	0.0629811	6	26838035	0.707306	0.12449	AGBL5	bmi	ENSRNOG00000008612	ENSG00000084693	NA	NA	NA	0.0629811	NA	NA
Oat	0.0630743	0.0630743	1	204562288	0.707517	0.76442	OAT	bmi	ENSRNOG00000016807	ENSG00000065154	NA	0.0665907	0.063411	0.0626258	0.0610936	0.0619231
Mrps25	0.0631313	0.0631313	4	124036654	0.707517	0.31837	MRPS25	bmi	ENSRNOG00000010912	ENSG00000131368	NA	0.0637399	0.0633448	0.0623258	NA	NA
Ganc	0.0632542	0.0686975	3	112173906	0.708158	0.0115	GANC	bmi	ENSRNOG00000024563	ENSG00000214013	0.0452423	0.0688642	0.0684498	0.0687627	0.0689641	0.0684498
Ssr1	0.0634	0.0541842	17	27492219	0.708297	0.54896	SSR1	bmi	ENSRNOG00000014165	ENSG00000124783	0.319718	0.075487	0.0347163	0.174306	0.0250514	0.187278
Tmem263	0.06345	0.06345	7	24651853	0.708297	NA	NA	bmi	ENSRNOG00000006987	NA	NA	NA	0.06345	NA	NA	NA
Irf2	0.063583	NA	16	48582025	0.708297	0.36271	IRF2	bmi	ENSRNOG00000009824	ENSG00000168310	0.063583	NA	NA	NA	NA	NA
Utp6	0.0635906	0.0635906	10	67257160	0.708297	0.00031148	UTP6	bmi	ENSRNOG00000014209	ENSG00000108651	NA	NA	NA	NA	0.0635906	NA
Cdpf1	0.0636654	0.0712729	7	126687404	0.708297	NA	NA	bmi	ENSRNOG00000032846	NA	0.0414208	0.079968	0.0694544	0.0699202	0.0682604	0.0699202
Fam136a	0.0637827	0.073907	4	118160146	0.708297	0.057227	FAM136A	bmi	ENSRNOG00000016273	ENSG00000035141	0.0377377	0.089757	0.0610991	0.0582029	0.093622	0.0811032
Emb	0.0640429	0.0533603	2	49682854	0.708297	0.49487	EMB	bmi	ENSRNOG00000060329	ENSG00000170571	0.540665	0.0550607	0.0550607	0.051856	0.0550607	0.0501644
Prkaa1	0.0641558	0.0590875	2	54857687	0.708297	0.28248	PRKAA1	bmi	ENSRNOG00000012799	ENSG00000132356	0.111409	0.0597347	0.0589531	0.058093	0.0597347	0.0589531
Tmem250	0.0642515	0.36566	3	3590782	0.708297	0.42055	TMEM250	bmi	ENSRNOG00000042501	ENSG00000238227	0.0117513	0.338462	0.338462	0.416657	0.370063	0.370063
Jag2	0.0642569	NA	6	137711154	0.708297	0.33319	JAG2	bmi	ENSRNOG00000013927	ENSG00000184916	0.0642569	NA	NA	NA	NA	NA
Hcfc2	0.0643573	0.0643573	7	27108115	0.708297	0.28825	HCFC2	bmi	ENSRNOG00000053510	ENSG00000111727	NA	NA	NA	0.0350221	NA	0.304602
Map3k1	0.0643859	0.0540174	2	43329515	0.708297	0.18552	MAP3K1	bmi	ENSRNOG00000013177	ENSG00000095015	0.244277	0.0253601	NA	0.0861183	0.0861183	0.0860615
Eif3b	0.0643909	0.269859	12	16285732	0.708297	0.035284	EIF3B	bmi	ENSRNOG00000001253	ENSG00000106263	0.0128061	0.268369	0.267167	0.265225	0.275944	0.272801
Orc3	0.0644047	0.136475	5	50020814	0.708297	0.18469	ORC3	bmi	ENSRNOG00000008314	ENSG00000135336	0.0309602	NA	0.136962	0.135992	NA	NA
Zfp512	0.0645137	0.0645137	6	26284747	0.708297	1.6795e-07	ZNF512	bmi	ENSRNOG00000039815	ENSG00000243943	NA	0.0651174	0.0638159	0.0651174	0.0634423	0.0651174
Myo5c	0.0645955	0.0690524	8	82171496	0.708297	0.29505	MYO5C	bmi	ENSRNOG00000008356	ENSG00000128833	0.0487839	0.0729602	0.0656965	0.0653271	0.0660431	0.0767056
AABR07051882.2	0.0646896	0.0646896	3	25356606	0.708297	NA	NA	bmi	ENSRNOG00000060195	NA	NA	0.064401	NA	NA	0.0667897	0.0629897
Capn1	0.0646922	0.0646922	1	221346065	0.708297	0.042482	CAPN1	bmi	ENSRNOG00000020935	ENSG00000014216	NA	0.0783567	0.079847	0.0421295	0.0730619	0.0683039
Hspa9	0.0647733	0.418415	18	27731071	0.708297	0.33674	HSPA9	bmi	ENSRNOG00000019525	ENSG00000113013	0.0114587	0.513181	0.546376	0.585579	0.142149	0.596951
Klf7	0.0648993	NA	9	70740479	0.708297	0.21927	KLF7	bmi	ENSRNOG00000046242	ENSG00000118263	0.0648993	NA	NA	NA	NA	NA
B3gnt3	0.0649004	0.0649004	16	20123947	0.708297	0.47672	B3GNT3	bmi	ENSRNOG00000018764	ENSG00000179913	NA	0.0663026	0.0638797	0.0659224	0.0645961	0.0638797
Dtx1	0.0649427	0.059383	12	41385240	0.708297	0.00028436	DTX1	bmi	ENSRNOG00000050848	ENSG00000135144	0.120708	0.0525467	0.0525467	0.0493901	0.046739	0.205173
Eln	0.065004	0.563831	12	24978482	0.708297	0.00098261	ELN	bmi	ENSRNOG00000001469	ENSG00000049540	0.0213424	NA	NA	NA	0.563983	0.563679
Ric8b	0.0651576	0.0651576	7	25919866	0.708297	0.013547	RIC8B	bmi	ENSRNOG00000007323	ENSG00000111785	NA	NA	NA	NA	NA	0.0651576
Cd276	0.0651711	0.0854271	8	63318018	0.708297	0.0052272	CD276	bmi	ENSRNOG00000033608	ENSG00000103855	0.0296249	0.0875614	0.088509	0.078414	0.078414	0.0969539
Golga3	0.0651969	0.0869651	12	52512969	0.708297	1.156e-06	GOLGA3	bmi	ENSRNOG00000037437	ENSG00000090615	0.052066	NA	NA	0.0869651	NA	NA
Pmp22	0.0652146	0.0692554	10	49538587	0.708297	0.13896	PMP22	bmi	ENSRNOG00000003338	ENSG00000109099	0.0504401	0.0564966	0.0940729	0.063974	0.0564585	0.0944527
Ift74	0.0652281	NA	5	113592918	0.708297	0.28427	IFT74	bmi	ENSRNOG00000008075	ENSG00000096872	0.0652281	NA	NA	NA	NA	NA
Cbln4	0.0652297	0.0571772	3	170033165	0.708297	0.048374	CBLN4	bmi	ENSRNOG00000004372	ENSG00000054803	0.204914	0.0424589	0.0722505	0.0639934	0.0411087	0.0979547
Trim23	0.0652649	NA	2	34255304	0.708297	0.49869	TRIM23	bmi	ENSRNOG00000012354	ENSG00000113595	0.0652649	NA	NA	NA	NA	NA
Pisd	0.0653054	0.0653054	14	83298673	0.708297	0.021367	PISD	bmi	ENSRNOG00000018319	ENSG00000241878	NA	NA	NA	NA	NA	0.0653054
Kcnh5	0.0654142	NA	6	97872830	0.708435	0.84482	KCNH5	bmi	ENSRNOG00000009542	ENSG00000140015	0.0654142	NA	NA	NA	NA	NA
Xpo5	0.0654511	0.0654511	9	17125200	0.708435	1.6435e-06	XPO5	bmi	ENSRNOG00000019085	ENSG00000124571	NA	0.0654511	NA	0.0654511	NA	NA
Acsl5	0.0655154	0.0655154	1	276240702	0.708435	0.24112	ACSL5	bmi	ENSRNOG00000016265	ENSG00000197142	NA	0.0664128	0.0661761	0.0646709	0.0651751	0.0651751
Gtf2e1	0.0655922	NA	11	66078819	0.708554	0.079734	GTF2E1	bmi	ENSRNOG00000026008	ENSG00000153767	0.0655922	NA	NA	NA	NA	NA
Prkar1a	0.0657207	0.0726327	10	97940704	0.709231	0.091424	PRKAR1A	bmi	ENSRNOG00000049876	ENSG00000108946	0.0599957	NA	NA	NA	NA	0.0726327
Zfand3	0.0660298	0.0352739	20	8696435	0.710456	0.026728	ZFAND3	bmi	ENSRNOG00000059659	ENSG00000156639	0.348434	0.0352739	NA	NA	NA	NA
Srm	0.0660509	0.0660509	3	14588869	0.710456	NA	NA	bmi	ENSRNOG00000046379	NA	NA	NA	0.053557	NA	0.0845633	0.0669101
Zbtb40	0.0660618	0.0697373	5	155346964	0.710456	0.77697	ZBTB40	bmi	ENSRNOG00000022039	ENSG00000184677	0.0522419	0.0819659	0.0448732	0.0856428	0.0771718	0.0790826
Hs3st5	0.0660981	0.041744	20	40236436	0.710456	0.1691	HS3ST5	bmi	ENSRNOG00000000605	ENSG00000249853	0.737456	NA	0.0308701	0.064284	NA	NA
Capg	0.0663156	0.0656929	4	100407657	0.712082	0.38321	CAPG	bmi	ENSRNOG00000013668	ENSG00000042493	0.0696118	0.0657167	0.0656673	0.0657066	0.0657066	0.0656673
Lamtor2	0.0664486	0.0628956	2	187911532	0.7128	NA	NA	bmi	ENSRNOG00000019908	NA	0.0857215	0.0445164	NA	0.0445164	0.106171	0.106171
Noc2l	0.0666279	NA	5	173660920	0.714012	0.43822	NOC2L	bmi	ENSRNOG00000021392	ENSG00000188976	0.0666279	NA	NA	NA	NA	NA
Fxyd6	0.0669108	0.0642348	8	49676539	0.715087	0.83463	FXYD6	bmi	ENSRNOG00000016412	ENSG00000137726	0.0844162	0.0645953	0.0645953	0.0641432	0.0637113	0.0641372
Eif4e2	0.0670118	0.0670118	9	94307851	0.715087	0.93943	CHRNG	bmi	ENSRNOG00000019634	ENSG00000196811	NA	0.0721625	0.0604976	0.0724044	0.0721625	0.0603643
Larp1b	0.067025	0.313003	2	127845033	0.715087	0.048146	LARP1B	bmi	ENSRNOG00000038366	ENSG00000138709	0.0128577	0.330553	0.26599	0.330454	0.330454	0.314929
Itgbl1	0.0670277	0.0540031	15	110114147	0.715087	0.029458	ITGBL1	bmi	ENSRNOG00000004516	ENSG00000198542	0.12756	NA	NA	0.0251839	NA	0.739782
Slc25a44	0.0671082	0.0671082	2	187774061	0.715087	0.0072374	SLC25A44	bmi	ENSRNOG00000025269	ENSG00000160785	NA	0.0671082	0.0671082	0.0671082	0.0671082	0.0671082
Ccn3	0.0671265	0.0193448	7	94375019	0.715087	0.7243	CCN3	bmi	ENSRNOG00000008697	ENSG00000136999	0.955408	0.0193448	NA	NA	NA	NA
Chga	0.0672506	NA	6	126434225	0.715661	0.072147	CHGA	bmi	ENSRNOG00000052549	ENSG00000100604	0.0672506	NA	NA	NA	NA	NA
Chst14	0.0673134	0.0680072	3	110734104	0.715661	0.83523	CHST14	bmi	ENSRNOG00000045997	ENSG00000169105	0.0646722	0.0556932	0.0751273	0.0735543	NA	0.0715879
Arl16	0.0673808	0.0507256	10	109636895	0.715672	0.094268	ARL16	bmi	ENSRNOG00000049235	ENSG00000214087	0.903305	0.0465095	0.0482945	0.0661436	0.044739	0.052887
Clcn3	0.0676754	0.0766449	16	32449115	0.716909	0.25838	CLCN3	bmi	ENSRNOG00000010682	ENSG00000109572	0.0605624	NA	NA	NA	0.0766449	NA
Lig3	0.0676961	0.0463239	10	70134728	0.716909	0.89161	LIG3	bmi	ENSRNOG00000021815	ENSG00000005156	0.422873	NA	0.0465562	NA	NA	0.0460938
Rps8	0.067697	NA	5	136020940	0.716909	0.060768	RPS8	bmi	ENSRNOG00000054626	ENSG00000142937	0.067697	NA	NA	NA	NA	NA
Dnhd1	0.067778	0.067778	1	170481461	0.717062	0.27494	DNHD1	bmi	ENSRNOG00000051291	ENSG00000179532	NA	0.0739563	0.0476261	0.0868869	NA	0.0767124
Pcdhb10	0.0678512	NA	18	30487263	0.717082	0.12794	PCDHB5	bmi	ENSRNOG00000029244	ENSG00000113209	0.0678512	NA	NA	NA	NA	NA
Ccdc141	0.067913	0.0603055	3	63863950	0.717082	0.24758	CCDC141	bmi	ENSRNOG00000012580	ENSG00000163492	0.176107	0.194299	0.0396334	0.312994	0.0389903	0.0402471
Car2	0.0681493	0.0550214	2	88097719	0.718871	0.033197	CA2	bmi	ENSRNOG00000009629	ENSG00000104267	0.219282	0.0546858	NA	NA	0.0550163	0.0553664
Lrrcc1	0.0682269	NA	2	88384795	0.718986	0.74994	LRRCC1	bmi	ENSRNOG00000010891	ENSG00000133739	0.0682269	NA	NA	NA	NA	NA
Mettl2	0.068348	0.0658425	10	93354002	0.71921	0.3845	METTL2A	bmi	ENSRNOG00000006131	ENSG00000087995	0.0843252	0.0889791	0.0566917	0.0598616	0.058467	0.0752683
Mettl2	0.068348	0.0658425	10	93354002	0.71921	0.109	METTL2B	bmi	ENSRNOG00000006131	ENSG00000165055	0.0843252	0.0889791	0.0566917	0.0598616	0.058467	0.0752683
LOC100912585	0.0683817	0.0683817	10	49002125	0.71921	0.52508	MAPK7	bmi	ENSRNOG00000047907	ENSG00000166484	NA	NA	NA	NA	NA	0.0683817
Bbs9	0.0686684	0.0686684	8	23771918	0.720792	0.083901	BBS9	bmi	ENSRNOG00000015189	ENSG00000122507	NA	NA	0.0669959	0.0722724	NA	0.0669959
Faap20	0.0688082	0.0567697	5	172648949	0.720792	0.11475	FAAP20	bmi	ENSRNOG00000036876	ENSG00000162585	0.625148	0.0378225	0.186154	0.0365654	0.0412498	0.186154
Atad5	0.0688265	0.0688265	10	67427065	0.720792	0.15776	ATAD5	bmi	ENSRNOG00000021903	ENSG00000176208	NA	NA	NA	0.0688265	NA	NA
Snrpc	0.0688643	0.463896	20	7409400	0.720792	3.8192e-31	SNRPC	bmi	ENSRNOG00000000493	ENSG00000124562	0.0352779	NA	NA	0.463896	NA	NA
Stau1	0.068907	0.0572504	3	163703203	0.720792	0.015623	STAU1	bmi	ENSRNOG00000007781	ENSG00000124214	0.115203	NA	0.0572515	NA	NA	0.0572493
Gtpbp6	0.069038	0.0661375	12	52636999	0.720792	NA	NA	bmi	ENSRNOG00000048168	NA	0.0883032	0.0673467	0.0658532	0.0652283	0.0673467	0.0649892
LOC100912590	0.069038	0.0661375	12	52670897	0.720792	NA	NA	bmi	ENSRNOG00000037426	NA	0.0883032	0.0673467	0.0658532	0.0652283	0.0673467	0.0649892
Adar	0.0690899	0.0617651	2	189062442	0.720792	0.46536	ADAR	bmi	ENSRNOG00000020744	ENSG00000160710	0.164155	0.0620841	0.0620841	0.0614615	0.0617403	0.0614615
Ubap2l	0.0693404	NA	2	189334340	0.720792	0.64523	UBAP2L	bmi	ENSRNOG00000017990	ENSG00000143569	0.0693404	NA	NA	NA	NA	NA
Gal3st1	0.0693515	0.203166	14	84231638	0.720792	0.045411	GAL3ST1	bmi	ENSRNOG00000042041	ENSG00000128242	0.0156201	0.191303	0.184105	0.194216	0.242344	0.212318
Asb8	0.0693863	NA	7	139724345	0.720792	0.41245	ASB8	bmi	ENSRNOG00000010099	ENSG00000177981	0.0693863	NA	NA	NA	NA	NA
Niban3	0.0695453	0.125612	16	20027347	0.720792	0.50697	NIBAN3	bmi	ENSRNOG00000039357	ENSG00000167483	0.021164	0.12668	0.124484	0.124867	0.127606	0.124484
Slc17a8	0.06955	0.0578575	7	30216103	0.720792	0.84389	SLC17A8	bmi	ENSRNOG00000007581	ENSG00000179520	0.294225	0.055983	0.0559912	0.0642854	NA	0.0559912
Mysm1	0.0695623	NA	5	113906802	0.720792	0.92626	MYSM1	bmi	ENSRNOG00000026299	ENSG00000162601	0.0695623	NA	NA	NA	NA	NA
Cep112	0.06959	0.0706781	10	96663739	0.720792	0.46962	CEP112	bmi	ENSRNOG00000024557	ENSG00000154240	0.0646096	0.0955536	0.0596287	0.0623646	0.0623646	0.0870798
Sdc3	0.0696238	0.0637728	5	148923097	0.720792	0.029342	SDC3	bmi	ENSRNOG00000011927	ENSG00000162512	0.127069	0.0687559	0.0673217	0.0567257	0.0687559	0.0593853
Pgrmc2	0.0698877	NA	2	127986108	0.720792	0.07356	PGRMC2	bmi	ENSRNOG00000014051	ENSG00000164040	0.0698877	NA	NA	NA	NA	NA
Cct3	0.0699472	0.0699472	2	187668795	0.720792	0.00025491	CCT3	bmi	ENSRNOG00000019090	ENSG00000163468	NA	0.0684728	0.0708122	0.0751506	0.0673533	0.0684728
Mcmbp	0.0700937	0.0700937	1	200118227	0.720792	0.095987	MCMBP	bmi	ENSRNOG00000020394	ENSG00000197771	NA	0.0573029	0.105082	0.0573029	0.107599	0.0563928
Lurap1l	0.070134	0.0614264	5	98469046	0.720792	0.022998	LURAP1L	bmi	ENSRNOG00000033740	ENSG00000153714	0.220877	0.0507602	0.053491	0.0709888	0.0752862	0.0638654
Aip	0.0701507	0.0701507	1	219362094	0.720792	0.00036009	AIP	bmi	ENSRNOG00000022289	ENSG00000110711	NA	NA	NA	NA	0.0701507	NA
Rce1	0.0701753	0.0701753	1	219860826	0.720792	0.011345	RCE1	bmi	ENSRNOG00000019468	ENSG00000173653	NA	0.125826	0.0744042	0.0673185	0.0538163	0.0604922
Trappc13	0.0702149	0.0903689	2	34223351	0.720792	0.35493	TRAPPC13	bmi	ENSRNOG00000012124	ENSG00000113597	0.0329645	0.223836	0.0559637	0.497708	0.0621939	0.0597193
Arntl	0.0702787	0.0702787	1	178039062	0.720792	5.5388e-10	BMAL1	bmi	ENSRNOG00000014448	ENSG00000133794	NA	0.0594348	0.0608878	0.0604731	0.0635696	0.170967
Aldh1a2	0.0703106	0.157834	8	77640221	0.720792	0.41178	ALDH1A2	bmi	ENSRNOG00000055049	ENSG00000128918	0.0328255	0.155867	NA	NA	NA	0.159848
Igfbp4	0.0703133	0.0645064	10	86950556	0.720792	0.34654	IGFBP4	bmi	ENSRNOG00000010635	ENSG00000141753	0.126384	0.0651796	0.0638963	0.0638963	0.0638963	0.0657093
Dnmt3a	0.0703392	0.0614484	6	28235694	0.720792	0.40359	DNMT3A	bmi	ENSRNOG00000026649	ENSG00000119772	0.122944	0.407607	0.706476	NA	NA	0.0201115
Pcyox1	0.070414	0.106748	4	118187133	0.720873	0.1245	PCYOX1	bmi	ENSRNOG00000016704	ENSG00000116005	0.0523639	NA	NA	0.106748	NA	NA
Nckap5l	0.070561	NA	7	141081942	0.721299	1.1441e-17	NCKAP5L	bmi	ENSRNOG00000056678	ENSG00000167566	0.070561	NA	NA	NA	NA	NA
Ric3	0.0706594	0.0706594	1	173630760	0.721299	0.010455	RIC3	bmi	ENSRNOG00000014691	ENSG00000166405	NA	0.0885757	0.0425638	0.0773187	0.0840652	0.0889409
Anapc15	0.0707229	0.0707229	1	166983174	0.721299	0.42494	ANAPC15	bmi	ENSRNOG00000019936	ENSG00000110200	NA	0.0719242	0.0730134	NA	0.0674753	NA
Hs3st1	0.0707537	0.0438214	14	75852059	0.721299	NA	NA	bmi	ENSRNOG00000010598	NA	0.921179	0.0399783	0.0525124	NA	0.0409675	NA
Rab22a	0.0708048	0.0628129	3	171743928	0.721299	0.25464	RAB22A	bmi	ENSRNOG00000005762	ENSG00000124209	0.185317	0.0709662	0.0533554	0.0662872	0.0612099	0.0651275
Rsph9	0.0708574	0.0335196	9	17225121	0.721299	0.2973	RSPH9	bmi	ENSRNOG00000019474	ENSG00000172426	0.677916	0.0335196	NA	NA	NA	NA
Arse	0.07096	NA	2	122877285	0.721472	NA	NA	bmi	ENSRNOG00000028350	NA	0.07096	NA	NA	NA	NA	NA
Mrps18c	0.0710084	0.112678	14	10440690	0.721472	0.51885	MRPS18C	bmi	ENSRNOG00000002178	ENSG00000163319	0.0245902	0.113679	0.111923	0.113192	0.112307	0.112307
Jak3	0.071207	NA	16	20109199	0.722808	0.61512	JAK3	bmi	ENSRNOG00000018669	ENSG00000105639	0.071207	NA	NA	NA	NA	NA
Gpr27	0.0712986	0.645091	4	132137792	0.723008	0.10787	GPR27	bmi	ENSRNOG00000010880	ENSG00000170837	0.0342078	NA	0.645091	NA	NA	NA
Scarna2	0.071475	NA	2	211344016	0.723008	NA	NA	bmi	ENSRNOG00000051850	NA	0.071475	NA	NA	NA	NA	NA
Samd9	0.0715596	0.0715596	4	28305001	0.723008	0.40571	SAMD9	bmi	ENSRNOG00000052444	ENSG00000205413	NA	NA	NA	NA	0.0715596	NA
Lrfn4	0.0717151	0.0717151	1	219850036	0.723008	0.0063757	LRFN4	bmi	ENSRNOG00000019356	ENSG00000173621	NA	NA	NA	NA	NA	0.0717151
RGD1309362	0.0717569	0.0663308	18	55505992	0.723008	NA	NA	bmi	ENSRNOG00000038960	NA	0.120357	0.0468339	0.107169	0.105947	0.0711161	0.0468339
Iqcc	0.0717681	0.0636996	5	147819617	0.723008	0.18799	IQCC	bmi	ENSRNOG00000048553	ENSG00000160051	0.186359	0.058368	0.0640464	0.0897148	0.0565846	0.0589665
Galnt15	0.0719382	NA	16	8128688	0.723008	0.069854	GALNT15	bmi	ENSRNOG00000019718	ENSG00000131386	0.0719382	NA	NA	NA	NA	NA
Ildr2	0.0721076	0.0721076	13	84474318	0.723008	0.44397	ILDR2	bmi	ENSRNOG00000025151	ENSG00000143195	NA	0.0829368	NA	0.0614062	0.0766226	0.070967
Rrp1b	0.0721358	0.0545956	20	10844265	0.723008	0.19846	RRP1B	bmi	ENSRNOG00000001194	ENSG00000160208	0.190706	NA	0.0509528	0.0587929	NA	NA
Zfp267	0.0722375	NA	2	122865099	0.723008	NA	NA	bmi	ENSRNOG00000042283	NA	0.0722375	NA	NA	NA	NA	NA
Car7	0.0722639	0.467708	19	636544	0.723008	0.92507	CA7	bmi	ENSRNOG00000012371	ENSG00000168748	0.0370352	NA	NA	NA	0.467708	NA
Sltm	0.0723142	0.0723142	8	76977821	0.723008	0.0033584	SLTM	bmi	ENSRNOG00000054446	ENSG00000137776	NA	0.0713689	0.0760311	0.0713689	0.0760311	0.0674915
Ccp110	0.0723495	0.0723495	1	188420460	0.723008	0.32665	CCP110	bmi	ENSRNOG00000027405	ENSG00000103540	NA	0.0540695	NA	0.23613	NA	0.0521479
Pla2g4e	0.0723638	0.0723638	3	111952347	0.723008	0.4195	PLA2G4E	bmi	ENSRNOG00000024904	ENSG00000188089	NA	0.0558952	0.121567	0.13494	0.0569026	0.0549272
Rab39a	0.0723733	0.0575881	8	58272097	0.723008	NA	NA	bmi	ENSRNOG00000009008	NA	0.580102	NA	0.627111	0.0294545	0.179701	0.0319327
LOC686013	0.0724556	NA	19	25123723	0.723008	0.020671	C19orf67	bmi	ENSRNOG00000005533	ENSG00000188032	0.0724556	NA	NA	NA	NA	NA
Mrps6	0.0724671	0.0603029	11	32211114	0.723008	0.078945	MRPS6	bmi	ENSRNOG00000059381	ENSG00000243927	0.301208	0.0369907	NA	0.196663	0.176974	0.0341763
Cdv3	0.07255	0.780954	8	111839090	0.723008	0.041472	CDV3	bmi	ENSRNOG00000010186	ENSG00000091527	0.0152233	0.840057	NA	0.753487	0.716065	NA
LOC100911730	0.0725674	0.0725674	1	214009985	0.723008	NA	NA	bmi	ENSRNOG00000019215	NA	NA	NA	0.0714883	NA	0.0742343	0.0720361
Lingo3	0.0725693	NA	7	11737292	0.723008	0.0087018	LINGO3	bmi	ENSRNOG00000032569	ENSG00000220008	0.0725693	NA	NA	NA	NA	NA
Mpp5	0.0726625	0.0524015	6	101923784	0.723221	0.62381	PALS1	bmi	ENSRNOG00000008788	ENSG00000072415	0.722615	NA	NA	0.0524015	0.0524015	0.0524015
Ankrd52	0.072725	0.388338	7	2795900	0.723221	0.15602	ANKRD52	bmi	ENSRNOG00000030597	ENSG00000139645	0.0197404	NA	0.369253	0.369253	0.429029	NA
Hpf1	0.0731594	0.0713438	16	32519923	0.72655	0.075038	HPF1	bmi	ENSRNOG00000011293	ENSG00000056050	0.0770769	NA	0.0713438	NA	NA	0.0713438
AC131360.1	0.0732287	NA	18	30566660	0.72655	0.040001	PCDHB10	bmi	ENSRNOG00000039470	ENSG00000120324	0.0732287	NA	NA	NA	NA	NA
AC131360.1	0.0732287	NA	18	30566660	0.72655	0.013194	PCDHB9	bmi	ENSRNOG00000039470	ENSG00000177839	0.0732287	NA	NA	NA	NA	NA
Lyrm2	0.0732621	0.0681429	5	48047912	0.72655	0.021058	LYRM2	bmi	ENSRNOG00000043105	ENSG00000083099	0.116517	0.0658545	0.0702549	0.0702549	0.0687834	0.0658545
Gng7	0.0735138	0.0866197	7	11582983	0.726815	NA	NA	bmi	ENSRNOG00000019857	NA	0.0638061	NA	NA	0.0866197	NA	NA
Kctd7	0.0735163	NA	12	30024080	0.726815	0.35965	KCTD7	bmi	ENSRNOG00000042384	ENSG00000243335	0.0735163	NA	NA	NA	NA	NA
Itgb7	0.073531	NA	7	143820899	0.726815	0.066983	ITGB7	bmi	ENSRNOG00000012208	ENSG00000139626	0.073531	NA	NA	NA	NA	NA
Nfix	0.0736592	0.535521	19	25821779	0.726815	0.003875	NFIX	bmi	ENSRNOG00000002983	ENSG00000008441	0.0122253	0.523973	0.523973	0.523973	0.523973	0.580512
Akt1s1	0.0737319	0.0737319	1	100845562	0.726815	0.0051573	AKT1S1	bmi	ENSRNOG00000020289	ENSG00000204673	NA	0.0737319	NA	0.0737319	NA	NA
Efemp2	0.0738174	0.0738174	1	220854402	0.726815	2.4977e-16	EFEMP2	bmi	ENSRNOG00000020587	ENSG00000172638	NA	0.0864876	0.0697598	0.066279	0.0801366	0.0700128
Stk11	0.0738993	0.33957	7	12441048	0.726815	0.61059	STK11	bmi	ENSRNOG00000014287	ENSG00000118046	0.0274057	NA	NA	NA	0.284328	0.407692
Col12a1	0.0739076	0.0908073	8	87040798	0.726815	0.46474	COL12A1	bmi	ENSRNOG00000058470	ENSG00000111799	0.0380462	0.124437	0.430514	0.0993016	0.132193	0.0351006
Timm13	0.0739485	0.0761846	7	11677339	0.726815	NA	NA	bmi	ENSRNOG00000019682	NA	0.0644612	0.076177	0.0761675	0.0762653	0.0761675	0.076146
Laptm5	0.0739637	0.0747825	5	149047680	0.726815	0.81451	LAPTM5	bmi	ENSRNOG00000011054	ENSG00000162511	0.0716097	NA	0.0317272	0.162628	0.295125	NA
Bach2	0.0743564	0.733311	5	47546013	0.730007	0.2556	BACH2	bmi	ENSRNOG00000006170	ENSG00000112182	0.0107071	0.737161	0.720978	0.733559	0.737161	0.737161
Fgfr1op	0.0746494	0.0746494	1	53122321	0.73122	0.13766	CEP43	bmi	ENSRNOG00000055093	ENSG00000213066	NA	0.0760051	0.0735852	0.0755348	0.0735852	0.074601
Pnisr	0.0746561	0.0746561	5	35991067	0.73122	0.41734	PNISR	bmi	ENSRNOG00000008782	ENSG00000132424	NA	NA	NA	NA	NA	0.0746561
Cbx2	0.0747326	NA	10	108132104	0.73122	0.9075	CBX2	bmi	ENSRNOG00000049215	ENSG00000173894	0.0747326	NA	NA	NA	NA	NA
Crot	0.0748054	0.0781316	4	22081603	0.73122	0.26776	CROT	bmi	ENSRNOG00000006779	ENSG00000005469	0.0616329	0.0774463	0.0783592	0.0779018	0.0786022	0.0783592
Bcl2a1	0.0748341	NA	8	96551244	0.73122	0.41903	BCL2A1	bmi	ENSRNOG00000047606	ENSG00000140379	0.0748341	NA	NA	NA	NA	NA
Gadd45gip1	0.0749994	NA	19	25946978	0.73122	0.0078798	GADD45GIP1	bmi	ENSRNOG00000003011	ENSG00000179271	0.0749994	NA	NA	NA	NA	NA
Dnah8	0.0749998	NA	20	9313270	0.73122	0.81903	DNAH8	bmi	ENSRNOG00000000542	ENSG00000124721	0.0749998	NA	NA	NA	NA	NA
Ankrd10	0.0753379	NA	16	83206003	0.73122	NA	NA	bmi	ENSRNOG00000013618	NA	0.0753379	NA	NA	NA	NA	NA
Mdk	0.0754665	0.0754665	3	80841006	0.73122	7.3548e-05	MDK	bmi	ENSRNOG00000017560	ENSG00000110492	NA	0.309216	NA	NA	NA	0.0416765
Polrmt	0.0756625	0.0625934	7	12840937	0.73122	0.36858	POLRMT	bmi	ENSRNOG00000024879	ENSG00000099821	0.128404	NA	NA	0.0616491	0.0635667	NA
LOC100361087	0.0757115	0.0680755	13	88636874	0.73122	0.0017366	NOS1AP	bmi	ENSRNOG00000042929	ENSG00000198929	0.167123	0.0674166	0.068399	0.068144	0.068144	0.0682826
RGD1561795	0.0757721	NA	8	13275269	0.73122	0.0074165	C11orf97	bmi	ENSRNOG00000009203	ENSG00000257057	0.0757721	NA	NA	NA	NA	NA
Zfp839	0.0758053	0.0758053	6	135270870	0.73122	1.9319e-05	ZNF839	bmi	ENSRNOG00000031661	ENSG00000022976	NA	NA	0.0758053	NA	NA	NA
Pdp2	0.0758732	NA	19	597426	0.73122	0.052738	PDP2	bmi	ENSRNOG00000012343	ENSG00000172840	0.0758732	NA	NA	NA	NA	NA
Tbc1d7	0.0759212	0.0718842	17	23775219	0.73122	0.025746	TBC1D7	bmi	ENSRNOG00000014019	ENSG00000145979	0.10522	0.0723693	0.071913	0.0719595	0.0719595	0.0712291
Pikfyve	0.0760009	NA	9	71915420	0.73122	0.00021651	PIKFYVE	bmi	ENSRNOG00000015158	ENSG00000115020	0.0760009	NA	NA	NA	NA	NA
Apc2	0.0760543	0.0683442	7	12258513	0.73122	0.085944	APC2	bmi	ENSRNOG00000033791	ENSG00000115266	0.168944	0.0702071	0.0671643	0.0698066	0.0698066	0.0650318
St8sia1	0.0761916	0.11322	4	177065167	0.73122	0.13002	ST8SIA1	bmi	ENSRNOG00000014018	ENSG00000111728	0.0572138	NA	0.11322	NA	NA	NA
Sync	0.0761931	0.0793441	5	147476220	0.73122	0.078693	SYNC	bmi	ENSRNOG00000008118	ENSG00000162520	0.0635285	0.0750945	0.0826263	0.0792664	0.0792664	0.0808579
Nid2	0.0762716	NA	15	4894212	0.73122	0.12575	NID2	bmi	ENSRNOG00000000341	ENSG00000087303	0.0762716	NA	NA	NA	NA	NA
Dalrd3	0.0763049	0.0763049	8	117355942	0.73122	0.0021669	DALRD3	bmi	ENSRNOG00000020159	ENSG00000178149	NA	0.0767821	0.0767821	0.0765176	0.0747038	0.0767821
Retsat	0.0763384	0.0823285	4	100465169	0.73122	0.94257	RETSAT	bmi	ENSRNOG00000014090	ENSG00000042445	0.0558755	0.0824853	0.0854602	0.0754396	0.0806584	0.0888248
AC134204.1	0.0764387	0.0764387	5	74766635	0.73122	NA	NA	bmi	ENSRNOG00000051069	NA	NA	NA	NA	NA	NA	0.0764387
Capn7	0.0764452	0.0764452	16	7435633	0.73122	0.030738	CAPN7	bmi	ENSRNOG00000019273	ENSG00000131375	NA	NA	0.0764452	NA	NA	0.0764452
Il16	0.0764476	0.0764476	1	145781927	0.73122	0.063516	IL16	bmi	ENSRNOG00000011680	ENSG00000172349	NA	0.0735734	0.0775025	0.0793432	0.0718126	0.0807526
Creg1	0.07649	0.0787405	13	83972211	0.73122	0.22561	CREG1	bmi	ENSRNOG00000003291	ENSG00000143162	0.0669009	0.0528646	0.0533785	0.165005	0.42077	0.0532808
Ddx24	0.0765126	NA	6	127302200	0.73122	0.16142	DDX24	bmi	ENSRNOG00000009166	ENSG00000089737	0.0765126	NA	NA	NA	NA	NA
Pgap1	0.0765172	NA	9	61066174	0.73122	0.26552	PGAP1	bmi	ENSRNOG00000013388	ENSG00000197121	0.0765172	NA	NA	NA	NA	NA
Slc18a1	0.0765739	0.0711291	16	22361997	0.73122	0.76804	SLC18A1	bmi	ENSRNOG00000011992	ENSG00000036565	0.123055	0.0725252	0.070789	0.0708016	0.0707736	0.070789
Tbc1d8	0.0766328	0.0704998	9	46090018	0.73122	0.054159	TBC1D8	bmi	ENSRNOG00000013583	ENSG00000204634	0.103392	0.0704155	NA	0.0702212	0.0708657	NA
Ufd1	0.0766672	0.0717875	11	86304814	0.73122	0.07776	UFD1	bmi	ENSRNOG00000047394	ENSG00000070010	0.115483	0.0731176	0.0708088	0.0731111	0.0689792	0.0731176
Dvl1	0.0766877	0.0766877	5	173296269	0.73122	0.55885	DVL1	bmi	ENSRNOG00000019423	ENSG00000107404	NA	0.0767988	0.0767815	0.0767815	0.0763904	NA
Car10	0.0767204	0.0812247	10	80790167	0.73122	0.10175	CA10	bmi	ENSRNOG00000002626	ENSG00000154975	0.0599958	0.0900795	0.0900795	0.0935462	0.0700425	0.0693877
Lonp2	0.0767885	NA	19	21400739	0.731222	0.73584	LONP2	bmi	ENSRNOG00000015162	ENSG00000102910	0.0767885	NA	NA	NA	NA	NA
Nfic	0.0768646	0.0755553	7	11152037	0.7313	0.002893	NFIC	bmi	ENSRNOG00000004505	ENSG00000141905	0.0782192	NA	0.0755553	NA	NA	NA
Sec24b	0.0769326	0.319734	2	230287295	0.731301	0.91454	SEC24B	bmi	ENSRNOG00000023373	ENSG00000138802	0.0150312	0.320328	0.326487	0.307345	0.324639	0.320328
Idh3a	0.0770719	NA	8	59164571	0.731463	0.028169	IDH3A	bmi	ENSRNOG00000010277	ENSG00000166411	0.0770719	NA	NA	NA	NA	NA
Serpini1	0.0771657	0.0679383	2	174013287	0.731463	0.00010471	SERPINI1	bmi	ENSRNOG00000010248	ENSG00000163536	0.221955	0.0677767	0.0677767	0.0677292	0.0672666	0.0691721
Kcns1	0.07723	NA	3	160554424	0.731463	0.077885	KCNS1	bmi	ENSRNOG00000013681	ENSG00000124134	0.07723	NA	NA	NA	NA	NA
AC130035.1	0.0772444	0.0772444	5	172881812	0.731463	NA	NA	bmi	ENSRNOG00000042235	NA	NA	0.0772486	0.0772486	0.0772486	0.0772398	0.0772367
RGD1562114	0.0773408	0.0832727	7	12398199	0.731463	NA	NA	bmi	ENSRNOG00000016193	NA	0.0601113	0.0794465	NA	0.0972557	0.0794465	0.0794465
Zfp866	0.0774615	0.0774615	16	21421986	0.731463	0.63055	ZNF443	bmi	ENSRNOG00000042580	ENSG00000180855	NA	NA	0.0774615	NA	0.0774615	0.0774615
Zfp866	0.0774615	0.0774615	16	21421986	0.731463	0.21403	ZNF563	bmi	ENSRNOG00000042580	ENSG00000188868	NA	NA	0.0774615	NA	0.0774615	0.0774615
Zfp866	0.0774615	0.0774615	16	21421986	0.731463	0.51819	ZNF799	bmi	ENSRNOG00000042580	ENSG00000196466	NA	NA	0.0774615	NA	0.0774615	0.0774615
Zfp866	0.0774615	0.0774615	16	21421986	0.731463	0.5014	ZNF700	bmi	ENSRNOG00000042580	ENSG00000196757	NA	NA	0.0774615	NA	0.0774615	0.0774615
Zfp866	0.0774615	0.0774615	16	21421986	0.731463	0.17523	ZNF441	bmi	ENSRNOG00000042580	ENSG00000197044	NA	NA	0.0774615	NA	0.0774615	0.0774615
Zfp866	0.0774615	0.0774615	16	21421986	0.731463	0.72883	ZNF433	bmi	ENSRNOG00000042580	ENSG00000197647	NA	NA	0.0774615	NA	0.0774615	0.0774615
Zfp866	0.0774615	0.0774615	16	21421986	0.731463	0.35271	ZNF44	bmi	ENSRNOG00000042580	ENSG00000197857	NA	NA	0.0774615	NA	0.0774615	0.0774615
Zfp866	0.0774615	0.0774615	16	21421986	0.731463	0.011575	ZNF823	bmi	ENSRNOG00000042580	ENSG00000197933	NA	NA	0.0774615	NA	0.0774615	0.0774615
Zfp866	0.0774615	0.0774615	16	21421986	0.731463	0.29733	ZNF442	bmi	ENSRNOG00000042580	ENSG00000198342	NA	NA	0.0774615	NA	0.0774615	0.0774615
Cbr4	0.0775121	0.0773999	16	31956752	0.731463	0.074254	CBR4	bmi	ENSRNOG00000024411	ENSG00000145439	0.0780776	0.0778269	0.0772908	0.0776334	0.0769634	0.0772908
Eefsec	0.077546	0.0629388	4	120194334	0.731463	0.0011167	EEFSEC	bmi	ENSRNOG00000012954	ENSG00000132394	0.7181	0.0702142	0.0618223	0.0610927	0.0612385	0.0612385
Fam214a	0.0775608	0.064879	8	81863618	0.731463	0.10019	ATOSA	bmi	ENSRNOG00000058522	ENSG00000047346	0.517693	0.0510299	0.104323	0.0524158	0.0508083	0.107919
Scyl2	0.0777999	0.0661181	7	30291086	0.732545	0.19221	SCYL2	bmi	ENSRNOG00000024955	ENSG00000136021	0.397555	0.0534927	0.392445	0.0547715	0.0534927	0.054074
Wdr76	0.0778344	NA	3	113448876	0.732545	4.6475e-06	WDR76	bmi	ENSRNOG00000022491	ENSG00000092470	0.0778344	NA	NA	NA	NA	NA
Oas1g	0.0778797	0.0778797	12	41155496	0.732545	NA	NA	bmi	ENSRNOG00000047076	NA	NA	NA	NA	NA	NA	0.0778797
Tmem168	0.0780008	0.0780008	4	40007843	0.732942	0.013137	TMEM168	bmi	ENSRNOG00000057290	ENSG00000146802	NA	0.0824308	0.0824308	0.076536	0.0790674	0.0707708
LOC680039	0.078058	0.078058	14	79261091	0.732942	0.3637	KIAA0232	bmi	ENSRNOG00000027623	ENSG00000170871	NA	NA	0.078058	NA	NA	NA
Arf5	0.0781677	0.0781677	4	55715743	0.733333	NA	NA	bmi	ENSRNOG00000007806	NA	NA	NA	NA	NA	NA	0.0781677
Gucy1b1	0.0783896	0.0567759	2	180976938	0.733942	0.45021	GUCY1B1	bmi	ENSRNOG00000012060	ENSG00000061918	0.277446	0.0570572	NA	0.0564974	NA	NA
Frem3	0.078476	0.105853	19	30973328	0.733942	0.74259	FREM3	bmi	ENSRNOG00000039152	ENSG00000183090	0.033862	0.105378	0.105378	0.106378	0.106314	0.105826
Cars	0.078649	0.078649	1	216759365	0.733942	9.6644e-06	CARS1	bmi	ENSRNOG00000020651	ENSG00000110619	NA	0.0527623	0.136568	0.0884543	0.0788809	0.0743816
Aadat	0.0787398	NA	16	32832060	0.733942	4.0345e-06	AADAT	bmi	ENSRNOG00000011861	ENSG00000109576	0.0787398	NA	NA	NA	NA	NA
Tmed3	0.0787801	0.0407224	8	97075159	0.733942	0.36898	TMED3	bmi	ENSRNOG00000013889	ENSG00000166557	0.978983	0.032518	0.018866	0.0304806	0.288545	0.239489
Fzd1	0.078869	0.0739863	4	26470863	0.733942	NA	NA	bmi	ENSRNOG00000016242	NA	0.117064	0.0739435	0.0740824	0.0739619	0.0740273	0.0739167
Dhx15	0.0789692	0.0789692	14	61136745	0.733942	0.018309	DHX15	bmi	ENSRNOG00000003844	ENSG00000109606	NA	0.0634708	0.132214	0.0623937	0.122642	0.0625753
Fkbp9	0.0790389	0.0904399	4	87167513	0.733942	0.00075358	FKBP9	bmi	ENSRNOG00000005478	ENSG00000122642	0.0482745	0.0930335	0.0900962	0.0944915	0.087967	0.0870483
Casd1	0.0791171	0.0681125	4	29639153	0.733942	0.15842	CASD1	bmi	ENSRNOG00000047453	ENSG00000127995	0.320657	0.0680553	0.0680553	0.0680553	0.0680553	0.0683422
Spata5	0.0791704	NA	2	124149871	0.733942	0.14845	AFG2A	bmi	ENSRNOG00000017462	ENSG00000145375	0.0791704	NA	NA	NA	NA	NA
Itsn2	0.0792957	0.101109	6	30098379	0.733942	0.086036	ITSN2	bmi	ENSRNOG00000046741	ENSG00000198399	0.0651145	NA	NA	0.101109	NA	NA
Ctbp1	0.0793823	0.58998	14	82762189	0.733942	0.89323	CTBP1	bmi	ENSRNOG00000005428	ENSG00000159692	0.0256973	0.585151	NA	0.594767	NA	NA
Cald1	0.0794856	NA	4	62220735	0.733942	0.049089	CALD1	bmi	ENSRNOG00000010233	ENSG00000122786	0.0794856	NA	NA	NA	NA	NA
Arhgef2	0.079569	NA	2	187977007	0.733942	0.00011783	ARHGEF2	bmi	ENSRNOG00000020027	ENSG00000116584	0.079569	NA	NA	NA	NA	NA
Map4k4	0.0795726	0.100165	9	46657574	0.733942	9.4495e-05	MAP4K4	bmi	ENSRNOG00000014013	ENSG00000071054	0.0659014	0.100165	NA	NA	NA	NA
Cd200r1	0.0795823	0.0795823	11	60848130	0.733942	0.38405	CD200R1	bmi	ENSRNOG00000039048	ENSG00000163606	NA	NA	0.078712	0.0790205	NA	0.0810539
Cd200r1	0.0795823	0.0795823	11	60848130	0.733942	0.08531	CD200R1L	bmi	ENSRNOG00000039048	ENSG00000206531	NA	NA	0.078712	0.0790205	NA	0.0810539
Ifi27	0.0796188	0.0816771	6	127327958	0.733942	NA	NA	bmi	ENSRNOG00000009263	NA	0.0706865	0.0827805	0.0812479	0.0812479	0.081883	0.0812479
Fam53a	0.07962	0.07962	14	82375180	0.733942	0.1994	FAM53A	bmi	ENSRNOG00000017548	ENSG00000174137	NA	0.0720322	NA	NA	NA	0.0889482
Znf740	0.0796736	0.0719135	7	143810891	0.733942	0.33958	ZNF740	bmi	ENSRNOG00000012192	ENSG00000139651	0.168057	0.0704461	0.112932	0.112932	0.0361133	0.098312
Mib1	0.0796898	0.156017	18	1970913	0.733942	0.11941	MIB1	bmi	ENSRNOG00000013281	ENSG00000101752	0.0225494	0.16404	0.169308	0.155351	0.142456	0.151556
Scg3	0.079698	0.0665368	8	82582351	0.733942	1.2003e-09	SCG3	bmi	ENSRNOG00000010784	ENSG00000104112	0.30681	NA	0.066312	0.0681769	0.0654059	0.066312
Nme1	0.079862	0.0769889	10	81657152	0.733942	0.42664	NME1	bmi	ENSRNOG00000002693	ENSG00000239672	0.0980571	0.0750471	0.0792257	0.077206	0.076377	0.077206
Ythdf3	0.079872	NA	2	100677410	0.733942	0.73443	YTHDF3	bmi	ENSRNOG00000010084	ENSG00000185728	0.079872	NA	NA	NA	NA	NA
Ctu1	0.079961	0.079961	1	99599619	0.733942	0.006854	CTU1	bmi	ENSRNOG00000018334	ENSG00000142544	NA	0.0786517	0.0824363	0.0779929	0.0809833	0.0798963
Lmo1	0.079965	0.079965	1	173728183	0.733942	0.012779	LMO1	bmi	ENSRNOG00000014629	ENSG00000166407	NA	0.0800568	0.0798878	0.0800596	0.0800568	0.0797651
Oasl2	0.0800172	NA	12	47469597	0.733942	NA	NA	bmi	ENSRNOG00000028814	NA	0.0800172	NA	NA	NA	NA	NA
Cdr2	0.0801089	0.0801089	1	190889700	0.733942	0.85027	CDR2	bmi	ENSRNOG00000017260	ENSG00000140743	NA	0.155018	NA	0.0642136	0.0642136	NA
Gimap9	0.0802032	0.302465	4	78310378	0.733942	NA	NA	bmi	ENSRNOG00000024569	NA	0.0310355	0.302186	NA	NA	NA	0.302744
Nts	0.0802089	NA	7	44111150	0.733942	0.1543	NTS	bmi	ENSRNOG00000004179	ENSG00000133636	0.0802089	NA	NA	NA	NA	NA
Ltbp3	0.0803005	0.0803005	1	221099997	0.734128	8.5479e-08	LTBP3	bmi	ENSRNOG00000020813	ENSG00000168056	NA	0.0770288	0.0807646	0.084342	0.0828812	0.0770288
Tjp3	0.0803656	0.0803952	7	11295891	0.734128	0.49907	TJP3	bmi	ENSRNOG00000020501	ENSG00000105289	0.0802473	NA	0.0777345	0.0777345	0.0907876	0.0768286
Pls1	0.0805056	0.672857	8	103557363	0.734281	0.35182	PLS1	bmi	ENSRNOG00000009945	ENSG00000120756	0.024789	NA	0.537043	0.763736	NA	NA
Slc35b4	0.0807391	0.0697374	4	61550994	0.734281	0.36656	SLC35B4	bmi	ENSRNOG00000008851	ENSG00000205060	0.307857	0.0619794	0.0724127	0.070176	0.0754223	0.070176
Rassf9	0.0807781	0.0484193	7	44146236	0.734281	0.29183	RASSF9	bmi	ENSRNOG00000038574	ENSG00000198774	0.222726	0.0484193	NA	NA	NA	NA
Gstt3	0.0808517	0.0856365	20	13817794	0.734281	NA	NA	bmi	ENSRNOG00000001242	NA	0.0631134	0.149666	0.136785	0.0540607	0.0532859	0.133885
Wdr11	0.0809753	0.0809753	1	202770774	0.734281	0.14289	WDR11	bmi	ENSRNOG00000020430	ENSG00000120008	NA	0.0759142	0.0821977	0.0853848	NA	NA
Amz2	0.0810313	0.100481	10	97710904	0.734281	0.81167	AMZ2	bmi	ENSRNOG00000000246	ENSG00000196704	0.045376	NA	0.097915	0.096121	0.103758	0.104648
Gipc1	0.0810334	0.0671931	19	24786627	0.734281	0.16096	GIPC1	bmi	ENSRNOG00000003864	ENSG00000123159	0.136052	0.0671931	0.0671931	NA	NA	NA
Hacl1	0.0811288	0.0811288	16	7714464	0.734281	0.00027691	HACL1	bmi	ENSRNOG00000019630	ENSG00000131373	NA	0.074526	0.0961672	0.073075	0.0727048	0.0961672
Naa50	0.0811291	0.0811291	11	61462993	0.734281	0.49716	NAA50	bmi	ENSRNOG00000039017	ENSG00000121579	NA	0.0567002	0.0567002	0.0567002	0.792525	NA
Borcs5	0.0812394	NA	4	168396774	0.734281	0.89015	BORCS5	bmi	ENSRNOG00000006505	ENSG00000165714	0.0812394	NA	NA	NA	NA	NA
Reep1	0.0813351	0.0764669	4	99618621	0.734281	0.01954	REEP1	bmi	ENSRNOG00000008481	ENSG00000068615	0.118689	0.0767038	0.0762411	0.0767272	0.0765321	0.0761339
Rab10	0.0813427	0.106433	6	27668402	0.734281	0.30703	RAB10	bmi	ENSRNOG00000047088	ENSG00000084733	0.0369592	0.0582383	0.133161	0.132653	0.134186	0.133161
Pxdc1	0.0813657	0.0642554	17	30965941	0.734281	0.49038	PXDC1	bmi	ENSRNOG00000017093	ENSG00000168994	0.624632	0.0681675	0.0547948	0.0681675	NA	0.0681675
Extl3	0.0816016	NA	15	48422491	0.734281	0.020345	EXTL3	bmi	ENSRNOG00000013581	ENSG00000012232	0.0816016	NA	NA	NA	NA	NA
LOC100912618	0.0816057	0.0805682	3	164343832	0.734281	0.8186	UBE2V1	bmi	ENSRNOG00000025580	ENSG00000244687	0.0872112	0.0812875	0.0805913	0.08099	0.0801614	0.0798278
Ube2f	0.0816467	NA	9	98398127	0.734281	0.11016	UBE2F	bmi	ENSRNOG00000019953	ENSG00000184182	0.0816467	NA	NA	NA	NA	NA
Cep170b	0.0817055	0.101684	6	137288809	0.734281	0.045699	CEP170B	bmi	ENSRNOG00000033688	ENSG00000099814	0.040881	0.0959653	0.104732	0.101974	0.108155	0.0984821
Flacc1	0.0817386	0.0801841	9	65665663	0.734281	0.26001	FLACC1	bmi	ENSRNOG00000024917	ENSG00000155749	0.0833532	NA	0.0801841	NA	NA	NA
Nudt14	0.0817447	0.104702	6	137738123	0.734281	0.3821	NUDT14	bmi	ENSRNOG00000014362	ENSG00000183828	0.0386312	0.104591	0.104705	0.104763	0.104763	0.104686
Rab12	0.0817925	NA	9	114684038	0.734281	0.052124	RAB12	bmi	ENSRNOG00000019295	ENSG00000206418	0.0817925	NA	NA	NA	NA	NA
Pip4p2	0.0818682	0.281939	5	28395295	0.734281	0.017966	PIP4P2	bmi	ENSRNOG00000006697	ENSG00000155099	0.0324614	NA	NA	0.216748	0.378916	NA
Pcp4l1	0.0819359	NA	13	89542377	0.734281	0.56945	PCP4L1	bmi	ENSRNOG00000003209	ENSG00000248485	0.0819359	NA	NA	NA	NA	NA
Susd5	0.082052	NA	8	122331582	0.734281	0.92258	SUSD5	bmi	ENSRNOG00000026951	ENSG00000173705	0.082052	NA	NA	NA	NA	NA
Pvalb	0.0821881	NA	7	119429018	0.734281	0.71178	PVALB	bmi	ENSRNOG00000006471	ENSG00000100362	0.0821881	NA	NA	NA	NA	NA
Dgkg	0.0822103	0.101321	11	81972218	0.734281	0.037168	DGKG	bmi	ENSRNOG00000001796	ENSG00000058866	0.0419788	0.0992121	0.0987153	0.10265	0.0975469	0.109311
Rcn3	0.0822453	0.0822453	1	101076897	0.734281	0.54953	RCN3	bmi	ENSRNOG00000043007	ENSG00000142552	NA	0.0777064	NA	0.0934706	0.0774288	NA
Slc17a6	0.0824065	0.0824065	1	106998622	0.734281	0.023637	SLC17A6	bmi	ENSRNOG00000016147	ENSG00000091664	NA	NA	0.0337438	0.582473	0.143735	0.0797146
Vezt	0.0824609	0.14177	7	34888490	0.734281	0.55993	VEZT	bmi	ENSRNOG00000006514	ENSG00000028203	0.0261044	0.109406	0.151281	0.166286	0.109406	0.220366
AABR07066693.1	0.0825113	0.0928792	9	12420367	0.734281	NA	NA	bmi	ENSRNOG00000047003	NA	0.0527473	0.0934325	0.0920427	0.0928604	0.0927859	0.093287
Bcl9l	0.0825256	NA	8	48805683	0.734281	0.014565	BCL9L	bmi	ENSRNOG00000012420	ENSG00000186174	0.0825256	NA	NA	NA	NA	NA
Tspan11	0.0825367	NA	4	160455985	0.734281	0.50348	TSPAN11	bmi	ENSRNOG00000054360	ENSG00000110900	0.0825367	NA	NA	NA	NA	NA
Parp11	0.082564	0.095535	4	160020471	0.734281	0.97797	PARP11	bmi	ENSRNOG00000060689	ENSG00000111224	0.0489258	0.0848071	0.090837	0.0993253	0.0994282	0.106146
Rgs4	0.0828621	0.0828621	13	88054816	0.736324	0.043731	RGS4	bmi	ENSRNOG00000002773	ENSG00000117152	NA	NA	0.0836742	0.0823444	0.0822432	0.0832035
Mtrf1l	0.0829727	0.0829727	1	42475791	0.736699	0.22985	MTRF1L	bmi	ENSRNOG00000018773	ENSG00000112031	NA	0.0814817	0.0894766	0.0747973	0.0814817	0.0894766
Mrfap1	0.0831064	0.0831064	14	78973363	0.737005	NA	NA	bmi	ENSRNOG00000055319	NA	NA	NA	NA	0.0831064	NA	NA
Tiprl	0.083196	0.083196	13	83478973	0.737005	0.12249	TIPRL	bmi	ENSRNOG00000003048	ENSG00000143155	NA	0.112065	0.120072	0.0466956	0.0926161	0.0926161
Khdrbs1	0.0832125	NA	5	147927151	0.737005	NA	NA	bmi	ENSRNOG00000046794	NA	0.0832125	NA	NA	NA	NA	NA
Klf16	0.0834311	0.0839077	7	12006709	0.738334	2.6035e-15	KLF16	bmi	ENSRNOG00000033694	ENSG00000129911	0.0811254	0.0838811	0.0838808	0.0839198	0.0839607	0.083896
Dffa	0.0836864	NA	5	165922914	0.738617	0.49732	DFFA	bmi	ENSRNOG00000013603	ENSG00000160049	0.0836864	NA	NA	NA	NA	NA
Grasp	0.0837891	NA	7	142869751	0.738617	0.059563	TAMALIN	bmi	ENSRNOG00000007346	ENSG00000161835	0.0837891	NA	NA	NA	NA	NA
Mycbpap	0.0837934	0.0807539	10	82232106	0.738617	0.59599	MYCBPAP	bmi	ENSRNOG00000042912	ENSG00000136449	0.103071	0.0797468	0.0796867	0.0801952	0.0790779	0.0853726
Dot1l	0.0837955	0.0837955	7	11787911	0.738617	1.0354e-07	DOT1L	bmi	ENSRNOG00000032546	ENSG00000104885	NA	0.0840237	0.0837851	0.0838175	0.0834381	0.0839154
Slc14a1	0.0838793	NA	18	74461054	0.738617	0.28046	SLC14A1	bmi	ENSRNOG00000016753	ENSG00000141469	0.0838793	NA	NA	NA	NA	NA
Git2	0.083902	0.083902	12	47590153	0.738617	0.14168	GIT2	bmi	ENSRNOG00000001190	ENSG00000139436	NA	NA	NA	0.114028	NA	0.0661827
Mrpl15	0.0839431	0.0772512	5	14609673	0.738617	0.12754	MRPL15	bmi	ENSRNOG00000008566	ENSG00000137547	0.14596	0.0771596	0.0771596	0.0805556	0.0744578	0.0771596
Smim3	0.0840649	0.0840649	18	55744809	0.738752	0.96963	SMIM3	bmi	ENSRNOG00000019536	ENSG00000256235	NA	0.0747016	0.0752884	0.161886	0.0747016	0.0747016
Slc12a9	0.0841175	0.0841175	12	22434813	0.738752	0.00038603	SLC12A9	bmi	ENSRNOG00000048487	ENSG00000146828	NA	NA	NA	NA	NA	0.0841175
Akr1e2	0.0841848	0.0776648	17	69365452	0.738752	0.92281	AKR1E2	bmi	ENSRNOG00000017165	ENSG00000165568	0.1432	0.0789614	0.0775063	0.0769179	0.0769179	0.0780579
Tfcp2	0.0842903	0.0766119	7	142138843	0.738752	0.51601	TFCP2	bmi	ENSRNOG00000032395	ENSG00000135457	0.139079	NA	0.0639986	0.0820967	0.0797243	0.084218
Tbx19	0.0843185	0.074473	13	83403263	0.738752	0.2399	TBX19	bmi	ENSRNOG00000002979	ENSG00000143178	0.229371	0.0720156	0.0736881	0.0749251	0.0720156	0.080313
Pank2	0.0844203	0.0844203	3	123807951	0.738752	0.1637	PANK2	bmi	ENSRNOG00000025286	ENSG00000125779	NA	0.0605666	0.113973	0.0638315	0.0833421	0.154711
Prr14l	0.0844386	0.115485	14	83226600	0.738752	0.00061837	PRR14L	bmi	ENSRNOG00000048891	ENSG00000183530	0.0355609	0.127425	0.0980288	0.193113	0.0989556	0.098992
Uqcr10	0.0845113	0.0845113	14	84935485	0.738788	0.029725	UQCR10	bmi	ENSRNOG00000059061	ENSG00000184076	NA	0.104594	0.102162	0.0611819	0.0715218	0.104594
Syncrip	0.0846955	NA	8	96105024	0.739288	0.026692	SYNCRIP	bmi	ENSRNOG00000000204	ENSG00000135316	0.0846955	NA	NA	NA	NA	NA
Ccnd2	0.0847059	0.0847059	4	159674884	0.739288	NA	NA	bmi	ENSRNOG00000057710	NA	NA	NA	0.272824	0.0341901	0.272824	NA
Cnot4	0.0848515	NA	4	62561443	0.739595	0.21715	CNOT4	bmi	ENSRNOG00000010795	ENSG00000080802	0.0848515	NA	NA	NA	NA	NA
Cep131	0.0849759	0.0979419	10	109243038	0.739595	0.001925	CEP131	bmi	ENSRNOG00000004430	ENSG00000141577	0.0508618	0.0989078	0.0981369	0.0974894	0.097926	0.0972655
Wdr83	0.0851522	0.0728383	19	26188832	0.739595	0.19154	WDR83	bmi	ENSRNOG00000004287	ENSG00000123154	0.3725	0.0728084	0.0728084	0.0730474	0.0730474	0.0724829
Gon7	0.0851539	0.0851539	6	126620596	0.739595	0.003525	GON7	bmi	ENSRNOG00000046085	ENSG00000170270	NA	0.261652	0.0422353	0.088768	0.107914	0.088768
Itgb5	0.08516	0.691252	11	70056499	0.739595	0.36368	ITGB5	bmi	ENSRNOG00000001795	ENSG00000082781	0.012567	0.675284	0.707853	0.689623	0.698123	0.684005
Psma4	0.0851932	NA	8	59532388	0.739595	0.19876	PSMA4	bmi	ENSRNOG00000013493	ENSG00000041357	0.0851932	NA	NA	NA	NA	NA
LOC103689961	0.0852217	0.0852217	1	77803474	0.739595	NA	NA	bmi	ENSRNOG00000051483	NA	NA	0.743458	0.0493463	0.747619	0.0527173	0.0406371
Clptm1l	0.085481	0.085481	1	32281206	0.739886	0.0016789	CLPTM1L	bmi	ENSRNOG00000016923	ENSG00000049656	NA	NA	NA	NA	0.0697561	0.109996
Upk2	0.0854949	0.210811	8	48772905	0.739886	0.020535	UPK2	bmi	ENSRNOG00000043324	ENSG00000110375	0.0527071	0.210811	NA	NA	NA	NA
Slc25a3	0.0855248	0.0855248	7	31816601	0.739886	NA	NA	bmi	ENSRNOG00000008289	NA	NA	0.0800269	0.0800269	0.0990631	NA	NA
Nedd8	0.0857158	0.0857158	15	34340606	0.739886	0.30267	NEDD8	bmi	ENSRNOG00000019895	ENSG00000129559	NA	0.074057	NA	0.0742279	0.123834	NA
Rab43	0.0857504	0.0857504	4	119695012	0.739886	0.005821	RAB43	bmi	ENSRNOG00000037768	ENSG00000172780	NA	0.0857504	NA	NA	NA	NA
Rtfdc1	0.0857658	0.0432155	3	170443854	0.739886	0.0709	RTF2	bmi	ENSRNOG00000005083	ENSG00000022277	0.524797	NA	NA	NA	NA	0.0432155
Anks6	0.0857823	0.0687618	5	62640644	0.739886	0.00035765	ANKS6	bmi	ENSRNOG00000023309	ENSG00000165138	0.759608	0.0558191	0.0558191	0.434456	0.0558191	0.0558191
Jag1	0.0860386	0.0860386	3	130079360	0.739886	0.21241	JAG1	bmi	ENSRNOG00000007443	ENSG00000101384	NA	0.0985134	0.0992958	0.0782796	0.0737762	0.086335
Ttc28	0.0860723	NA	12	51385762	0.739886	0.34203	TTC28	bmi	ENSRNOG00000032590	ENSG00000100154	0.0860723	NA	NA	NA	NA	NA
Gal3st3	0.0861717	0.0861717	1	220668543	0.739886	6.3306e-05	GAL3ST3	bmi	ENSRNOG00000028743	ENSG00000175229	NA	0.125824	0.078417	0.0858341	0.0757394	0.0798669
Ess2	0.0861733	0.0861733	11	87224420	0.739886	0.75453	ESS2	bmi	ENSRNOG00000000283	ENSG00000100056	NA	0.0878127	NA	NA	NA	0.0845926
Sirt5	0.0864426	0.0734186	17	23986757	0.739886	0.020924	SIRT5	bmi	ENSRNOG00000017866	ENSG00000124523	0.420165	0.0734186	0.0734186	0.0734186	0.0734186	0.0734186
Zfpm2	0.0865296	0.137943	7	79638045	0.739886	0.00043583	ZFPM2	bmi	ENSRNOG00000004109	ENSG00000169946	0.0490339	NA	0.132568	0.143741	NA	NA
Pbxip1	0.0865744	NA	2	188766534	0.739886	0.0388	PBXIP1	bmi	ENSRNOG00000020673	ENSG00000163346	0.0865744	NA	NA	NA	NA	NA
Snd1	0.0866309	0.0985836	4	55772376	0.739886	0.0021078	SND1	bmi	ENSRNOG00000031173	ENSG00000197157	0.0536728	0.0985469	0.0937599	0.0985469	0.102902	0.0995878
Ankrd40	0.0866437	0.0759658	10	82032655	0.739886	0.67398	ANKRD40	bmi	ENSRNOG00000002935	ENSG00000154945	0.14762	0.090318	0.102109	0.0535137	NA	NA
Tmem196	0.0866453	0.0988908	6	147876236	0.739886	NA	NA	bmi	ENSRNOG00000037435	NA	0.0532453	0.0989206	0.0989206	0.0989206	0.0988775	0.0988149
Cpsf1	0.0867194	0.0867194	7	117661845	0.739886	0.034802	CPSF1	bmi	ENSRNOG00000030705	ENSG00000071894	NA	NA	0.0867194	NA	NA	NA
Klhdc8a	0.0867357	NA	13	49074643	0.739886	0.020934	KLHDC8A	bmi	ENSRNOG00000000036	ENSG00000162873	0.0867357	NA	NA	NA	NA	NA
Tmed1	0.0867691	NA	8	22540524	0.739886	0.24284	TMED1	bmi	ENSRNOG00000008037	ENSG00000099203	0.0867691	NA	NA	NA	NA	NA
Phyhd1	0.0868659	0.0843161	3	8832739	0.739886	0.47198	PHYHD1	bmi	ENSRNOG00000016794	ENSG00000175287	0.102247	0.0846744	0.0846744	0.084179	0.0836371	0.0844241
Usp21	0.0869161	0.0726144	13	89655063	0.739886	0.052691	USP21	bmi	ENSRNOG00000038347	ENSG00000143258	0.535356	0.0640402	0.148849	0.0640402	0.0642	0.0646089
Art3	0.0870207	0.0734212	14	17143039	0.739886	0.078931	ART3	bmi	ENSRNOG00000002256	ENSG00000156219	0.466231	0.867465	0.930176	0.0199764	0.0956669	0.0356238
Masp1	0.0870948	0.10823	11	80736575	0.739886	0.17676	MASP1	bmi	ENSRNOG00000001827	ENSG00000127241	0.0436626	0.108712	0.112223	0.10685	0.104914	0.108712
Esf1	0.0871081	0.114772	3	133178560	0.739886	0.2127	ESF1	bmi	ENSRNOG00000004777	ENSG00000089048	0.0390316	0.114185	0.114801	0.114143	0.115948	0.114801
Armc7	0.0871676	0.0734802	10	104036366	0.739886	NA	NA	bmi	ENSRNOG00000042691	NA	0.4726	0.0741676	0.0730333	0.0704461	0.0801128	0.0704461
Loxl1	0.0872083	0.0690367	8	63067299	0.739886	0.00021103	LOXL1	bmi	ENSRNOG00000008680	ENSG00000129038	0.796135	0.0693514	0.069434	0.0699489	0.0671657	0.0693514
Hace1	0.0872388	0.128501	20	50652744	0.739886	0.031869	HACE1	bmi	ENSRNOG00000000327	ENSG00000085382	0.0657421	NA	NA	NA	NA	0.128501
Spag9	0.0872474	0.0843986	10	81693769	0.739886	0.0043351	SPAG9	bmi	ENSRNOG00000002749	ENSG00000008294	0.104837	0.0775308	0.0766282	0.0867033	0.0934154	0.090374
Tchp	0.0873889	0.0904982	12	47638273	0.74008	NA	NA	bmi	ENSRNOG00000001191	NA	0.074527	0.176704	0.0659676	0.0659676	0.307278	0.0594308
Vav3	0.0874077	0.0784999	2	212247450	0.74008	0.059209	VAV3	bmi	ENSRNOG00000020485	ENSG00000134215	0.157102	0.0766242	NA	0.0847202	0.0780624	0.075227
Prickle4	0.0875126	0.0545308	9	15309126	0.740385	5.9219e-07	PRICKLE4	bmi	ENSRNOG00000014180	ENSG00000278224	0.737514	NA	0.0372514	0.100719	NA	NA
Nphp4	0.0877838	0.142574	5	169659187	0.741517	0.67359	NPHP4	bmi	ENSRNOG00000011967	ENSG00000131697	0.033939	0.244103	NA	0.0825226	0.519871	0.0867187
Stat3	0.0878124	0.0718035	10	88790407	0.741517	0.070056	STAT3	bmi	ENSRNOG00000019742	ENSG00000168610	0.241187	NA	NA	0.0643664	0.0801334	0.0726154
Pde11a	0.0878529	0.0648429	3	62818501	0.741517	0.38584	PDE11A	bmi	ENSRNOG00000024457	ENSG00000128655	0.264894	0.0338681	0.401805	NA	NA	NA
Xylt2	0.0879674	0.0774356	10	82386004	0.741548	0.2226	XYLT2	bmi	ENSRNOG00000003728	ENSG00000015532	0.18594	0.194986	0.194986	NA	0.0268387	0.19332
Rspry1	0.0879943	0.0710467	19	10770573	0.741548	0.86485	RSPRY1	bmi	ENSRNOG00000060931	ENSG00000159579	0.269904	0.0710467	0.0710467	0.0710467	NA	NA
Zfp236	0.088371	0.0769763	18	79451203	0.741945	0.043547	ZNF236	bmi	ENSRNOG00000016303	ENSG00000130856	0.124806	NA	0.157468	0.0504641	NA	NA
Fancd2	0.0884923	0.0737709	4	145489868	0.741945	0.00059339	FANCD2	bmi	ENSRNOG00000061085	ENSG00000144554	0.551513	0.368688	0.3569	0.0163772	0.337994	0.410316
AABR07061328.1	0.0885019	0.591624	4	116826985	0.741945	NA	NA	bmi	ENSRNOG00000056916	NA	0.0433166	NA	0.591624	NA	NA	NA
Mamstr	0.0885752	0.0885752	1	101623307	0.741945	0.072183	MAMSTR	bmi	ENSRNOG00000024580	ENSG00000176909	NA	NA	0.0892498	0.08781	0.0886773	NA
Mif	0.0885971	0.0885971	20	13732197	0.741945	0.049436	MIF	bmi	ENSRNOG00000006589	ENSG00000240972	NA	0.108673	0.0893096	0.0780103	0.0830644	0.0893096
Cd70	0.0887581	NA	9	9842584	0.741945	0.10228	CD70	bmi	ENSRNOG00000051015	ENSG00000125726	0.0887581	NA	NA	NA	NA	NA
St8sia5	0.0888285	NA	18	73564246	0.741945	0.00078827	ST8SIA5	bmi	ENSRNOG00000022691	ENSG00000101638	0.0888285	NA	NA	NA	NA	NA
Septin5	0.0888663	NA	11	86512796	0.741945	0.088024	SEPTIN5	bmi	ENSRNOG00000029912	ENSG00000184702	0.0888663	NA	NA	NA	NA	NA
Mcf2l	0.0888676	0.0888676	16	81839652	0.741945	0.064025	MCF2L	bmi	ENSRNOG00000028426	ENSG00000126217	NA	NA	NA	0.0888676	NA	NA
Zfp605	0.0889452	0.0875754	12	52606559	0.741945	7.4218e-06	ZNF605	bmi	ENSRNOG00000037428	ENSG00000196458	0.0948677	0.0877097	NA	0.0855008	0.086876	0.0903531
Septin7	0.0890579	NA	8	26413232	0.741945	0.072268	SEPTIN7	bmi	ENSRNOG00000006545	ENSG00000122545	0.0890579	NA	NA	NA	NA	NA
Tmem9	0.0890919	0.0729516	13	52854030	0.741945	0.21701	TMEM9	bmi	ENSRNOG00000010204	ENSG00000116857	0.422427	0.0948473	0.0770012	0.0478151	NA	0.0955519
Nt5m	0.0891341	0.0803385	10	46216883	0.741945	0.45075	NT5M	bmi	ENSRNOG00000003332	ENSG00000205309	0.189573	0.0775183	0.0777218	0.077697	0.0939035	0.0771713
Exoc3l4	0.0892447	0.077564	6	135866738	0.741945	0.001299	EXOC3L4	bmi	ENSRNOG00000010111	ENSG00000205436	0.211751	0.0740497	NA	0.0454147	0.101775	0.155132
Rnf114	0.0897441	0.0883598	3	164248730	0.741945	0.056822	RNF114	bmi	ENSRNOG00000060821	ENSG00000124226	0.0973498	0.089196	0.0882431	0.0885237	0.088014	0.0878347
AABR07055801.1	0.0897956	NA	7	10168189	0.741945	NA	NA	bmi	ENSRNOG00000060675	NA	0.0897956	NA	NA	NA	NA	NA
Noc4l	0.089857	0.089857	12	52072187	0.741945	0.0085682	NOC4L	bmi	ENSRNOG00000037478	ENSG00000184967	NA	0.0898974	0.0898114	0.0898621	NA	NA
Fam89b	0.0898651	0.0898651	1	221085894	0.741945	0.0053952	FAM89B	bmi	ENSRNOG00000024239	ENSG00000176973	NA	0.078289	0.103649	0.0859419	0.0859419	0.100373
Strada	0.0898879	0.0710509	10	94355383	0.741945	3.9357e-05	STRADA	bmi	ENSRNOG00000008637	ENSG00000266173	0.796786	0.0607975	0.088534	0.0687544	0.0863573	0.0604702
Caap1	0.0899015	NA	5	113480546	0.741945	0.5251	CAAP1	bmi	ENSRNOG00000007299	ENSG00000120159	0.0899015	NA	NA	NA	NA	NA
Frzb	0.0899714	NA	3	67635606	0.741945	0.8327	FRZB	bmi	ENSRNOG00000007765	ENSG00000162998	0.0899714	NA	NA	NA	NA	NA
RGD1307461	0.089992	NA	8	116094850	0.741945	5.927e-07	C3orf18	bmi	ENSRNOG00000015718	ENSG00000088543	0.089992	NA	NA	NA	NA	NA
Acaa1a	0.0900223	0.0750048	8	128027957	0.741945	0.81916	ACAA1	bmi	ENSRNOG00000032908	ENSG00000060971	0.556192	0.0746144	0.0743394	0.0757111	0.0753736	0.0750014
MGC108823	0.0900508	NA	18	55576238	0.741945	NA	NA	bmi	ENSRNOG00000019542	NA	0.0900508	NA	NA	NA	NA	NA
Tom1l2	0.0901467	0.0782546	10	46602230	0.741945	0.028023	TOM1L2	bmi	ENSRNOG00000003590	ENSG00000175662	0.307754	0.0782595	0.0782489	0.0782576	0.078254	0.078253
Catsperz	0.0901537	0.0901537	1	222179435	0.741945	NA	NA	bmi	ENSRNOG00000051621	NA	NA	0.0898928	0.0957864	0.0941089	0.0830369	0.0890355
Rnf8	0.0902087	0.049101	20	8285295	0.741945	0.44709	RNF8	bmi	ENSRNOG00000047171	ENSG00000112130	0.369132	NA	NA	NA	NA	0.049101
Sec16a	0.0902356	0.0902356	3	3856217	0.741945	0.64238	SEC16A	bmi	ENSRNOG00000019122	ENSG00000148396	NA	0.0929506	0.0890753	0.0904952	0.0904952	0.0882965
AABR07025023.1	0.0902827	0.0902827	16	26080257	0.741945	NA	NA	bmi	ENSRNOG00000055076	NA	NA	0.0886316	0.0908465	NA	0.0908465	0.0908465
Stx18	0.0902947	0.0902947	14	77402952	0.741945	0.23514	STX18	bmi	ENSRNOG00000006139	ENSG00000168818	NA	0.0928766	0.0901581	0.0901581	0.0891872	0.0891903
Rhov	0.0904193	0.0507352	3	111078618	0.741945	0.8857	RHOV	bmi	ENSRNOG00000013380	ENSG00000104140	0.321136	NA	0.0507352	NA	NA	NA
AABR07033720.1	0.0905827	NA	11	37458730	0.741945	NA	NA	bmi	ENSRNOG00000061472	NA	0.0905827	NA	NA	NA	NA	NA
Smim8	0.0906377	0.0906377	5	50230618	0.741945	0.38648	SMIM8	bmi	ENSRNOG00000023035	ENSG00000111850	NA	NA	0.0906812	0.0905942	NA	NA
Tomm40l	0.0907008	0.092424	13	89591717	0.741945	0.10174	TOMM40L	bmi	ENSRNOG00000003398	ENSG00000158882	0.0829462	0.0687494	0.104563	0.0827087	0.111451	0.111323
AABR07018038.1	0.090757	0.107628	15	36809360	0.741945	NA	NA	bmi	ENSRNOG00000051196	NA	0.0504963	0.106915	0.108857	0.106678	0.11032	0.1055
AABR07062069.2	0.0908007	NA	4	160339517	0.741945	NA	NA	bmi	ENSRNOG00000061632	NA	0.0908007	NA	NA	NA	NA	NA
Siva1	0.0908069	0.0917651	6	137210051	0.741945	0.64158	SIVA1	bmi	ENSRNOG00000028640	ENSG00000184990	0.089868	NA	0.0917651	NA	NA	NA
Mbtd1	0.090898	NA	10	81592113	0.741945	0.013764	MBTD1	bmi	ENSRNOG00000049988	ENSG00000011258	0.090898	NA	NA	NA	NA	NA
LOC102553088	0.0909106	0.0909106	2	230476319	0.741945	NA	NA	bmi	ENSRNOG00000053168	NA	NA	NA	0.114644	0.128337	0.238926	0.0419129
Paqr9	0.0910066	0.408874	8	103337471	0.741945	NA	NA	bmi	ENSRNOG00000032374	NA	0.032981	NA	NA	0.407721	0.410028	NA
Bard1	0.0910144	NA	9	78294833	0.741945	0.15937	BARD1	bmi	ENSRNOG00000014960	ENSG00000138376	0.0910144	NA	NA	NA	NA	NA
Coa5	0.091055	0.091055	9	44011470	0.741945	NA	NA	bmi	ENSRNOG00000018102	NA	NA	0.0940602	0.0900944	0.0900944	0.0900944	NA
Rpl23	0.0910692	NA	10	85721393	0.741945	NA	NA	bmi	ENSRNOG00000004107	NA	0.0910692	NA	NA	NA	NA	NA
Pxmp4	0.0910726	0.105222	3	150091629	0.741945	0.3011	PXMP4	bmi	ENSRNOG00000016975	ENSG00000101417	0.0541207	0.117754	0.113405	0.1158	0.0782106	0.113263
Stk3	0.0912169	0.0933949	7	73618643	0.74256	0.038662	STK3	bmi	ENSRNOG00000011278	ENSG00000104375	0.0816614	0.0934889	0.0933562	0.0933562	0.0933866	0.0933866
Tent4b	0.0914349	0.0914349	19	19771676	0.743772	0.11559	TENT4B	bmi	ENSRNOG00000024212	ENSG00000121274	NA	0.0914349	0.0914349	NA	NA	NA
Fbxl6	0.0916988	0.0916988	7	117602040	0.74466	0.046283	FBXL6	bmi	ENSRNOG00000025497	ENSG00000182325	NA	0.07079	0.118859	0.11248	0.1159	0.0686616
Rnf182	0.0917985	NA	17	24242641	0.74466	0.046925	RNF182	bmi	ENSRNOG00000018070	ENSG00000180537	0.0917985	NA	NA	NA	NA	NA
Steap2	0.0918244	0.0835391	4	25507462	0.74466	0.14369	STEAP2	bmi	ENSRNOG00000006076	ENSG00000157214	0.177207	0.0897164	0.0761438	0.0725772	0.114921	0.0761438
Alad	0.091903	0.0802509	5	78368866	0.74466	0.60149	ALAD	bmi	ENSRNOG00000015206	ENSG00000148218	0.159857	0.0548114	0.124618	0.0892188	NA	NA
Wdr82	0.0919631	NA	8	114866767	0.74466	4.3242e-05	WDR82	bmi	ENSRNOG00000048441	ENSG00000164091	0.0919631	NA	NA	NA	NA	NA
Slc38a10	0.09206	0.1107	10	109284956	0.74466	0.00072273	SLC38A10	bmi	ENSRNOG00000004604	ENSG00000157637	0.0495555	0.131627	0.13261	0.083853	0.131627	0.0945364
Dgke	0.0920865	0.050692	10	76386470	0.74466	0.26654	DGKE	bmi	ENSRNOG00000002338	ENSG00000153933	0.873062	0.0509368	0.0504496	NA	NA	NA
AABR07043031.1	0.0920972	0.0920972	19	17967826	0.74466	NA	NA	bmi	ENSRNOG00000030864	NA	NA	NA	NA	0.0662181	NA	0.148799
Evc	0.0922767	NA	14	78213634	0.745551	0.02111	EVC	bmi	ENSRNOG00000007564	ENSG00000072840	0.0922767	NA	NA	NA	NA	NA
Tmem245	0.0924803	0.0924803	5	73918746	0.745979	0.0054261	TMEM245	bmi	ENSRNOG00000026271	ENSG00000106771	NA	NA	0.0924803	NA	NA	NA
Cdc42bpg	0.0924959	0.0924959	1	221673589	0.745979	0.0054105	CDC42BPG	bmi	ENSRNOG00000027456	ENSG00000171219	NA	0.13009	0.0791381	0.0969102	0.0748375	0.0988948
Chp1	0.092579	0.141434	3	111354505	0.745979	0.0014743	CHP1	bmi	ENSRNOG00000004742	ENSG00000187446	0.0684114	NA	NA	NA	0.141434	NA
Gzf1	0.0926067	NA	3	143003795	0.745979	0.66007	GZF1	bmi	ENSRNOG00000004735	ENSG00000125812	0.0926067	NA	NA	NA	NA	NA
Tns3	0.092781	NA	14	88673880	0.746294	0.58389	TNS3	bmi	ENSRNOG00000025695	ENSG00000136205	0.092781	NA	NA	NA	NA	NA
Sec61a1	0.0927844	0.0927844	4	120453580	0.746294	0.82077	SEC61A1	bmi	ENSRNOG00000013743	ENSG00000058262	NA	NA	NA	NA	0.0939068	0.0916878
Laptm4b	0.092938	0.0945205	7	72924798	0.746972	0.20889	LAPTM4B	bmi	ENSRNOG00000006766	ENSG00000104341	0.0857408	0.0931581	0.0941073	0.0984471	0.0931352	0.0939514
Spata2	0.0930485	0.0930485	3	164230851	0.747303	0.0024425	SPATA2	bmi	ENSRNOG00000009207	ENSG00000158480	NA	0.0913442	0.0941833	0.0931035	0.0936106	NA
Apcdd1l	0.0932078	0.0932078	3	171878142	0.748024	0.53562	APCDD1L	bmi	ENSRNOG00000028440	ENSG00000198768	NA	0.0928753	0.096363	0.0942786	0.0872262	0.0958801
Gnal	0.0934051	0.0726535	18	62805409	0.748823	0.0032004	GNAL	bmi	ENSRNOG00000010440	ENSG00000141404	0.206525	NA	NA	0.064271	0.0834929	NA
Wnt10b	0.0934742	0.220057	7	140448464	0.748823	0.89852	WNT10B	bmi	ENSRNOG00000061238	ENSG00000169884	0.0330298	NA	0.215395	NA	0.215395	0.229901
Slc9a8	0.09353	0.09353	3	164174356	0.748823	0.0004399	SLC9A8	bmi	ENSRNOG00000008354	ENSG00000197818	NA	0.092825	0.0944694	0.0933052	0.0930723	0.0939972
Ccdc191	0.0935855	0.0935855	11	61678044	0.748823	0.89685	CCDC191	bmi	ENSRNOG00000057815	ENSG00000163617	NA	0.0929935	0.0947567	NA	NA	0.0930271
Arvcf	0.0938046	NA	11	86736141	0.749227	6.907e-07	ARVCF	bmi	ENSRNOG00000001888	ENSG00000099889	0.0938046	NA	NA	NA	NA	NA
Smg5	0.0938652	0.0938652	2	187708233	0.749227	0.011158	SMG5	bmi	ENSRNOG00000019590	ENSG00000198952	NA	0.0920428	0.0971359	0.0917691	0.0908236	0.0980122
Zer1	0.0938863	0.0905478	3	8662578	0.749227	0.5731	ZER1	bmi	ENSRNOG00000025832	ENSG00000160445	0.11491	0.0903214	0.0904093	0.0906905	0.0906594	0.0906594
Xpo6	0.0939701	0.0939701	1	197500513	0.749227	0.012697	XPO6	bmi	ENSRNOG00000016722	ENSG00000169180	NA	NA	0.0978448	0.0903826	NA	NA
C1qtnf12	0.0939838	0.0759487	5	173390900	0.749227	0.67524	C1QTNF12	bmi	ENSRNOG00000019864	ENSG00000184163	0.122699	NA	NA	NA	0.0759487	NA
Unc13c	0.0942867	0.249738	8	80203608	0.751086	0.021876	UNC13C	bmi	ENSRNOG00000056612	ENSG00000137766	0.0216915	0.305175	0.128576	0.420671	0.2706	0.278744
Kif26a	0.0947444	NA	6	136720265	0.753794	0.0033696	KIF26A	bmi	ENSRNOG00000013661	ENSG00000066735	0.0947444	NA	NA	NA	NA	NA
Hsf1	0.0947666	NA	7	117538522	0.753794	0.076558	HSF1	bmi	ENSRNOG00000021732	ENSG00000185122	0.0947666	NA	NA	NA	NA	NA
Ngfr	0.0948977	0.0999095	10	83389846	0.753842	2.1646e-05	NGFR	bmi	ENSRNOG00000005392	ENSG00000064300	0.0757532	0.0472442	0.0482922	0.863269	0.0482922	0.863269
Lama1	0.0949594	0.109519	9	115916906	0.753842	0.83555	LAMA1	bmi	ENSRNOG00000017237	ENSG00000101680	0.0566646	0.106322	0.112209	0.108645	0.110635	0.109956
Dap3	0.0950515	NA	2	188225612	0.753842	4.1667e-10	DAP3	bmi	ENSRNOG00000020373	ENSG00000132676	0.0950515	NA	NA	NA	NA	NA
Anln	0.095092	NA	8	23337620	0.753842	0.099917	ANLN	bmi	ENSRNOG00000014343	ENSG00000011426	0.095092	NA	NA	NA	NA	NA
Syt16	0.0951227	0.0951227	6	97110157	0.753842	0.039203	SYT16	bmi	ENSRNOG00000056012	ENSG00000139973	NA	NA	NA	0.0951227	0.0951227	NA
Kif2a	0.0952897	0.0910688	2	38147600	0.75458	0.18017	KIF2A	bmi	ENSRNOG00000014000	ENSG00000068796	0.123651	0.461662	0.0189206	0.48289	0.497073	0.497073
Prkaca	0.095383	0.161206	19	25095088	0.75458	0.0089934	PRKACA	bmi	ENSRNOG00000005257	ENSG00000072062	0.0304949	0.182231	0.182231	0.154347	0.147182	0.147182
Ifit2	0.0954337	0.0954337	1	252894662	0.75458	0.02278	IFIT2	bmi	ENSRNOG00000036604	ENSG00000119922	NA	NA	0.0932379	NA	0.097732	NA
Spice1	0.0955961	0.10586	11	61251695	0.75458	0.0034689	SPICE1	bmi	ENSRNOG00000039024	ENSG00000163611	0.0641063	0.108706	0.109376	0.108135	0.100436	0.103219
Fermt3	0.0956258	0.0956258	1	222257340	0.75458	1.9321e-05	FERMT3	bmi	ENSRNOG00000021161	ENSG00000149781	NA	NA	NA	NA	0.0989595	0.0925031
Ikzf2	0.0956362	NA	9	76621229	0.75458	0.032625	IKZF2	bmi	ENSRNOG00000027430	ENSG00000030419	0.0956362	NA	NA	NA	NA	NA
Marchf4	0.0958402	NA	9	79782844	0.755226	0.0057319	MARCHF4	bmi	ENSRNOG00000016472	ENSG00000144583	0.0958402	NA	NA	NA	NA	NA
Tecr	0.0959888	0.104104	19	24705480	0.755226	0.39271	TECR	bmi	ENSRNOG00000021808	ENSG00000099797	0.0688521	0.100536	0.100536	0.10966	0.104054	0.106292
Maip1	0.0961081	0.0827516	9	64096265	0.755226	0.00028554	MAIP1	bmi	ENSRNOG00000015983	ENSG00000162972	0.360976	0.081804	0.0816309	0.0873664	0.0816365	0.0816146
Ube3c	0.0961328	NA	4	2505908	0.755226	0.35363	UBE3C	bmi	ENSRNOG00000010702	ENSG00000009335	0.0961328	NA	NA	NA	NA	NA
Cdk11b	0.0962532	NA	5	173052062	0.755226	0.80463	CDK11A	bmi	ENSRNOG00000017213	ENSG00000008128	0.0962532	NA	NA	NA	NA	NA
Cdk11b	0.0962532	NA	5	173052062	0.755226	9.5125e-13	CDK11B	bmi	ENSRNOG00000017213	ENSG00000248333	0.0962532	NA	NA	NA	NA	NA
Fmnl3	0.0963063	0.0963063	7	140983341	0.755226	0.0054915	FMNL3	bmi	ENSRNOG00000056297	ENSG00000161791	NA	0.0952483	0.104309	0.0850689	0.0952483	0.104309
Rap1gds1	0.0963882	0.120328	2	244258549	0.755226	0.40195	RAP1GDS1	bmi	ENSRNOG00000015987	ENSG00000138698	0.0802218	0.120328	NA	NA	NA	NA
Pam16	0.0963982	0.0938377	10	11146358	0.755226	0.92302	PAM16	bmi	ENSRNOG00000004608	ENSG00000217930	0.111529	0.0660175	0.16238	0.0653877	0.110252	0.127727
Abca12	0.0964049	NA	9	78522463	0.755226	0.46506	ABCA12	bmi	ENSRNOG00000015248	ENSG00000144452	0.0964049	NA	NA	NA	NA	NA
B4galt5	0.0964435	0.0964435	3	164039730	0.755226	3.5258e-06	B4GALT5	bmi	ENSRNOG00000008283	ENSG00000158470	NA	NA	NA	NA	NA	0.0964435
Ankrd6	0.0964894	0.0868443	5	48052400	0.755226	0.0044548	ANKRD6	bmi	ENSRNOG00000007110	ENSG00000135299	0.207072	0.0872183	0.0863998	0.0866173	0.0870579	0.0869332
RGD1564308	0.0967649	NA	16	49485255	0.756832	0.06073	CFAP96	bmi	ENSRNOG00000038819	ENSG00000205129	0.0967649	NA	NA	NA	NA	NA
Esyt3	0.0969736	0.153388	8	107555276	0.756903	0.084684	ESYT3	bmi	ENSRNOG00000022704	ENSG00000158220	0.033309	0.136793	0.158288	0.160309	0.172459	0.143881
Xrcc5	0.0969814	NA	9	79659250	0.756903	0.42748	XRCC5	bmi	ENSRNOG00000016105	ENSG00000079246	0.0969814	NA	NA	NA	NA	NA
Fgf2	0.0970558	NA	2	124081071	0.756903	0.0020216	FGF2	bmi	ENSRNOG00000017392	ENSG00000138685	0.0970558	NA	NA	NA	NA	NA
Anks3	0.0970888	0.11151	10	10808822	0.756903	0.015538	ANKS3	bmi	ENSRNOG00000003186	ENSG00000168096	0.0769604	NA	0.111499	NA	0.111522	NA
RGD1304884	0.0971254	0.0777149	19	53723821	0.756903	0.1847	KIAA0513	bmi	ENSRNOG00000017431	ENSG00000135709	0.753309	0.0789954	0.0789954	0.0767246	0.0767246	0.0772038
Rhbdl3	0.0972794	NA	10	67677070	0.7573	0.023898	RHBDL3	bmi	ENSRNOG00000005515	ENSG00000141314	0.0972794	NA	NA	NA	NA	NA
AABR07068316.1	0.097317	NA	9	97926786	0.7573	0.15518	COL6A3	bmi	ENSRNOG00000019648	ENSG00000163359	0.097317	NA	NA	NA	NA	NA
Zfp647	0.0974122	0.0974122	7	117974277	0.757494	NA	NA	bmi	ENSRNOG00000050661	NA	NA	NA	0.0974122	NA	NA	NA
Mrpl37	0.0976188	0.0506134	5	126650501	0.757966	0.19052	MRPL37	bmi	ENSRNOG00000009078	ENSG00000116221	0.474655	NA	NA	NA	0.0506134	NA
Slc7a5	0.0976254	0.105183	19	54693958	0.757966	0.0023982	SLC7A5	bmi	ENSRNOG00000018824	ENSG00000103257	0.0756697	0.105185	0.105185	0.105177	0.105185	NA
Gad1	0.0976951	0.247096	3	56861395	0.757966	0.0015369	GAD1	bmi	ENSRNOG00000000007	ENSG00000128683	0.0229604	0.345725	0.196017	0.428496	0.196017	0.186138
Ngly1	0.0977544	0.0977544	15	10405163	0.757966	0.10141	NGLY1	bmi	ENSRNOG00000006143	ENSG00000151092	NA	0.0964423	0.0976212	0.0964423	0.101429	0.097007
F8	0.0978929	NA	18	367861	0.758275	NA	NA	bmi	ENSRNOG00000031197	NA	0.0978929	NA	NA	NA	NA	NA
Cys1	0.097935	NA	6	43844936	0.758275	0.2136	CYS1	bmi	ENSRNOG00000058891	ENSG00000205795	0.097935	NA	NA	NA	NA	NA
Ncoa4	0.0980157	0.0809469	16	8302949	0.758354	NA	NA	bmi	ENSRNOG00000019768	NA	0.612945	0.0799604	0.0819676	0.0804602	0.0804215	0.0819676
Hcrtr1	0.0980887	NA	5	148346030	0.758375	0.0011217	HCRTR1	bmi	ENSRNOG00000013838	ENSG00000121764	0.0980887	NA	NA	NA	NA	NA
Casp9	0.0982923	0.0753317	5	160355832	0.758528	0.00036746	CASP9	bmi	ENSRNOG00000012944	ENSG00000132906	0.468132	0.0819135	0.292073	0.0402116	NA	NA
Matn2	0.0983151	0.0998592	7	72985494	0.758528	0.32921	MATN2	bmi	ENSRNOG00000006060	ENSG00000132561	0.0912408	0.112107	0.06943	0.111904	0.111838	0.111971
Cdca4	0.0983198	0.0983198	6	137396139	0.758528	0.049901	CDCA4	bmi	ENSRNOG00000013898	ENSG00000170779	NA	NA	0.0983198	NA	NA	NA
Snai1	0.0984151	0.100596	3	164274709	0.758719	9.5798e-05	SNAI1	bmi	ENSRNOG00000009594	ENSG00000124216	0.0887586	0.0850331	0.0854259	0.124397	0.0855864	0.151193
Dyrk2	0.0985181	0.287162	7	61786308	0.758918	0.00017081	DYRK2	bmi	ENSRNOG00000007821	ENSG00000127334	0.0576158	NA	NA	0.287162	NA	NA
Taf11	0.0986876	NA	20	7476650	0.758918	7.1213e-07	TAF11	bmi	ENSRNOG00000024601	ENSG00000064995	0.0986876	NA	NA	NA	NA	NA
Dtd1	0.0990768	0.108354	3	138770573	0.758918	0.0038109	DTD1	bmi	ENSRNOG00000008746	ENSG00000125821	0.0691082	0.109529	0.110821	0.108149	0.101817	0.11204
Zbtb8b	0.0990915	0.82951	5	147628898	0.758918	0.011725	ZBTB8B	bmi	ENSRNOG00000026898	ENSG00000273274	0.0400759	NA	NA	0.82951	NA	NA
Ca12	0.0991746	0.0991746	8	72405747	0.758918	0.28124	CA12	bmi	ENSRNOG00000017766	ENSG00000074410	NA	0.0991746	NA	NA	NA	NA
Tlcd4	0.0992314	0.0901311	2	224772892	0.758918	0.00040193	TLCD4	bmi	ENSRNOG00000025160	ENSG00000152078	0.193701	0.156732	0.0795038	0.0811733	0.0833099	0.0812871
Ifi27l2b	0.0994167	0.0994167	6	127336304	0.758918	NA	NA	bmi	ENSRNOG00000026605	NA	NA	0.0982784	0.0982784	0.100249	0.101007	0.0993261
Ist1	0.0995519	0.0926646	19	41968704	0.758918	0.28786	IST1	bmi	ENSRNOG00000015144	ENSG00000182149	0.116772	NA	NA	NA	0.0946627	0.0907469
Moxd1	0.0995838	0.0995838	1	22124494	0.758918	0.41421	MOXD1	bmi	ENSRNOG00000015321	ENSG00000079931	NA	0.104502	0.112739	0.0810639	0.0977223	0.108423
Cdc14b	0.0996277	0.0996277	17	1703942	0.758918	0.00035979	CDC14B	bmi	ENSRNOG00000018999	ENSG00000081377	NA	NA	0.103779	NA	0.0923009	0.103679
Plekhn1	0.0997503	0.0844033	5	173646194	0.758918	0.2728	PLEKHN1	bmi	ENSRNOG00000020295	ENSG00000187583	0.467312	0.0817503	0.0895522	0.0895522	0.0858302	0.0767603
Cdc45	0.099819	NA	11	86329011	0.758918	0.050817	CLDN5	bmi	ENSRNOG00000050071	ENSG00000184113	0.099819	NA	NA	NA	NA	NA
Sugt1	0.0998668	NA	15	61873055	0.758918	0.52766	SUGT1	bmi	ENSRNOG00000012594	ENSG00000165416	0.0998668	NA	NA	NA	NA	NA
Cela3b	0.0999137	NA	5	155763876	0.758918	0.37529	CELA3A	bmi	ENSRNOG00000021619	ENSG00000142789	0.0999137	NA	NA	NA	NA	NA
Cela3b	0.0999137	NA	5	155763876	0.758918	0.1841	CELA3B	bmi	ENSRNOG00000021619	ENSG00000219073	0.0999137	NA	NA	NA	NA	NA
Wdr18	0.100039	0.100039	7	12561323	0.758918	0.34174	WDR18	bmi	ENSRNOG00000012379	ENSG00000065268	NA	0.0609847	0.131782	0.131782	0.0913589	0.13121
Rheb	0.100125	0.100125	4	6827428	0.758918	0.061556	RHEB	bmi	ENSRNOG00000050578	ENSG00000106615	NA	NA	NA	NA	0.100125	NA
Prkacb	0.100188	0.100188	2	252605306	0.758918	0.0099289	PRKACB	bmi	ENSRNOG00000004978	ENSG00000142875	NA	0.100156	0.100156	0.101111	0.0993741	0.100156
Palm2	0.100286	0.113447	5	74649764	0.758918	NA	NA	bmi	ENSRNOG00000025558	NA	0.0897867	NA	NA	NA	0.113447	NA
Hdac1	0.100372	NA	5	147716663	0.758918	NA	NA	bmi	ENSRNOG00000009568	NA	0.100372	NA	NA	NA	NA	NA
Tob1	0.100372	0.0977756	10	81913688	0.758918	0.11568	TOB1	bmi	ENSRNOG00000002828	ENSG00000141232	0.112235	0.0969889	0.100212	NA	0.0969889	0.0969889
Ifit1bl	0.100438	0.100438	1	252914683	0.758918	0.56744	IFIT1B	bmi	ENSRNOG00000036603	ENSG00000204010	NA	0.101397	0.1012	0.101397	0.0965096	0.101886
Zfp346	0.100573	0.0877857	17	10021419	0.758918	0.91319	ZNF346	bmi	ENSRNOG00000016867	ENSG00000113761	0.308698	0.0879329	0.0879329	0.0851946	0.0838539	0.0947734
F2rl1	0.100583	0.102358	2	25222327	0.758918	0.89454	F2RL1	bmi	ENSRNOG00000018003	ENSG00000164251	0.0925321	0.0732812	0.162081	0.0884085	0.207887	0.0754941
Umps	0.100628	NA	11	70034138	0.758918	0.027348	UMPS	bmi	ENSRNOG00000001797	ENSG00000114491	0.100628	NA	NA	NA	NA	NA
Cd300a	0.100635	0.0848807	10	103438302	0.758918	0.49648	CD300C	bmi	ENSRNOG00000057058	ENSG00000167850	0.488019	0.0828947	0.0862571	0.0862571	0.0828947	0.0862571
Lasp1	0.100666	NA	10	85744567	0.758918	0.58795	LASP1	bmi	ENSRNOG00000004132	ENSG00000002834	0.100666	NA	NA	NA	NA	NA
Eef1d	0.1007	NA	7	116928264	0.758918	0.038097	EEF1D	bmi	ENSRNOG00000021638	ENSG00000104529	0.1007	NA	NA	NA	NA	NA
Zbbx	0.100715	0.100715	2	173453669	0.758918	0.2011	ZBBX	bmi	ENSRNOG00000009792	ENSG00000169064	NA	0.0996903	0.100698	0.102862	0.100698	0.0996903
Msto1	0.100798	NA	2	188216126	0.758918	0.60551	MSTO1	bmi	ENSRNOG00000020357	ENSG00000125459	0.100798	NA	NA	NA	NA	NA
Cct6a	0.100808	0.111367	12	30491415	0.758918	0.35276	CCT6A	bmi	ENSRNOG00000000923	ENSG00000146731	0.0680711	0.110664	0.113895	0.108948	0.11345	0.110037
Atg16l2	0.100848	0.100848	1	166401270	0.758918	0.029677	ATG16L2	bmi	ENSRNOG00000019413	ENSG00000168010	NA	0.0993696	0.10118	NA	0.102031	NA
Gmds	0.101116	0.101116	17	33408721	0.758918	0.24491	GMDS	bmi	ENSRNOG00000017605	ENSG00000112699	NA	0.092504	0.105674	NA	0.108822	0.0990004
Zbtb7a	0.10118	NA	7	11432048	0.758918	1.0323e-14	ZBTB7A	bmi	ENSRNOG00000020161	ENSG00000178951	0.10118	NA	NA	NA	NA	NA
Plin5	0.101314	0.101314	9	10956055	0.758918	0.67973	PLIN5	bmi	ENSRNOG00000047860	ENSG00000214456	NA	NA	NA	0.101314	NA	NA
Adgrv1	0.101325	NA	2	8926849	0.758918	0.00042217	ADGRV1	bmi	ENSRNOG00000016306	ENSG00000164199	0.101325	NA	NA	NA	NA	NA
Csgalnact2	0.101359	NA	4	150153843	0.758918	0.39802	CSGALNACT2	bmi	ENSRNOG00000014713	ENSG00000169826	0.101359	NA	NA	NA	NA	NA
Rgs2	0.10138	NA	13	60846307	0.758918	0.13069	RGS2	bmi	ENSRNOG00000003687	ENSG00000116741	0.10138	NA	NA	NA	NA	NA
Sap130	0.101481	0.113494	18	24397551	0.758918	0.90123	SAP130	bmi	ENSRNOG00000016773	ENSG00000136715	0.0659945	0.22407	0.068589	0.174661	0.217537	0.0652007
Gprc5a	0.101596	NA	4	168832909	0.758918	0.59411	GPRC5A	bmi	ENSRNOG00000008412	ENSG00000013588	0.101596	NA	NA	NA	NA	NA
Hcn1	0.101723	NA	2	50099575	0.758918	0.33392	HCN1	bmi	ENSRNOG00000055382	ENSG00000164588	0.101723	NA	NA	NA	NA	NA
Radil	0.101733	0.101733	12	14092540	0.758918	0.090573	RADIL	bmi	ENSRNOG00000024456	ENSG00000157927	NA	0.092683	0.0975627	0.10658	0.10298	0.110833
Lrrc24	0.101733	NA	7	117779619	0.758918	NA	NA	bmi	ENSRNOG00000016204	NA	0.101733	NA	NA	NA	NA	NA
Galnt9	0.101734	NA	12	52106505	0.758918	0.11546	GALNT9	bmi	ENSRNOG00000037476	ENSG00000182870	0.101734	NA	NA	NA	NA	NA
Gpt	0.101823	0.101823	7	117759082	0.758918	0.35011	GPT	bmi	ENSRNOG00000033915	ENSG00000167701	NA	NA	NA	NA	0.101823	NA
Colq	0.101908	0.101908	16	7627602	0.758918	2.2845e-05	COLQ	bmi	ENSRNOG00000019615	ENSG00000206561	NA	0.0749465	0.12421	NA	0.101366	0.12421
Parp10	0.101923	0.101923	7	117291876	0.758918	0.066376	PARP10	bmi	ENSRNOG00000004361	ENSG00000178685	NA	NA	0.101923	0.101923	0.101923	NA
RGD1309028	0.101959	0.085724	6	128973955	0.758918	0.9802	FAM181A	bmi	ENSRNOG00000048412	ENSG00000140067	0.509037	0.088129	0.0853696	0.08728	0.0817393	0.0863891
Nedd4	0.102036	NA	8	79323407	0.758918	0.33124	NEDD4	bmi	ENSRNOG00000058898	ENSG00000069869	0.102036	NA	NA	NA	NA	NA
Cmc4	0.102091	0.155627	18	408218	0.758918	NA	NA	bmi	ENSRNOG00000056435	NA	0.0365817	0.146346	0.24683	0.165421	0.117229	0.146346
Rpusd3	0.10222	0.10222	4	145366764	0.758918	0.73502	RPUSD3	bmi	ENSRNOG00000009084	ENSG00000156990	NA	0.10222	NA	NA	NA	NA
Abcg5	0.102371	NA	6	7935770	0.758918	0.41944	ABCG5	bmi	ENSRNOG00000005250	ENSG00000138075	0.102371	NA	NA	NA	NA	NA
Rpl30	0.102398	0.106311	7	73213580	0.758918	NA	NA	bmi	ENSRNOG00000005975	NA	0.0863896	0.107869	0.105157	0.104595	0.107439	0.106568
Cpne2	0.102576	0.0711252	19	10861405	0.758918	0.049849	CPNE2	bmi	ENSRNOG00000043286	ENSG00000140848	0.178764	NA	NA	0.0711252	NA	NA
Chmp3	0.102643	0.106295	4	99449110	0.758918	3.6159e-10	CHMP3	bmi	ENSRNOG00000007356	ENSG00000115561	0.0875144	0.106997	0.104882	0.104882	0.108437	0.106361
Gpr108	0.102695	0.102695	9	9704345	0.758918	0.20217	GPR108	bmi	ENSRNOG00000046128	ENSG00000125734	NA	0.102329	0.103647	0.102395	0.102591	0.102526
Gnl3	0.102712	NA	16	7097506	0.758918	6.0307e-07	GNL3	bmi	ENSRNOG00000028461	ENSG00000163938	0.102712	NA	NA	NA	NA	NA
Tgfb2	0.102713	0.102713	13	105039852	0.758918	0.63702	TGFB2	bmi	ENSRNOG00000002418	ENSG00000092969	NA	0.0961906	NA	NA	NA	0.110146
Pim3	0.10272	0.10272	7	129860113	0.758918	6.6713e-06	PIM3	bmi	ENSRNOG00000029698	ENSG00000198355	NA	NA	0.10272	NA	NA	NA
Bloc1s4	0.102801	0.103994	14	79013806	0.758918	0.034968	BLOC1S4	bmi	ENSRNOG00000054224	ENSG00000186222	0.100492	NA	0.104744	0.103255	NA	NA
Adap2	0.102864	0.0961896	10	67494983	0.758918	0.5557	ADAP2	bmi	ENSRNOG00000037148	ENSG00000184060	0.155838	0.09698	0.0977695	0.0935509	0.09698	0.0957787
Tyw5	0.102883	0.102883	9	64077844	0.758918	8.1118e-05	TYW5	bmi	ENSRNOG00000010100	ENSG00000162971	NA	0.10252	NA	0.1032	NA	0.102929
Galnt17	0.102889	0.0783608	12	28381981	0.758918	0.35546	GALNT17	bmi	ENSRNOG00000024435	ENSG00000185274	0.748853	0.0784031	0.0783867	NA	0.0782685	0.078385
Zc3h18	0.102945	NA	19	55197703	0.758918	0.0023327	ZC3H18	bmi	ENSRNOG00000028501	ENSG00000158545	0.102945	NA	NA	NA	NA	NA
Muc1	0.102995	0.102995	2	188543136	0.758918	1.3148e-05	MUC1	bmi	ENSRNOG00000020539	ENSG00000185499	NA	NA	NA	NA	0.102995	NA
Cdc42	0.103021	0.103021	5	155691389	0.758918	0.024818	CDC42	bmi	ENSRNOG00000013536	ENSG00000070831	NA	NA	0.10214	NA	NA	0.103917
Alkbh7	0.103349	0.103349	9	10045374	0.758946	0.26894	ALKBH7	bmi	ENSRNOG00000047089	ENSG00000125652	NA	NA	NA	0.0999278	0.107003	NA
Camk2a	0.103352	0.0732971	18	56193977	0.758946	0.18529	CAMK2A	bmi	ENSRNOG00000018712	ENSG00000070808	0.384084	0.0892195	0.0621352	NA	NA	NA
AABR07021704.1	0.103469	NA	13	86665423	0.758946	NA	NA	bmi	ENSRNOG00000058096	NA	0.103469	NA	NA	NA	NA	NA
Lck	0.103737	0.103737	5	147750972	0.758946	0.052368	LCK	bmi	ENSRNOG00000009705	ENSG00000182866	NA	0.104354	0.0986142	0.107393	0.104354	0.104354
LOC100360828	0.103822	NA	8	81949876	0.758946	0.88268	ARPP19	bmi	ENSRNOG00000023086	ENSG00000128989	0.103822	NA	NA	NA	NA	NA
Ankrd24	0.10383	0.095238	7	10917366	0.758946	0.0046223	ANKRD24	bmi	ENSRNOG00000006759	ENSG00000089847	0.184508	0.0953964	0.0954944	0.0954944	0.095219	0.0945915
Espl1	0.103869	0.103869	7	143897013	0.758946	0.141	ESPL1	bmi	ENSRNOG00000012835	ENSG00000135476	NA	NA	0.103869	NA	NA	NA
Bbs7	0.103877	0.0988216	2	123283387	0.758946	0.05611	BBS7	bmi	ENSRNOG00000015816	ENSG00000138686	0.138918	0.474181	0.441753	0.251636	0.441753	0.0224686
Mtmr1	0.103973	0.103973	18	291779	0.758946	NA	NA	bmi	ENSRNOG00000002697	NA	NA	0.0304849	0.251595	0.244921	0.244921	0.209368
Trub2	0.103999	0.105399	3	8338483	0.758946	1.741e-05	TRUB2	bmi	ENSRNOG00000043189	ENSG00000167112	0.0975101	0.106166	0.105975	0.104489	0.105384	0.104997
Pacs2	0.104019	0.0956424	6	137824212	0.758946	0.36698	PACS2	bmi	ENSRNOG00000014744	ENSG00000179364	0.180938	0.0831188	0.107887	0.112466	0.0904663	0.0904663
Ncor2	0.104107	0.114496	12	36871998	0.758946	0.0082042	NCOR2	bmi	ENSRNOG00000001004	ENSG00000196498	0.0712816	0.116455	0.116455	0.112521	0.117979	0.109483
Ccdc47	0.104147	NA	10	94388429	0.758946	2.3431e-05	CCDC47	bmi	ENSRNOG00000009006	ENSG00000108588	0.104147	NA	NA	NA	NA	NA
Tufm	0.104148	0.104148	1	197903581	0.758946	7.6363e-29	TUFM	bmi	ENSRNOG00000018604	ENSG00000178952	NA	NA	NA	0.104148	NA	NA
Mosmo	0.104151	0.104151	1	190666148	0.758946	NA	NA	bmi	ENSRNOG00000061899	NA	NA	NA	NA	NA	0.104151	NA
Casp7	0.104153	0.104153	1	277190963	0.758946	0.00041188	CASP7	bmi	ENSRNOG00000056216	ENSG00000165806	NA	0.0987616	0.10444	0.0955303	0.100461	0.12656
Ccl24	0.104257	0.104257	12	24148566	0.759194	0.3863	CCL24	bmi	ENSRNOG00000031162	ENSG00000106178	NA	0.0951975	0.0923767	0.184075	0.0923767	0.0951975
Set	0.104366	0.102787	3	8628032	0.759369	0.8346	PKN3	bmi	ENSRNOG00000025892	ENSG00000160447	0.11302	0.103098	0.102761	0.102425	0.102972	0.102678
Atf5	0.104443	0.104443	1	100808240	0.759369	0.013805	ATF5	bmi	ENSRNOG00000020060	ENSG00000169136	NA	NA	NA	NA	NA	0.104443
Bms1	0.104493	0.068808	4	150433569	0.759369	0.66491	BMS1	bmi	ENSRNOG00000006576	ENSG00000165733	0.206571	NA	NA	0.068808	NA	NA
Adrm1	0.104651	0.10592	3	175548173	0.760008	0.014346	ADRM1	bmi	ENSRNOG00000055984	ENSG00000130706	0.0998558	0.104987	0.105416	0.105416	0.107909	NA
Coa8	0.104765	0.104765	6	136279495	0.760325	NA	NA	bmi	ENSRNOG00000058920	NA	NA	NA	0.104765	NA	NA	NA
Tnip2	0.104886	0.104886	14	81488007	0.760685	0.067316	TNIP2	bmi	ENSRNOG00000013805	ENSG00000168884	NA	0.113729	0.102889	0.102865	0.102902	0.102856
Fndc7	0.105047	0.105047	2	211655481	0.760685	0.013472	FNDC7	bmi	ENSRNOG00000020421	ENSG00000143107	NA	NA	NA	0.105047	NA	NA
Lgals1	0.105129	0.105129	7	120153183	0.760685	0.027153	LGALS1	bmi	ENSRNOG00000009884	ENSG00000100097	NA	NA	NA	NA	NA	0.105129
Drg1	0.105205	0.0923994	14	83460539	0.760685	0.49549	DRG1	bmi	ENSRNOG00000018590	ENSG00000185721	0.295251	0.0946589	0.0920068	0.0904311	0.0904311	0.0946589
Ttc8	0.105223	0.0916168	6	122920316	0.760685	0.43557	TTC8	bmi	ENSRNOG00000004542	ENSG00000165533	0.329095	0.089902	0.0972796	0.0901931	0.0912151	0.089902
Tbc1d10a	0.105239	0.105239	14	84417319	0.760685	0.094378	TBC1D10A	bmi	ENSRNOG00000006394	ENSG00000099992	NA	NA	0.105239	NA	NA	NA
Slc35a1	0.105381	0.101129	5	50119880	0.76112	0.32293	SLC35A1	bmi	ENSRNOG00000008908	ENSG00000164414	0.133035	0.0874316	0.0876346	0.242108	0.0884301	0.0871974
Fbn1	0.105469	NA	3	117569696	0.76112	0.12423	FBN1	bmi	ENSRNOG00000007302	ENSG00000166147	0.105469	NA	NA	NA	NA	NA
Pygo2	0.105527	NA	2	188757488	0.76112	0.53145	PYGO2	bmi	ENSRNOG00000020663	ENSG00000163348	0.105527	NA	NA	NA	NA	NA
Ebf1	0.105582	0.105582	10	23661012	0.76112	0.26751	EBF1	bmi	ENSRNOG00000028845	ENSG00000164330	NA	NA	NA	NA	NA	0.105582
Grin2a	0.10578	0.10578	10	5930297	0.762038	0.022388	GRIN2A	bmi	ENSRNOG00000033942	ENSG00000183454	NA	0.105316	0.105756	0.106182	0.105892	0.105756
RGD1309748	0.106002	0.0561973	10	6841070	0.762225	0.00053594	HAPSTR1	bmi	ENSRNOG00000002545	ENSG00000182831	0.444269	NA	NA	NA	0.0561973	NA
Cnbp	0.106031	0.106031	4	119747910	0.762225	NA	NA	bmi	ENSRNOG00000010239	NA	NA	NA	0.0789782	0.0788928	0.0790085	0.58809
Higd2a	0.106082	0.106082	17	10558713	0.762225	0.305	HIGD2A	bmi	ENSRNOG00000017372	ENSG00000146066	NA	0.108171	0.105881	0.106632	0.105881	0.103932
Higd2a	0.106082	0.106082	17	10558713	0.762225	2.1624e-06	HIGD2B	bmi	ENSRNOG00000017372	ENSG00000175202	NA	0.108171	0.105881	0.106632	0.105881	0.103932
Map3k11	0.106089	0.106089	1	221043118	0.762225	0.39974	MAP3K11	bmi	ENSRNOG00000020773	ENSG00000173327	NA	0.183021	0.0884827	NA	0.0884827	0.102346
Ppp4r4	0.1064	0.1064	6	127400584	0.763642	0.70799	PPP4R4	bmi	ENSRNOG00000054052	ENSG00000119698	NA	0.0860676	0.105887	0.085451	0.0848868	0.328204
Ltbp2	0.106428	NA	6	108500111	0.763642	0.17974	LTBP2	bmi	ENSRNOG00000012094	ENSG00000119681	0.106428	NA	NA	NA	NA	NA
Rbpj	0.10655	0.10655	14	59658934	0.763644	0.71094	RBPJ	bmi	ENSRNOG00000046327	ENSG00000168214	NA	0.114352	0.105314	0.101961	0.105314	0.106545
Klc4	0.10657	0.473064	9	16647597	0.763644	0.16048	KLC4	bmi	ENSRNOG00000018168	ENSG00000137171	0.0188995	0.493007	0.466152	0.731217	0.27881	0.392763
Pld4	0.10674	NA	6	137323712	0.763771	0.0091228	PLD4	bmi	ENSRNOG00000028566	ENSG00000166428	0.10674	NA	NA	NA	NA	NA
Slc25a36	0.106858	0.106858	8	104966123	0.763771	0.57959	SLC25A36	bmi	ENSRNOG00000013802	ENSG00000114120	NA	NA	0.106858	NA	NA	NA
Trpt1	0.107012	0.107012	1	222250994	0.763771	2.1485e-07	TRPT1	bmi	ENSRNOG00000023023	ENSG00000149743	NA	NA	NA	0.107012	NA	NA
RGD1560775	0.107015	0.107015	8	96436120	0.763771	NA	NA	bmi	ENSRNOG00000042726	NA	NA	0.0788028	0.0797089	0.0804929	0.235842	0.189294
Misp	0.107063	0.116099	7	12697742	0.763771	0.010376	MISP	bmi	ENSRNOG00000010423	ENSG00000099812	0.076769	0.116099	0.116099	0.116099	0.116099	0.116099
Dlgap3	0.107134	NA	5	145257713	0.763771	0.84516	DLGAP3	bmi	ENSRNOG00000014302	ENSG00000116544	0.107134	NA	NA	NA	NA	NA
Nek8	0.107399	0.0918526	10	65425770	0.763771	0.029164	NEK8	bmi	ENSRNOG00000012866	ENSG00000160602	0.419268	0.0549209	0.053401	0.107203	0.169868	0.31607
N6amt1	0.107465	0.100972	11	27004319	0.763771	0.014964	N6AMT1	bmi	ENSRNOG00000001603	ENSG00000156239	0.14392	0.102212	NA	0.100363	0.0981014	0.103364
Camk2g	0.107504	0.0937266	15	3936785	0.763771	0.39614	CAMK2G	bmi	ENSRNOG00000009783	ENSG00000148660	0.242591	0.177537	NA	0.177366	0.1774	0.0378183
Zfp385d	0.107507	0.161274	15	6200828	0.763771	0.0070527	ZNF385D	bmi	ENSRNOG00000014661	ENSG00000151789	0.0392199	0.159113	0.160963	0.155127	0.165821	0.165821
Parg	0.107539	0.115034	16	8350325	0.763771	0.38968	PARG	bmi	ENSRNOG00000019978	ENSG00000227345	0.0808692	0.118608	0.112949	0.11591	0.114939	0.112949
Slit3	0.107587	0.107587	10	20320877	0.763771	0.023747	SLIT3	bmi	ENSRNOG00000007377	ENSG00000184347	NA	NA	NA	0.107587	NA	NA
Arhgap39	0.107606	0.107606	7	117788715	0.763771	0.036517	ARHGAP39	bmi	ENSRNOG00000016566	ENSG00000147799	NA	NA	NA	NA	0.107606	NA
Cdkn2b	0.107675	0.107675	5	107845950	0.763771	0.34543	CDKN2B	bmi	ENSRNOG00000006735	ENSG00000147883	NA	0.107566	0.107675	0.107675	0.107729	0.107729
LOC681410	0.107751	NA	17	6909727	0.763771	1.8856e-06	HNRNPA0	bmi	ENSRNOG00000039876	ENSG00000177733	0.107751	NA	NA	NA	NA	NA
Zscan20	0.107993	NA	5	146762682	0.763771	0.0036652	ZSCAN20	bmi	ENSRNOG00000005886	ENSG00000121903	0.107993	NA	NA	NA	NA	NA
Cldn12	0.108183	0.0969708	4	25686391	0.763771	0.43549	CLDN12	bmi	ENSRNOG00000039862	ENSG00000157224	0.239666	0.0960447	0.092983	0.102101	0.0998392	0.0944553
Mcm3ap	0.108283	0.108283	20	12879277	0.763771	0.20627	MCM3AP	bmi	ENSRNOG00000001272	ENSG00000160294	NA	NA	0.113086	NA	NA	0.103857
Chst15	0.108285	0.108285	1	204245644	0.763771	0.010143	CHST15	bmi	ENSRNOG00000016267	ENSG00000182022	NA	NA	NA	NA	NA	0.108285
Ddx27	0.108342	0.14446	3	163767172	0.763771	0.00012434	DDX27	bmi	ENSRNOG00000008081	ENSG00000124228	0.0472185	0.139156	0.14195	0.147533	0.14195	0.15243
Trps1	0.108349	NA	7	90090827	0.763771	9.8669e-12	TRPS1	bmi	ENSRNOG00000024998	ENSG00000104447	0.108349	NA	NA	NA	NA	NA
Lhx5	0.108365	NA	12	41662999	0.763771	NA	NA	bmi	ENSRNOG00000001392	NA	0.108365	NA	NA	NA	NA	NA
Stoml1	0.108401	0.0939443	8	63036975	0.763771	7.8224e-05	STOML1	bmi	ENSRNOG00000008530	ENSG00000067221	0.356158	0.0967932	0.091662	0.090544	0.0963197	0.0947265
Slc30a6	0.10859	0.123539	6	22197039	0.763771	0.54292	SLC30A6	bmi	ENSRNOG00000005856	ENSG00000152683	0.0872061	0.114792	0.133644	NA	NA	NA
Rab3b	0.108628	0.0908132	5	128501846	0.763771	0.40143	RAB3B	bmi	ENSRNOG00000008001	ENSG00000169213	0.548519	0.095482	0.0949644	0.0952845	0.0949044	0.0767223
Babam2	0.108686	NA	6	25666654	0.763771	3.8061e-05	BABAM2	bmi	ENSRNOG00000004364	ENSG00000158019	0.108686	NA	NA	NA	NA	NA
Stx7	0.108772	0.108772	1	22241660	0.763771	0.14953	STX7	bmi	ENSRNOG00000015670	ENSG00000079950	NA	0.0879057	0.0879057	0.178182	0.12633	0.101808
Cks1b	0.108795	0.211342	2	188740572	0.763771	NA	NA	bmi	ENSRNOG00000042561	NA	0.0302941	0.21162	0.210212	0.211684	0.211684	0.211514
Hectd2	0.1089	0.1089	1	255185628	0.763771	0.0012855	HECTD2	bmi	ENSRNOG00000056753	ENSG00000165338	NA	0.106959	0.112356	0.109256	0.107192	NA
Gcc1	0.108909	0.108909	4	55709095	0.763771	0.010246	GCC1	bmi	ENSRNOG00000007792	ENSG00000179562	NA	NA	NA	0.109816	0.112196	0.104957
AABR07066700.1	0.108981	0.091772	9	12472371	0.763771	NA	NA	bmi	ENSRNOG00000047581	NA	0.507862	0.0913179	0.0916667	0.0918037	0.0918037	0.092273
Ccnd3	0.10903	0.24646	9	15404821	0.763771	0.0087913	CCND3	bmi	ENSRNOG00000050258	ENSG00000112576	0.0271081	0.255246	0.255246	0.260918	0.22801	0.235576
Nme2	0.109034	0.109034	10	81648215	0.763771	0.29685	NME2	bmi	ENSRNOG00000002671	ENSG00000243678	NA	0.108232	0.11039	0.109013	0.108548	0.109013
Msantd3	0.10905	NA	5	64282350	0.763771	0.04023	MSANTD3	bmi	ENSRNOG00000008159	ENSG00000066697	0.10905	NA	NA	NA	NA	NA
Dcst1	0.10907	0.0871297	2	188672404	0.763771	3.5992e-06	DCST1	bmi	ENSRNOG00000020621	ENSG00000163357	0.748109	0.0867175	0.0884586	0.0868316	0.0873104	0.0863601
RGD1561149	0.109275	NA	5	147403947	0.763988	4.8007e-05	KIAA1522	bmi	ENSRNOG00000008113	ENSG00000162522	0.109275	NA	NA	NA	NA	NA
Nckap1	0.109285	0.109285	3	67725946	0.763988	0.60711	NCKAP1	bmi	ENSRNOG00000007518	ENSG00000061676	NA	NA	NA	0.109253	NA	0.109316
Spart	0.109317	NA	2	144522071	0.763988	0.0060285	SPART	bmi	ENSRNOG00000014155	ENSG00000133104	0.109317	NA	NA	NA	NA	NA
AABR07019085.1	0.109384	0.109384	15	87404840	0.763988	NA	NA	bmi	ENSRNOG00000059113	NA	NA	NA	0.0365902	0.269791	0.279036	0.284818
Mtap	0.109583	0.108593	5	107711076	0.764882	0.14894	MTAP	bmi	ENSRNOG00000006615	ENSG00000099810	0.114807	0.112261	0.107472	0.107455	0.107472	0.108454
Zfpm1	0.109711	0.0955449	19	55094584	0.765278	0.083556	ZFPM1	bmi	ENSRNOG00000043077	ENSG00000179588	0.337771	0.0977224	0.0977224	0.0939363	0.0910083	0.0977224
Ldlr	0.109903	0.0984489	8	22750335	0.766118	0.1262	LDLR	bmi	ENSRNOG00000009946	ENSG00000130164	0.12422	NA	0.0984489	NA	NA	NA
Xpot	0.110008	NA	7	63690052	0.766356	0.65087	XPOT	bmi	ENSRNOG00000007088	ENSG00000184575	0.110008	NA	NA	NA	NA	NA
Tmem150a	0.110237	0.145493	4	100218660	0.767456	0.17833	TMEM150A	bmi	ENSRNOG00000061100	ENSG00000168890	0.0883705	NA	NA	NA	NA	0.145493
Phf2	0.110458	NA	17	16204426	0.768499	3.9699e-09	PHF2	bmi	ENSRNOG00000016816	ENSG00000197724	0.110458	NA	NA	NA	NA	NA
Dctpp1	0.110626	0.110626	1	198703460	0.769172	6.7403e-06	DCTPP1	bmi	ENSRNOG00000017850	ENSG00000179958	NA	0.11585	NA	0.11585	0.107893	0.103856
MAST1	0.111052	0.106588	19	26026042	0.771013	0.020354	MAST1	bmi	ENSRNOG00000003469	ENSG00000105613	0.140007	0.109987	0.109987	0.102315	0.104572	0.10649
AABR07027394.2	0.111103	0.111103	17	28008222	0.771013	NA	NA	bmi	ENSRNOG00000054220	NA	NA	NA	NA	NA	NA	0.111103
Nudt3	0.111136	NA	20	7155747	0.771013	1.4808e-10	NUDT3	bmi	ENSRNOG00000061176	ENSG00000272325	0.111136	NA	NA	NA	NA	NA
Plcxd3	0.111178	NA	2	54191537	0.771013	0.15103	PLCXD3	bmi	ENSRNOG00000014550	ENSG00000182836	0.111178	NA	NA	NA	NA	NA
Cacnb1	0.111259	0.0879681	10	85954137	0.771083	0.015276	CACNB1	bmi	ENSRNOG00000004518	ENSG00000067191	0.617259	0.104018	0.0876925	NA	0.0876925	0.0765455
Ca3	0.111333	0.114184	2	88126666	0.771094	0.00074624	CA3	bmi	ENSRNOG00000010079	ENSG00000164879	0.0989105	0.126917	0.152085	0.0931487	0.126917	0.0926601
Camk1	0.111452	0.127329	4	145288995	0.771425	0.6704	CAMK1	bmi	ENSRNOG00000021781	ENSG00000134072	0.068073	0.158514	0.158514	0.158514	0.15567	0.0706895
Ankrd13a	0.111579	NA	12	47558589	0.771584	0.00024547	ANKRD13A	bmi	ENSRNOG00000001204	ENSG00000076513	0.111579	NA	NA	NA	NA	NA
Timp3	0.111618	0.111618	7	23544214	0.771584	0.25303	TIMP3	bmi	ENSRNOG00000004303	ENSG00000100234	NA	NA	0.111618	NA	0.111618	NA
Chaf1a	0.111713	0.111713	9	11001128	0.771745	0.0022467	CHAF1A	bmi	ENSRNOG00000046479	ENSG00000167670	NA	NA	NA	0.111713	NA	NA
Rai14	0.111951	0.109607	2	60546090	0.77244	0.29555	RAI14	bmi	ENSRNOG00000028872	ENSG00000039560	0.12527	0.140643	0.0554938	0.1459	0.140643	0.14698
Rnf214	0.111957	0.098494	8	50166504	0.77244	0.5489	RNF214	bmi	ENSRNOG00000017151	ENSG00000167257	0.303537	0.0983031	0.0993658	0.0912573	0.0993658	0.105157
Nrn1	0.112208	NA	17	27925056	0.77321	0.002171	NRN1	bmi	ENSRNOG00000050767	ENSG00000124785	0.112208	NA	NA	NA	NA	NA
Qsox2	0.112212	0.126954	3	3662323	0.77321	0.0024832	QSOX2	bmi	ENSRNOG00000018574	ENSG00000165661	0.100435	NA	0.126954	NA	NA	NA
Cdca7l	0.112345	0.0701486	6	145740034	0.773334	0.33805	CDCA7L	bmi	ENSRNOG00000005410	ENSG00000164649	0.255596	NA	NA	NA	0.0701486	NA
Rreb1	0.112374	0.226253	17	27539132	0.773334	0.22654	RREB1	bmi	ENSRNOG00000015701	ENSG00000124782	0.0732874	NA	NA	0.226253	NA	NA
Tppp	0.11255	0.11255	1	31870898	0.773765	0.046125	TPPP	bmi	ENSRNOG00000028261	ENSG00000171368	NA	0.11255	NA	NA	NA	NA
Ndufaf1	0.11258	0.425561	3	111458571	0.773765	0.007962	NDUFAF1	bmi	ENSRNOG00000005006	ENSG00000137806	0.0313536	NA	NA	0.425561	0.425561	0.425561
Ccdc159	0.112744	0.112744	8	22937915	0.773777	0.84883	CCDC159	bmi	ENSRNOG00000011799	ENSG00000183401	NA	NA	0.11038	0.114829	0.113111	NA
Morc3	0.112944	0.123676	11	34051992	0.773777	0.16438	MORC3	bmi	ENSRNOG00000026236	ENSG00000159256	0.103863	NA	0.123676	NA	NA	NA
Ccdc167	0.113132	0.298397	20	8369330	0.773777	NA	NA	bmi	ENSRNOG00000000531	NA	0.0254239	0.217896	0.315881	0.32851	0.32851	0.32851
Stt3b	0.113138	NA	8	123295786	0.773777	0.004839	STT3B	bmi	ENSRNOG00000011922	ENSG00000163527	0.113138	NA	NA	NA	NA	NA
LOC681282	0.11319	0.11319	7	118023627	0.773777	0.65443	C8orf33	bmi	ENSRNOG00000034107	ENSG00000182307	NA	0.114586	0.114586	0.111055	0.112897	0.112897
Coro7	0.113226	0.215908	10	11090313	0.773777	0.17017	CORO7	bmi	ENSRNOG00000004146	ENSG00000262246	0.044889	0.222155	NA	0.222155	NA	0.204267
Tshz1	0.113323	0.113323	18	80862371	0.773777	0.0035343	TSHZ1	bmi	ENSRNOG00000016246	ENSG00000179981	NA	0.155995	0.116395	0.105321	0.102906	0.100424
Asb1	0.113334	NA	9	98668230	0.773777	0.13667	ASB1	bmi	ENSRNOG00000020322	ENSG00000065802	0.113334	NA	NA	NA	NA	NA
Armc8	0.113425	NA	8	107723358	0.773777	0.095408	ARMC8	bmi	ENSRNOG00000014521	ENSG00000114098	0.113425	NA	NA	NA	NA	NA
Dzip3	0.113454	NA	11	54404445	0.773777	0.00015144	DZIP3	bmi	ENSRNOG00000001956	ENSG00000198919	0.113454	NA	NA	NA	NA	NA
Snx6	0.113496	0.113496	6	75626926	0.773777	0.0012338	SNX6	bmi	ENSRNOG00000005249	ENSG00000129515	NA	NA	NA	NA	0.459798	0.0599971
Prmt2	0.113558	0.120548	20	13156240	0.773777	0.058443	PRMT2	bmi	ENSRNOG00000001297	ENSG00000160310	0.0877911	0.12932	0.12932	0.114343	0.109977	0.122223
Aim2	0.113618	0.113618	13	91954137	0.773777	0.036812	AIM2	bmi	ENSRNOG00000003480	ENSG00000163568	NA	NA	NA	NA	NA	0.113618
Garnl3	0.113735	0.631418	3	12034412	0.773777	0.44421	GARNL3	bmi	ENSRNOG00000057044	ENSG00000136895	0.0174132	0.593065	0.647045	0.61989	0.647045	0.647045
Armc2	0.113824	NA	20	46765880	0.773777	0.059276	ARMC2	bmi	ENSRNOG00000026217	ENSG00000118690	0.113824	NA	NA	NA	NA	NA
Pank1	0.11383	0.11383	1	253119111	0.773777	0.0039822	PANK1	bmi	ENSRNOG00000018944	ENSG00000152782	NA	0.0698668	0.479197	0.0713924	0.479197	0.0713924
Pole3	0.113893	0.113893	7	118816217	0.773777	0.056274	POLE3	bmi	ENSRNOG00000004843	ENSG00000148229	NA	0.101412	0.101491	0.101389	0.215095	0.101429
AC119762.4	0.114127	NA	2	187893367	0.773777	0.0036064	MEX3A	bmi	ENSRNOG00000058654	ENSG00000254726	0.114127	NA	NA	NA	NA	NA
Susd1	0.114205	0.0988529	5	76416738	0.773777	0.093005	SUSD1	bmi	ENSRNOG00000056819	ENSG00000106868	0.373429	0.0928525	0.10437	0.0928525	0.0981507	0.107795
Cbll1	0.114235	0.0886651	6	50772828	0.773777	0.22983	CBLL1	bmi	ENSRNOG00000007253	ENSG00000105879	0.811723	0.0890387	0.0887013	0.0887013	0.0884434	0.0884434
Kif16b	0.114275	NA	3	136657479	0.773777	NA	NA	bmi	ENSRNOG00000004951	NA	0.114275	NA	NA	NA	NA	NA
Vamp8	0.114283	0.114283	4	100250300	0.773777	0.046955	VAMP8	bmi	ENSRNOG00000012748	ENSG00000118640	NA	NA	NA	0.114283	NA	NA
Pcbp2	0.114349	0.717231	7	144078495	0.773777	0.00061416	PCBP2	bmi	ENSRNOG00000036852	ENSG00000197111	0.03299	NA	NA	NA	0.696302	0.736141
Hspa4l	0.114357	0.0921243	2	127625682	0.773777	0.042957	HSPA4L	bmi	ENSRNOG00000010819	ENSG00000164070	0.717667	0.178173	0.0805886	0.0852409	0.0485758	0.223297
Ubn1	0.114378	0.114378	10	10690223	0.773777	3.0756e-07	UBN1	bmi	ENSRNOG00000003019	ENSG00000118900	NA	0.108983	NA	0.108983	0.126853	NA
Ivd	0.114551	0.107769	3	110669311	0.773798	0.51041	IVD	bmi	ENSRNOG00000009421	ENSG00000128928	0.165488	0.106474	0.106944	0.112741	0.106474	0.106474
Cavin4	0.11464	0.173874	5	64412894	0.773798	0.0010957	CAVIN4	bmi	ENSRNOG00000008027	ENSG00000170681	0.0410633	0.157733	0.155187	0.230408	0.171029	0.171029
Bag5	0.11466	0.122247	6	136276056	0.773798	NA	NA	bmi	ENSRNOG00000011527	NA	0.0965126	0.122092	NA	0.119047	0.125778	NA
Mettl22	0.114744	0.0811254	10	7223361	0.773798	0.60513	METTL22	bmi	ENSRNOG00000002714	ENSG00000067365	0.412543	0.0825452	NA	NA	0.0797526	NA
Cgnl1	0.114768	0.110905	8	78126674	0.773798	0.3101	CGNL1	bmi	ENSRNOG00000054080	ENSG00000128849	0.138661	0.109988	0.109508	0.109988	0.111149	0.114007
Zfp703	0.114836	NA	16	69237856	0.773798	0.11227	ZNF703	bmi	ENSRNOG00000014199	ENSG00000183779	0.114836	NA	NA	NA	NA	NA
LOC103690149	0.114884	0.114884	1	17602280	0.773798	NA	NA	bmi	ENSRNOG00000046617	NA	NA	0.114884	NA	NA	NA	NA
Elk4	0.115075	0.115075	13	48790508	0.774183	0.3898	ELK4	bmi	ENSRNOG00000007887	ENSG00000158711	NA	NA	NA	NA	NA	0.115075
Bad	0.115108	0.115108	1	222198533	0.774183	0.0001324	BAD	bmi	ENSRNOG00000021147	ENSG00000002330	NA	0.115512	0.115512	0.114295	0.115754	0.114485
Arl14ep	0.115157	0.115157	3	97983685	0.774183	1.558e-10	ARL14EP	bmi	ENSRNOG00000004891	ENSG00000152219	NA	0.110629	0.11491	0.109376	0.12785	0.114696
Smim29	0.115388	0.101129	20	7140244	0.77422	5.3435e-08	SMIM29	bmi	ENSRNOG00000054374	ENSG00000186577	0.159319	NA	NA	0.101346	NA	0.100914
Pcdh15	0.115497	NA	20	14952212	0.77422	0.09432	PCDH15	bmi	ENSRNOG00000000606	ENSG00000150275	0.115497	NA	NA	NA	NA	NA
Slc35a5	0.115531	0.339697	11	60613881	0.77422	0.24251	SLC35A5	bmi	ENSRNOG00000002069	ENSG00000138459	0.0665206	0.339697	NA	NA	NA	NA
Mrpl4	0.115599	0.115995	8	22021212	0.77422	0.45268	MRPL4	bmi	ENSRNOG00000020659	ENSG00000105364	0.113653	0.116186	0.116189	0.115537	0.116189	0.115878
C7	0.11577	NA	2	54709137	0.77422	NA	NA	bmi	ENSRNOG00000061379	NA	0.11577	NA	NA	NA	NA	NA
Exosc9	0.115795	0.0842529	2	123264693	0.77422	0.114	EXOSC9	bmi	ENSRNOG00000014674	ENSG00000123737	0.886613	0.0609722	0.0637398	0.178107	0.0653819	0.149718
Bach1	0.115797	0.115797	11	27364915	0.77422	0.020144	BACH1	bmi	ENSRNOG00000001582	ENSG00000156273	NA	0.115797	0.115797	0.115797	0.115797	0.115797
Uvssa	0.115827	NA	14	82623049	0.77422	0.41764	UVSSA	bmi	ENSRNOG00000005122	ENSG00000163945	0.115827	NA	NA	NA	NA	NA
Sds	0.115971	NA	12	41620392	0.77422	0.98011	SDS	bmi	ENSRNOG00000001388	ENSG00000135094	0.115971	NA	NA	NA	NA	NA
Pcdh8	0.11604	0.323948	15	62197059	0.77422	0.00075556	PCDH8	bmi	ENSRNOG00000013101	ENSG00000136099	0.0251379	0.324081	0.32366	0.324415	0.323398	0.324189
Lin54	0.116345	0.104875	14	10786398	0.77422	0.29586	LIN54	bmi	ENSRNOG00000002203	ENSG00000189308	0.201048	NA	0.104771	0.106548	0.10289	0.105355
Pcdhb19	0.116403	NA	18	30574626	0.77422	NA	NA	bmi	ENSRNOG00000039469	NA	0.116403	NA	NA	NA	NA	NA
5330417C22Rik	0.11654	0.0949904	2	211246067	0.77422	0.029602	ELAPOR1	bmi	ENSRNOG00000020272	ENSG00000116299	0.20605	0.0625632	NA	0.189177	NA	NA
Rab27b	0.116595	0.113925	18	68488941	0.77422	8.8618e-07	RAB27B	bmi	ENSRNOG00000012176	ENSG00000041353	0.12858	0.106099	0.142025	NA	0.107136	0.107136
Ppp1r1c	0.116645	NA	3	66673070	0.77422	0.21953	PPP1R1C	bmi	ENSRNOG00000024990	ENSG00000150722	0.116645	NA	NA	NA	NA	NA
Prdx2	0.116682	0.303493	19	26084902	0.77422	0.28166	PRDX2	bmi	ENSRNOG00000003520	ENSG00000167815	0.0696114	NA	NA	NA	NA	0.303493
Mdp1	0.116704	0.116704	15	34336057	0.77422	NA	NA	bmi	ENSRNOG00000019840	NA	NA	NA	0.114056	0.119336	0.114056	0.119608
Angpt4	0.116704	0.116704	3	147422094	0.77422	0.041985	ANGPT4	bmi	ENSRNOG00000005008	ENSG00000101280	NA	NA	0.116704	NA	NA	NA
Mark3	0.116738	0.116738	6	136041776	0.77422	1.1995e-07	MARK3	bmi	ENSRNOG00000010330	ENSG00000075413	NA	NA	0.116738	NA	NA	NA
Ank1	0.11676	0.0857567	16	73681421	0.77422	0.07943	ANK1	bmi	ENSRNOG00000018241	ENSG00000029534	0.635489	0.0847255	NA	0.0903182	0.0825825	NA
Smpd2	0.116809	0.0969722	20	46211930	0.77422	0.0097548	SMPD2	bmi	ENSRNOG00000000306	ENSG00000135587	0.590387	0.126312	0.0701194	0.127438	0.0785745	0.11222
Tceal6	0.11696	0.11696	2	102370157	0.77422	NA	NA	bmi	ENSRNOG00000046390	NA	NA	NA	NA	NA	0.11696	NA
Nr1i3	0.116966	NA	13	89586282	0.77422	0.45669	NR1I3	bmi	ENSRNOG00000003260	ENSG00000143257	0.116966	NA	NA	NA	NA	NA
Kbtbd4	0.116975	0.116975	3	79729737	0.77422	1.7944e-23	KBTBD4	bmi	ENSRNOG00000009397	ENSG00000123444	NA	0.14372	0.0958789	0.179667	0.105415	0.0958789
Aurka	0.117056	0.117056	3	170364180	0.77422	0.91214	AURKA	bmi	ENSRNOG00000004479	ENSG00000087586	NA	NA	0.117056	NA	NA	NA
AABR07026032.3	0.117062	0.0972432	16	59997071	0.77422	NA	NA	bmi	ENSRNOG00000059081	NA	0.587373	0.0910295	0.0966477	0.103099	0.0995862	0.0966477
Plin4	0.117264	NA	9	10963722	0.77422	0.074363	PLIN4	bmi	ENSRNOG00000047046	ENSG00000167676	0.117264	NA	NA	NA	NA	NA
Ppip5k1	0.117319	0.0980537	3	113272849	0.77422	0.20112	PPIP5K1	bmi	ENSRNOG00000014436	ENSG00000168781	0.55652	0.0981896	0.0994987	0.0981896	0.0994987	0.0950265
Vangl2	0.117447	0.117447	13	90380631	0.77422	0.15193	VANGL2	bmi	ENSRNOG00000004889	ENSG00000162738	NA	NA	NA	NA	0.11497	0.120028
Pstpip2	0.117505	0.117505	18	74174935	0.77422	0.75613	PSTPIP2	bmi	ENSRNOG00000016987	ENSG00000152229	NA	NA	NA	NA	0.118737	0.116297
Sema7a	0.117556	0.0857938	8	62723787	0.77422	1.3437e-05	SEMA7A	bmi	ENSRNOG00000007687	ENSG00000138623	0.818744	0.0832548	0.0838095	NA	0.0922841	0.0844153
Insyn1	0.117589	0.168981	8	63286772	0.77422	NA	NA	bmi	ENSRNOG00000026238	NA	0.0452977	0.113656	0.197973	0.192951	0.183433	0.191181
AABR07002945.1	0.117655	0.117655	1	89967030	0.77422	0.31983	WTIP	bmi	ENSRNOG00000023296	ENSG00000142279	NA	0.149715	0.162622	0.0781235	NA	NA
Ccpg1	0.117789	0.117789	8	79660656	0.77422	0.01476	CCPG1	bmi	ENSRNOG00000053428	ENSG00000260916	NA	NA	NA	0.122322	0.116734	0.114567
Ddx39a	0.117799	0.212314	19	24846937	0.77422	0.067337	DDX39A	bmi	ENSRNOG00000004373	ENSG00000123136	0.0801872	NA	NA	0.212314	NA	NA
Scaper	0.117916	NA	8	60126623	0.77422	0.00013153	SCAPER	bmi	ENSRNOG00000006864	ENSG00000140386	0.117916	NA	NA	NA	NA	NA
Cfap206	0.117969	0.133331	5	50148657	0.77422	0.43769	CFAP206	bmi	ENSRNOG00000009061	ENSG00000272514	0.0742153	0.132699	0.130972	0.134584	0.133315	0.135162
Prr5	0.118002	0.118002	7	125576326	0.77422	NA	NA	bmi	ENSRNOG00000012475	NA	NA	0.112215	NA	0.119658	0.112215	0.129484
Nudt6	0.118048	0.129117	2	124134306	0.77422	0.075092	NUDT6	bmi	ENSRNOG00000017420	ENSG00000170917	0.100604	NA	NA	NA	0.124792	0.133735
Col6a1	0.118083	NA	20	12658064	0.77422	0.90752	COL6A1	bmi	ENSRNOG00000001249	ENSG00000142156	0.118083	NA	NA	NA	NA	NA
Stk10	0.118124	0.15954	10	17421074	0.77422	0.53022	STK10	bmi	ENSRNOG00000004217	ENSG00000072786	0.0653304	0.165698	NA	NA	0.144052	0.171347
AABR07058578.2	0.118182	0.118182	7	125617537	0.77422	NA	NA	bmi	ENSRNOG00000060017	NA	NA	0.118182	NA	NA	NA	NA
Dph1	0.11828	0.11828	10	62019378	0.77439	0.0040796	DPH1	bmi	ENSRNOG00000003116	ENSG00000108963	NA	0.11241	0.133462	0.111921	0.117612	NA
Hsp90aa1	0.11838	0.11838	6	135107270	0.774574	0.03474	HSP90AA1	bmi	ENSRNOG00000059714	ENSG00000080824	NA	NA	NA	0.11838	NA	NA
Nr1d1	0.11847	0.11847	10	86683874	0.774696	0.27253	NR1D1	bmi	ENSRNOG00000009329	ENSG00000126368	NA	0.154523	0.105167	0.104906	0.105034	0.138383
Irf5	0.118615	0.118615	4	56805131	0.775173	0.58441	IRF5	bmi	ENSRNOG00000007437	ENSG00000128604	NA	0.108731	0.108731	0.126435	0.135981	0.117495
Rcan3	0.118699	0.112437	5	153773662	0.775254	0.25758	RCAN3	bmi	ENSRNOG00000018576	ENSG00000117602	0.163254	0.0955349	0.201753	0.11351	0.0937864	0.102736
Arhgap33	0.118863	0.118863	1	88978343	0.775852	0.00091549	ARHGAP33	bmi	ENSRNOG00000024677	ENSG00000004777	NA	0.117721	0.106198	NA	0.137736	0.117721
Pcnt	0.119147	0.108072	20	12944785	0.776942	0.10153	PCNT	bmi	ENSRNOG00000001276	ENSG00000160299	0.170187	NA	0.105032	0.106544	0.112949	NA
Jagn1	0.119263	NA	4	145399912	0.776942	0.17593	JAGN1	bmi	ENSRNOG00000009175	ENSG00000171135	0.119263	NA	NA	NA	NA	NA
Zdhhc24	0.11934	0.11934	1	220137256	0.776942	4.8185e-06	ZDHHC24	bmi	ENSRNOG00000019825	ENSG00000174165	NA	0.130938	0.115521	0.112464	0.130426	0.110431
Gfpt1	0.119383	NA	4	118852061	0.776942	0.00035356	GFPT1	bmi	ENSRNOG00000018507	ENSG00000198380	0.119383	NA	NA	NA	NA	NA
Rspo2	0.119401	NA	7	81924049	0.776942	0.025752	RSPO2	bmi	ENSRNOG00000037687	ENSG00000147655	0.119401	NA	NA	NA	NA	NA
Naxe	0.119504	0.119504	2	187424326	0.776942	0.048248	NAXE	bmi	ENSRNOG00000019201	ENSG00000163382	NA	NA	NA	NA	NA	0.119504
Meaf6	0.119535	0.119535	5	143081325	0.776942	0.0016698	MEAF6	bmi	ENSRNOG00000009309	ENSG00000163875	NA	0.119535	NA	NA	NA	NA
Exoc3	0.119718	0.119718	1	31700952	0.777665	0.1244	EXOC3	bmi	ENSRNOG00000039776	ENSG00000180104	NA	NA	NA	NA	0.119718	NA
Dnph1	0.120135	0.0751994	9	16845524	0.779462	0.6027	DNPH1	bmi	ENSRNOG00000018397	ENSG00000112667	0.702769	NA	NA	NA	0.0754666	0.074934
Ccdc33	0.12014	NA	8	62811172	0.779462	5.703e-05	CCDC33	bmi	ENSRNOG00000008219	ENSG00000140481	0.12014	NA	NA	NA	NA	NA
AC141959.1	0.120237	NA	6	137336106	0.779625	NA	NA	bmi	ENSRNOG00000028545	NA	0.120237	NA	NA	NA	NA	NA
AABR07030926.1	0.120324	0.120324	10	109891382	0.77972	NA	NA	bmi	ENSRNOG00000057080	NA	NA	0.639225	0.0617591	0.670787	0.0775022	0.0690319
Psd3	0.120557	NA	16	23447365	0.77997	0.17853	PSD3	bmi	ENSRNOG00000013884	ENSG00000156011	0.120557	NA	NA	NA	NA	NA
Rarg	0.120571	0.120571	7	143839979	0.77997	0.00073317	RARG	bmi	ENSRNOG00000012499	ENSG00000172819	NA	NA	0.12078	0.120363	NA	NA
Sptlc3	0.12058	NA	3	132560505	0.77997	0.44014	SPTLC3	bmi	ENSRNOG00000004443	ENSG00000172296	0.12058	NA	NA	NA	NA	NA
Jdp2	0.120725	0.120725	6	109466059	0.780434	NA	NA	bmi	ENSRNOG00000008224	NA	NA	NA	NA	NA	0.120725	NA
Tm7sf2	0.120819	0.120819	1	221425986	0.780575	0.23506	TM7SF2	bmi	ENSRNOG00000020989	ENSG00000149809	NA	0.0885071	0.288984	0.282445	0.0872737	0.0802839
Prdx5	0.121002	0.121002	1	222164461	0.78129	1.7414e-07	PRDX5	bmi	ENSRNOG00000021125	ENSG00000126432	NA	0.116348	0.116348	0.0936538	0.137244	0.160399
Klc1	0.121084	0.121084	6	136330382	0.781348	5.1912e-08	KLC1	bmi	ENSRNOG00000011572	ENSG00000126214	NA	0.118954	0.118954	0.117047	0.123552	0.127467
Tcf7l1	0.121336	NA	4	100491797	0.782072	0.74525	TCF7L1	bmi	ENSRNOG00000014753	ENSG00000152284	0.121336	NA	NA	NA	NA	NA
Lef1	0.121341	0.417972	2	236233238	0.782072	0.022412	LEF1	bmi	ENSRNOG00000010121	ENSG00000138795	0.0663692	NA	NA	NA	0.417972	NA
Mfsd12	0.121415	0.10735	7	11217090	0.782079	0.018794	MFSD12	bmi	ENSRNOG00000039858	ENSG00000161091	0.305558	0.0948618	0.106904	0.108636	0.110302	0.118774
Becn1	0.121625	0.121625	10	89209943	0.782549	0.10172	BECN1	bmi	ENSRNOG00000020513	ENSG00000126581	NA	NA	0.365326	0.0964821	0.0964821	0.0990617
Gemin2	0.121694	0.121694	6	80108654	0.782549	0.012739	GEMIN2	bmi	ENSRNOG00000004360	ENSG00000092208	NA	0.129701	0.101427	NA	0.129587	0.13154
Dcun1d1	0.121785	NA	2	122476172	0.782549	0.067792	DCUN1D1	bmi	ENSRNOG00000012734	ENSG00000043093	0.121785	NA	NA	NA	NA	NA
Ptcd3	0.121807	0.164424	4	99795655	0.782549	0.58356	PTCD3	bmi	ENSRNOG00000009484	ENSG00000132300	0.0516923	0.213891	0.213195	0.217768	0.117214	0.122674
Mpzl1	0.121851	0.121851	13	83805243	0.782549	0.016708	MPZL1	bmi	ENSRNOG00000003248	ENSG00000197965	NA	NA	0.142854	NA	NA	0.106028
Kctd6	0.12206	0.10304	15	18484509	0.78334	0.043845	KCTD6	bmi	ENSRNOG00000007817	ENSG00000168301	0.509653	0.101421	0.102003	0.106745	0.103196	0.102003
Ppp4r2	0.122157	0.122157	4	133285551	0.78334	NA	NA	bmi	ENSRNOG00000024647	NA	NA	NA	NA	NA	NA	0.122157
Pop1	0.122192	0.17573	7	73270454	0.78334	0.82733	POP1	bmi	ENSRNOG00000005243	ENSG00000104356	0.0469047	0.170728	0.169555	0.191172	0.172504	0.176197
Alk	0.122343	0.104423	6	22696396	0.783773	0.018818	ALK	bmi	ENSRNOG00000008683	ENSG00000171094	0.454598	0.0964581	0.119887	0.117258	0.0968871	0.0966939
Alas1	0.122515	0.122515	8	114927721	0.783773	0.00020946	ALAS1	bmi	ENSRNOG00000056596	ENSG00000023330	NA	0.115765	0.130053	NA	NA	NA
Fat3	0.12254	0.12254	8	14417583	0.783773	0.27873	FAT3	bmi	ENSRNOG00000011585	ENSG00000165323	NA	NA	NA	0.287889	0.1024	0.0858564
Dr1	0.122551	0.122551	14	2463642	0.783773	NA	NA	bmi	ENSRNOG00000048308	NA	NA	NA	0.0910608	NA	0.183717	NA
Nfu1	0.122871	NA	4	118814283	0.784667	0.00017425	NFU1	bmi	ENSRNOG00000018410	ENSG00000169599	0.122871	NA	NA	NA	NA	NA
Oplah	0.122887	0.101923	7	117353785	0.784667	0.21312	OPLAH	bmi	ENSRNOG00000011781	ENSG00000178814	0.28631	NA	NA	0.101923	0.101923	0.101923
Clec1a	0.122909	NA	4	163191502	0.784667	0.413	CLEC1A	bmi	ENSRNOG00000060460	ENSG00000150048	0.122909	NA	NA	NA	NA	NA
Chchd10	0.123109	0.123109	20	13665030	0.784801	0.0088993	CHCHD10	bmi	ENSRNOG00000028356	ENSG00000250479	NA	0.111013	0.12243	0.111013	0.128946	0.149246
Ubr7	0.123245	0.0790175	6	126636490	0.784801	1.2544e-05	UBR7	bmi	ENSRNOG00000008108	ENSG00000012963	0.655972	NA	NA	NA	0.735291	0.0360085
Mcee	0.123431	0.123431	1	125229468	0.784801	0.16144	MCEE	bmi	ENSRNOG00000016327	ENSG00000124370	NA	0.123466	0.123405	0.123466	0.123466	0.123354
Apaf1	0.12353	0.124723	7	31699884	0.784801	0.94708	APAF1	bmi	ENSRNOG00000008022	ENSG00000120868	0.122358	NA	NA	0.124723	NA	NA
AABR07019403.1	0.123539	0.108844	15	104235677	0.784801	1.687e-06	UGGT2	bmi	ENSRNOG00000058057	ENSG00000102595	0.321615	0.123073	0.0236012	0.612491	0.731853	0.674263
Ndufaf4	0.123618	0.116273	5	39251336	0.784801	0.12602	NDUFAF4	bmi	ENSRNOG00000007506	ENSG00000123545	0.17859	0.110164	0.110887	0.112492	0.14366	0.110164
Lzts1	0.12366	0.109354	16	22250469	0.784801	0.64528	LZTS1	bmi	ENSRNOG00000011826	ENSG00000061337	0.30935	0.0829541	0.0829541	0.748448	0.083645	0.0829541
Fcho1	0.123759	0.519946	16	20136007	0.784801	0.2713	FCHO1	bmi	ENSRNOG00000033912	ENSG00000130475	0.0424794	NA	0.519946	NA	NA	0.519946
Rars2	0.123839	0.123839	5	50075526	0.784801	0.21271	RARS2	bmi	ENSRNOG00000008643	ENSG00000146282	NA	0.156357	0.0867198	NA	NA	0.156357
Slc30a3	0.123853	0.488131	6	26642782	0.784801	0.96038	SLC30A3	bmi	ENSRNOG00000006204	ENSG00000115194	0.0328878	NA	0.488234	0.505784	0.470448	NA
AABR07055917.1	0.123887	0.123887	7	15821036	0.784801	NA	NA	bmi	ENSRNOG00000033056	NA	NA	0.125106	0.128567	0.118783	0.126066	0.121376
Mob3b	0.123919	NA	5	50438575	0.784801	0.32275	MOB3B	bmi	ENSRNOG00000009453	ENSG00000120162	0.123919	NA	NA	NA	NA	NA
Oprm1	0.123932	0.123932	1	43454802	0.784801	3.4644e-09	OPRM1	bmi	ENSRNOG00000018191	ENSG00000112038	NA	0.125016	0.123218	0.123218	0.123218	0.125016
Dip2a	0.123951	0.188056	20	13044103	0.784801	0.10162	DIP2A	bmi	ENSRNOG00000043212	ENSG00000160305	0.0441305	0.203468	0.192046	0.172886	0.203468	0.172886
Bcar3	0.124048	0.124048	2	226563049	0.784955	0.0090285	BCAR3	bmi	ENSRNOG00000013737	ENSG00000137936	NA	0.121319	NA	0.126433	NA	0.124494
Dnajc25	0.124121	NA	5	76150839	0.784955	0.44779	DNAJC25	bmi	ENSRNOG00000015340	ENSG00000059769	0.124121	NA	NA	NA	NA	NA
Ckb	0.124389	0.124389	6	136142955	0.785893	4.7822e-08	CKB	bmi	ENSRNOG00000010872	ENSG00000166165	NA	0.125967	0.129129	0.127141	0.115881	0.124658
Tsg101	0.12444	0.12444	1	102941230	0.785893	0.14567	TSG101	bmi	ENSRNOG00000013381	ENSG00000074319	NA	0.12444	NA	NA	NA	NA
Lsamp	0.124488	0.124488	11	58803139	0.785893	3.0471e-07	LSAMP	bmi	ENSRNOG00000031852	ENSG00000185565	NA	0.136549	0.125467	0.108856	0.117774	0.13868
LOC100911456	0.124684	0.124684	5	164672470	0.785933	0.00084594	MIIP	bmi	ENSRNOG00000024139	ENSG00000116691	NA	NA	0.123075	NA	NA	0.126333
Ttc22	0.124753	0.129045	5	126226290	0.785933	0.4377	TTC22	bmi	ENSRNOG00000007189	ENSG00000006555	0.106826	0.125732	0.129669	0.137175	0.127501	0.125786
Mustn1	0.124784	NA	16	6962721	0.785933	3.5593e-08	MUSTN1	bmi	ENSRNOG00000017369	ENSG00000272573	0.124784	NA	NA	NA	NA	NA
Fundc2	0.124786	0.204281	18	402294	0.785933	NA	NA	bmi	ENSRNOG00000024066	NA	0.0404743	0.525114	0.169059	0.169059	0.169059	0.172351
Cemip2	0.125129	0.125129	1	239398042	0.786631	0.84114	CEMIP2	bmi	ENSRNOG00000012782	ENSG00000135048	NA	0.125156	0.125072	0.125213	0.125213	0.124991
Ltk	0.125201	0.111846	3	111553679	0.786631	0.0040078	LTK	bmi	ENSRNOG00000025130	ENSG00000062524	0.281353	0.11397	0.112019	0.111749	0.111022	0.110529
Hsdl2	0.125368	0.131549	5	76812930	0.786631	0.90816	HSDL2	bmi	ENSRNOG00000016692	ENSG00000119471	0.101272	0.15683	0.162479	0.170982	0.100233	0.102288
Clcc1	0.125394	0.138303	2	211450483	0.786631	0.16639	CLCC1	bmi	ENSRNOG00000020360	ENSG00000121940	0.0848885	0.136112	0.138699	0.138105	0.139951	0.138699
RGD1564149	0.125471	NA	20	12927319	0.786631	0.11479	C21orf58	bmi	ENSRNOG00000012714	ENSG00000160298	0.125471	NA	NA	NA	NA	NA
Hist3h2ba	0.125563	0.107077	10	45289740	0.786631	NA	NA	bmi	ENSRNOG00000043419	NA	0.188438	NA	0.111299	NA	NA	0.103153
Fbln2	0.125604	0.115102	4	122835435	0.786631	0.26194	FBLN2	bmi	ENSRNOG00000007338	ENSG00000163520	0.222641	0.114873	0.112692	0.114317	0.118483	0.11529
Edrf1	0.125656	0.125656	1	205706467	0.786631	0.3073	EDRF1	bmi	ENSRNOG00000017728	ENSG00000107938	NA	0.125656	NA	NA	NA	NA
Greb1l	0.1257	NA	18	1723564	0.786631	0.31832	GREB1L	bmi	ENSRNOG00000023492	ENSG00000141449	0.1257	NA	NA	NA	NA	NA
Actl10	0.125719	NA	3	150055748	0.786631	NA	NA	bmi	ENSRNOG00000036864	NA	0.125719	NA	NA	NA	NA	NA
Krt71	0.125796	0.125796	7	143345200	0.786631	0.12396	KRT71	bmi	ENSRNOG00000049495	ENSG00000139648	NA	0.125763	0.125845	0.125845	0.125763	0.125763
LOC690414	0.125945	0.124224	17	20997982	0.786631	NA	NA	bmi	ENSRNOG00000061345	NA	0.135276	0.110985	0.139658	0.162192	0.111643	0.11102
Zfp791	0.126102	NA	19	26237513	0.786631	0.0016796	ZNF791	bmi	ENSRNOG00000023920	ENSG00000173875	0.126102	NA	NA	NA	NA	NA
AABR07063424.1	0.126158	0.126158	6	30638732	0.786631	NA	NA	bmi	ENSRNOG00000060896	NA	NA	0.133682	NA	0.122689	0.122689	NA
Gng10	0.126194	0.128417	5	76182120	0.786631	NA	NA	bmi	ENSRNOG00000025040	NA	0.121961	0.0987135	NA	0.180989	NA	NA
Lcp2	0.126202	0.0881633	10	18996522	0.786631	0.7068	LCP2	bmi	ENSRNOG00000005620	ENSG00000043462	0.905159	0.0835164	0.0902272	0.0902272	0.0835164	0.0943165
LOC108349943	0.126206	0.126206	2	41526068	0.786631	NA	NA	bmi	ENSRNOG00000056624	NA	NA	0.13697	0.119088	0.122973	0.122973	0.130524
Ahsa1	0.126212	NA	6	111296416	0.786631	0.016288	AHSA1	bmi	ENSRNOG00000048981	ENSG00000100591	0.126212	NA	NA	NA	NA	NA
Parp6	0.126436	0.126436	8	64440213	0.787573	0.014315	PARP6	bmi	ENSRNOG00000011199	ENSG00000137817	NA	0.387876	0.370057	0.44256	0.057576	0.057576
Otub2	0.126631	0.140587	6	127282465	0.78803	0.016262	OTUB2	bmi	ENSRNOG00000009117	ENSG00000089723	0.0839544	0.136407	0.136407	0.148541	0.138069	0.144281
Cobl	0.126721	0.108637	14	92342956	0.78803	0.5386	COBL	bmi	ENSRNOG00000004281	ENSG00000106078	0.440332	0.121003	0.103478	0.102402	0.10255	0.116424
S1pr2	0.126729	NA	8	21984913	0.78803	0.41014	S1PR2	bmi	ENSRNOG00000020653	ENSG00000267534	0.126729	NA	NA	NA	NA	NA
Sphk2	0.126824	0.126824	1	101692972	0.788103	0.14338	SPHK2	bmi	ENSRNOG00000021032	ENSG00000063176	NA	NA	NA	NA	0.126824	NA
Lama5	0.12698	0.12698	3	175553044	0.788103	0.34022	LAMA5	bmi	ENSRNOG00000053691	ENSG00000130702	NA	NA	NA	0.12698	NA	NA
Acap2	0.127103	NA	11	73078981	0.788103	0.00074883	ACAP2	bmi	ENSRNOG00000001730	ENSG00000114331	0.127103	NA	NA	NA	NA	NA
RGD1308775	0.127243	0.112237	14	84141963	0.788103	0.48139	C5orf52	bmi	ENSRNOG00000004112	ENSG00000187658	0.324793	0.098824	0.119311	0.114254	0.116937	0.114254
Rbbp4	0.127479	0.107933	5	147499881	0.788103	NA	NA	bmi	ENSRNOG00000021492	NA	0.501286	0.0706839	0.134396	0.0945725	0.134396	0.145759
Tepsin	0.127633	0.112932	10	109271171	0.788103	0.12952	TEPSIN	bmi	ENSRNOG00000028161	ENSG00000167302	0.171082	0.112932	NA	NA	NA	0.112932
Ppox	0.127733	NA	13	89650093	0.788103	0.079492	PPOX	bmi	ENSRNOG00000003567	ENSG00000143224	0.127733	NA	NA	NA	NA	NA
Tgif1	0.127777	0.112489	9	119181082	0.788103	0.82882	TGIF1	bmi	ENSRNOG00000015906	ENSG00000177426	0.209809	NA	0.124732	0.113719	NA	0.101353
LOC501317	0.127777	0.127777	19	28965582	0.788103	NA	NA	bmi	ENSRNOG00000047982	NA	NA	NA	NA	NA	NA	0.127777
Map1lc3a	0.127785	0.0925449	3	150801288	0.788103	0.027136	MAP1LC3A	bmi	ENSRNOG00000025443	ENSG00000101460	0.383581	0.0925449	NA	NA	NA	0.0925449
Xrcc6	0.127789	0.105346	7	123259760	0.788103	0.062419	XRCC6	bmi	ENSRNOG00000006392	ENSG00000196419	0.626162	0.104002	0.10917	0.100751	0.105262	0.107953
Cited2	0.12783	0.12783	1	12823362	0.788103	0.035361	CITED2	bmi	ENSRNOG00000056940	ENSG00000164442	NA	0.129021	0.128769	0.126439	0.126743	0.12822
Rfx3	0.127912	0.127912	1	245859632	0.788103	0.86064	RFX3	bmi	ENSRNOG00000014486	ENSG00000080298	NA	0.104202	NA	0.0983293	0.117452	0.295571
Fam189b	0.127967	NA	2	188496191	0.788103	1.5231e-06	ENTREP3	bmi	ENSRNOG00000020518	ENSG00000160767	0.127967	NA	NA	NA	NA	NA
Rab3c	0.127994	0.202201	2	41570596	0.788103	0.80879	RAB3C	bmi	ENSRNOG00000011623	ENSG00000152932	0.0720668	0.139853	0.331404	NA	NA	NA
Prdx1	0.128014	NA	5	135536412	0.788103	0.12237	PRDX1	bmi	ENSRNOG00000017194	ENSG00000117450	0.128014	NA	NA	NA	NA	NA
Cyld	0.128041	0.115716	19	19265163	0.788103	0.049341	CYLD	bmi	ENSRNOG00000014048	ENSG00000083799	0.256487	0.112629	0.112629	0.115496	0.119086	0.119086
Samd14	0.128058	0.111654	10	82823917	0.788103	0.0028842	SAMD14	bmi	ENSRNOG00000004155	ENSG00000167100	0.369189	0.109581	0.112295	0.111842	0.11276	0.111842
Stx17	0.128151	0.113454	5	63870431	0.78823	1.0954e-07	STX17	bmi	ENSRNOG00000005801	ENSG00000136874	0.314292	0.113534	0.112661	0.113999	0.111558	0.115594
Vrk3	0.128307	0.128307	1	100755681	0.788496	0.062546	VRK3	bmi	ENSRNOG00000026517	ENSG00000105053	NA	0.169052	0.0938268	0.145147	NA	NA
Ralgps1	0.128341	NA	3	12178852	0.788496	0.020396	RALGPS1	bmi	ENSRNOG00000016910	ENSG00000136828	0.128341	NA	NA	NA	NA	NA
Rdh12	0.128442	NA	6	102392827	0.788664	0.069141	RDH12	bmi	ENSRNOG00000056553	ENSG00000139988	0.128442	NA	NA	NA	NA	NA
Uchl5	0.129181	0.129181	13	60545634	0.792749	0.15066	UCHL5	bmi	ENSRNOG00000003545	ENSG00000116750	NA	0.116127	NA	NA	NA	0.145311
Ahsa2	0.129261	0.0928135	14	108265206	0.792789	NA	NA	bmi	ENSRNOG00000052142	NA	0.403332	NA	NA	0.1563	0.065466	NA
Metrnl	0.129515	0.077069	10	110893231	0.793895	0.52965	METRNL	bmi	ENSRNOG00000046202	ENSG00000176845	0.329868	NA	NA	NA	0.077069	NA
Ccdc190	0.129762	0.171218	13	88265330	0.794956	0.58179	CCDC190	bmi	ENSRNOG00000025005	ENSG00000185860	0.0571218	0.171868	0.170029	0.171002	0.172075	0.171129
Tlr6	0.129984	NA	14	45024350	0.795749	0.0033484	TLR6	bmi	ENSRNOG00000002161	ENSG00000174130	0.129984	NA	NA	NA	NA	NA
Emcn	0.130097	0.113644	2	242634398	0.795749	0.051209	EMCN	bmi	ENSRNOG00000022910	ENSG00000164035	0.365628	0.108926	0.114152	0.103466	0.103466	0.147925
Mob1a	0.130113	NA	4	115024926	0.795749	0.57705	MOB1A	bmi	ENSRNOG00000059474	ENSG00000114978	0.130113	NA	NA	NA	NA	NA
Cct4	0.130231	NA	14	107767391	0.796018	0.27024	CCT4	bmi	ENSRNOG00000009642	ENSG00000115484	0.130231	NA	NA	NA	NA	NA
Loxl2	0.130513	0.130513	15	51303908	0.796309	1.8221e-05	LOXL2	bmi	ENSRNOG00000016758	ENSG00000134013	NA	0.126157	0.132923	0.127951	0.132923	0.132923
Neto2	0.130574	0.163006	19	22450029	0.796309	0.027028	NETO2	bmi	ENSRNOG00000016245	ENSG00000171208	0.0640567	0.129445	0.129445	0.195648	0.195596	0.195611
RGD1562029	0.130628	NA	9	66335491	0.796309	0.0027774	KIAA2012	bmi	ENSRNOG00000022723	ENSG00000182329	0.130628	NA	NA	NA	NA	NA
Akap1	0.130639	NA	10	76151037	0.796309	0.81618	AKAP1	bmi	ENSRNOG00000002373	ENSG00000121057	0.130639	NA	NA	NA	NA	NA
Ypel3	0.130649	0.130649	1	198210524	0.796309	3.2935e-14	YPEL3	bmi	ENSRNOG00000019721	ENSG00000090238	NA	0.124735	0.13073	0.144012	0.13073	0.124735
Zbtb16	0.130774	0.121755	8	52985312	0.796309	0.0017117	ZBTB16	bmi	ENSRNOG00000029980	ENSG00000109906	0.203468	0.120664	0.12186	0.12186	0.123777	0.120664
Lrrc8a	0.130796	0.201794	3	8802851	0.796309	0.045638	LRRC8A	bmi	ENSRNOG00000025296	ENSG00000136802	0.0955684	NA	NA	NA	0.201794	NA
NEWGENE_1304700	0.131037	0.131037	15	3996047	0.796934	0.00015383	NDST2	bmi	ENSRNOG00000057755	ENSG00000166507	NA	0.121272	0.122997	0.122997	0.179452	0.122997
Ncf1	0.131047	NA	12	25497103	0.796934	1.6283e-11	NCF1	bmi	ENSRNOG00000001480	ENSG00000158517	0.131047	NA	NA	NA	NA	NA
Sel1l3	0.13112	0.114142	14	60123168	0.796934	0.071961	SEL1L3	bmi	ENSRNOG00000004932	ENSG00000091490	0.381206	0.0892802	0.098148	0.312146	0.101186	0.101755
Rem2	0.13143	0.0685749	15	33121272	0.798033	0.4875	REM2	bmi	ENSRNOG00000011646	ENSG00000139890	0.501403	NA	NA	NA	NA	0.0685749
PCOLCE2	0.131486	NA	8	103459160	0.798033	0.68439	PCOLCE2	bmi	ENSRNOG00000046848	ENSG00000163710	0.131486	NA	NA	NA	NA	NA
Ehd3	0.131524	0.23551	6	25074954	0.798033	0.080177	EHD3	bmi	ENSRNOG00000007744	ENSG00000013016	0.0674037	NA	NA	NA	0.109114	0.674616
Mul1	0.131664	0.131664	5	156850205	0.79829	0.12057	MUL1	bmi	ENSRNOG00000016010	ENSG00000090432	NA	NA	NA	0.123555	NA	0.140839
Coq2	0.131797	0.128469	14	10581135	0.79829	0.85922	COQ2	bmi	ENSRNOG00000002194	ENSG00000173085	0.151183	0.128823	0.127293	0.135476	0.127293	0.123978
Pygb	0.131861	0.119555	3	146582751	0.79829	9.6978e-07	PYGB	bmi	ENSRNOG00000007583	ENSG00000100994	0.255593	0.116704	0.116704	0.132413	0.116704	0.116704
Rpl18a	0.131862	0.131862	16	20293228	0.79829	NA	NA	bmi	ENSRNOG00000018795	NA	NA	NA	0.131862	NA	NA	0.131862
Polr1d	0.132041	0.7254	12	9693778	0.798923	0.15002	POLR1D	bmi	ENSRNOG00000000954	ENSG00000186184	0.0177582	0.737259	0.547766	0.779145	0.771189	0.726458
Manea	0.132181	0.118939	5	40844997	0.799321	0.061238	MANEA	bmi	ENSRNOG00000008626	ENSG00000172469	0.274648	0.110149	0.110046	0.150177	0.12261	0.110046
Iqcd	0.132276	NA	12	41490800	0.799443	NA	NA	bmi	ENSRNOG00000001378	NA	0.132276	NA	NA	NA	NA	NA
Fbxl12	0.132533	NA	8	21656638	0.799879	NA	NA	bmi	ENSRNOG00000020368	NA	0.132533	NA	NA	NA	NA	NA
Dock5	0.132564	0.10621	15	44453307	0.799879	0.064189	DOCK5	bmi	ENSRNOG00000024703	ENSG00000147459	0.573785	NA	0.0998431	0.0996577	0.136001	0.097224
LOC688613	0.132808	0.132808	7	123482254	0.799879	NA	NA	bmi	ENSRNOG00000043197	NA	NA	0.099278	0.0972248	NA	0.353682	NA
Syt11	0.132842	0.132842	2	188112285	0.799879	0.024344	SYT11	bmi	ENSRNOG00000020279	ENSG00000132718	NA	NA	NA	NA	NA	0.132842
LOC688778	0.132858	0.132858	1	219199157	0.799879	0.32598	ALDH3B2	bmi	ENSRNOG00000017872	ENSG00000132746	NA	0.132404	0.133221	0.132815	0.132815	0.133037
Dpagt1	0.132878	0.132878	8	48657794	0.799879	4.7604e-05	DPAGT1	bmi	ENSRNOG00000009799	ENSG00000172269	NA	NA	NA	0.132878	NA	NA
Ctnnal1	0.132927	0.878146	5	73561449	0.799879	0.0018905	CTNNAL1	bmi	ENSRNOG00000010593	ENSG00000119326	0.0122652	0.344563	0.954326	0.937975	0.81978	0.324852
Mrps11	0.132942	0.132942	1	140477867	0.799879	0.51143	MRPS11	bmi	ENSRNOG00000018531	ENSG00000181991	NA	0.132942	NA	NA	0.132942	NA
Zfp46	0.133123	0.133123	5	154650631	0.800034	NA	NA	bmi	ENSRNOG00000049975	NA	NA	0.115076	0.115076	NA	0.191049	NA
Scamp3	0.133147	0.133147	2	188476819	0.800034	0.22562	CLK2	bmi	ENSRNOG00000020500	ENSG00000176444	NA	0.113147	0.371893	0.112804	0.11236	0.112468
Perp	0.13319	0.13319	1	14224392	0.800034	0.0011327	PERP	bmi	ENSRNOG00000011994	ENSG00000112378	NA	NA	0.13319	NA	NA	NA
RGD1310127	0.133555	0.133555	1	199687777	0.801571	0.0079586	RUSF1	bmi	ENSRNOG00000020144	ENSG00000140688	NA	0.0925926	0.0910268	0.109305	0.236058	0.332836
Wscd2	0.133617	0.133617	12	48817319	0.801571	0.00061037	WSCD2	bmi	ENSRNOG00000053045	ENSG00000075035	NA	0.133514	0.128415	0.147502	NA	0.126808
Prtn3	0.13367	0.24322	7	12643515	0.801571	0.44964	PRTN3	bmi	ENSRNOG00000029814	ENSG00000196415	0.0385329	0.243399	0.243399	0.243399	0.242506	0.243399
Nlrx1	0.133964	0.135026	8	48584070	0.802195	0.00011549	NLRX1	bmi	ENSRNOG00000052386	ENSG00000160703	0.128879	0.18648	0.0919141	0.200815	0.188778	0.0924601
Map6d1	0.134019	0.139731	11	84321077	0.802195	2.6252e-06	MAP6D1	bmi	ENSRNOG00000001911	ENSG00000180834	0.123824	NA	NA	0.130955	0.149674	NA
Actr6	0.134078	NA	7	30377359	0.802195	0.091018	ACTR6	bmi	ENSRNOG00000007875	ENSG00000075089	0.134078	NA	NA	NA	NA	NA
AABR07063893.1	0.134129	0.134129	6	54438435	0.802195	NA	NA	bmi	ENSRNOG00000058209	NA	NA	NA	0.250559	0.105951	NA	0.109043
Fam8a1	0.134197	NA	17	18415628	0.802195	0.11139	FAM8A1	bmi	ENSRNOG00000026120	ENSG00000137414	0.134197	NA	NA	NA	NA	NA
Disp2	0.134221	0.134221	3	110574416	0.802195	0.33126	DISP2	bmi	ENSRNOG00000026787	ENSG00000140323	NA	NA	0.135279	0.134149	0.135279	0.132218
Me2	0.13434	0.13434	18	69738685	0.802466	0.053385	ME2	bmi	ENSRNOG00000015582	ENSG00000082212	NA	0.0997201	NA	0.201017	NA	NA
Unc13a	0.13455	NA	16	20056764	0.803275	0.67589	UNC13A	bmi	ENSRNOG00000018452	ENSG00000130477	0.13455	NA	NA	NA	NA	NA
Zfp133	0.134635	0.167901	3	138597637	0.803332	0.073142	ZNF133	bmi	ENSRNOG00000027955	ENSG00000125846	0.0661013	0.186209	0.180696	0.149264	0.166943	0.161205
Tdrd9	0.134716	0.134716	6	136536735	0.803374	0.39577	TDRD9	bmi	ENSRNOG00000053631	ENSG00000156414	NA	NA	NA	NA	NA	0.134716
RGD1561113	0.134923	0.134923	3	11410653	0.803713	NA	NA	bmi	ENSRNOG00000022681	NA	NA	NA	0.142806	0.127818	NA	NA
Slc7a11	0.134965	0.176058	2	139453773	0.803713	0.21709	SLC7A11	bmi	ENSRNOG00000010210	ENSG00000151012	0.0605471	0.124103	0.176555	0.197809	0.203707	0.207383
AABR07015812.2	0.135043	0.135043	14	78393082	0.803713	NA	NA	bmi	ENSRNOG00000054484	NA	NA	0.142793	0.126076	0.14004	0.14004	0.127961
Cad	0.135071	0.133061	6	26657779	0.803713	0.26517	CAD	bmi	ENSRNOG00000026474	ENSG00000084774	0.14604	0.166917	0.148143	0.0613205	0.157854	0.33727
Endou	0.135369	0.135369	7	139201053	0.805036	0.5203	ENDOU	bmi	ENSRNOG00000056446	ENSG00000111405	NA	0.136144	0.134378	NA	0.135114	0.135852
Ccdc28b	0.135556	0.122759	5	147823446	0.805049	0.54478	CCDC28B	bmi	ENSRNOG00000047578	ENSG00000160050	0.264763	0.125569	0.121321	0.124049	0.11902	0.124049
Wdr83os	0.135573	NA	19	26194464	0.805049	NA	NA	bmi	ENSRNOG00000033611	NA	0.135573	NA	NA	NA	NA	NA
AABR07032338.1	0.135595	0.512964	18	61759288	0.805049	NA	NA	bmi	ENSRNOG00000024536	NA	0.070388	NA	0.512964	NA	NA	NA
Zfp846	0.135883	0.122943	8	21611318	0.806316	NA	NA	bmi	ENSRNOG00000020356	NA	0.267509	0.123935	0.122733	0.12347	0.122165	0.12243
Rgcc	0.136015	0.179784	15	61551860	0.80639	0.69124	RGCC	bmi	ENSRNOG00000042960	ENSG00000102760	0.0595161	0.174449	0.182429	0.177448	0.187677	0.177448
Atp13a1	0.136155	0.136155	16	21364100	0.80639	0.00014319	ATP13A1	bmi	ENSRNOG00000010776	ENSG00000105726	NA	NA	NA	NA	0.136155	NA
Champ1	0.136228	0.136228	16	80839373	0.80639	0.11359	CHAMP1	bmi	ENSRNOG00000000112	ENSG00000198824	NA	0.432595	0.0759348	NA	0.398661	0.0759348
Dpysl3	0.136319	0.140944	18	37716142	0.80639	0.0080981	DPYSL3	bmi	ENSRNOG00000018992	ENSG00000113657	0.116921	0.131401	0.131401	0.235188	0.117006	0.131401
Crcp	0.136326	NA	12	30125167	0.80639	0.32075	CRCP	bmi	ENSRNOG00000000901	ENSG00000241258	0.136326	NA	NA	NA	NA	NA
Pak7	0.136345	NA	3	129042741	0.80639	0.00533	PAK5	bmi	ENSRNOG00000005509	ENSG00000101349	0.136345	NA	NA	NA	NA	NA
Sh3gl2	0.136594	0.135945	5	103479766	0.80694	0.0096978	SH3GL2	bmi	ENSRNOG00000006761	ENSG00000107295	0.139929	0.135865	0.135869	0.135955	0.136331	0.135706
Large1	0.136612	0.112714	19	12481539	0.80694	0.00098876	LARGE1	bmi	ENSRNOG00000013742	ENSG00000133424	0.624952	0.112771	0.112771	0.112485	0.112771	0.112771
AABR07016412.1	0.136663	0.136663	14	99672024	0.80694	NA	NA	bmi	ENSRNOG00000051775	NA	NA	0.136663	NA	NA	NA	NA
Mccc1	0.136946	0.205076	2	122550774	0.80817	0.096581	MCCC1	bmi	ENSRNOG00000013293	ENSG00000078070	0.0491952	0.228579	0.222917	0.211794	0.171311	0.200086
Trio	0.137087	0.102851	2	80473201	0.808305	0.16038	TRIO	bmi	ENSRNOG00000012148	ENSG00000038382	0.84387	0.103416	0.0987999	0.103416	0.105436	0.103416
Matr3	0.137143	NA	18	28361282	0.808305	0.56472	MATR3	bmi	ENSRNOG00000019875	ENSG00000015479	0.137143	NA	NA	NA	NA	NA
Prex1	0.137378	0.137378	3	163329974	0.808305	1.4923e-07	PREX1	bmi	ENSRNOG00000006952	ENSG00000124126	NA	0.1219	0.119199	0.1219	0.264605	0.124012
Pcdhga8	0.137476	NA	18	30875010	0.808305	NA	NA	bmi	ENSRNOG00000027277	NA	0.137476	NA	NA	NA	NA	NA
LOC108348151	0.137502	0.137502	10	11373345	0.808305	NA	NA	bmi	ENSRNOG00000046980	NA	NA	0.137514	0.137514	0.137499	0.137496	0.137489
Mob4	0.137553	0.530201	9	61720582	0.808305	NA	NA	bmi	ENSRNOG00000014980	NA	0.0706439	0.530201	NA	NA	NA	NA
Rap2b	0.137698	0.137698	2	151685250	0.808305	NA	NA	bmi	ENSRNOG00000014420	NA	NA	0.137809	0.137809	0.137366	0.137809	NA
Lta4h	0.137728	0.253493	7	34288364	0.808305	0.25368	LTA4H	bmi	ENSRNOG00000004494	ENSG00000111144	0.0391041	0.239125	0.265296	0.256081	0.256081	0.252013
Smim10l1	0.137792	NA	4	167219727	0.808305	NA	NA	bmi	ENSRNOG00000047309	NA	0.137792	NA	NA	NA	NA	NA
Zbtb34	0.137897	0.137897	3	12448280	0.808305	0.001917	ZBTB34	bmi	ENSRNOG00000032700	ENSG00000177125	NA	0.136282	NA	0.16122	0.132923	0.125635
Stard6	0.137998	0.137156	18	68983619	0.808305	0.14163	STARD6	bmi	ENSRNOG00000026324	ENSG00000174448	0.140583	NA	NA	0.140738	0.136558	0.134315
AABR07071659.2	0.138034	NA	8	126082150	0.808305	NA	NA	bmi	ENSRNOG00000053160	NA	0.138034	NA	NA	NA	NA	NA
Rgp1	0.138045	0.138045	5	59080764	0.808305	0.00022578	RGP1	bmi	ENSRNOG00000016309	ENSG00000107185	NA	0.140216	NA	0.128749	NA	0.146262
Coa8	0.138144	0.139297	6	136185486	0.808305	4.436e-09	COA8	bmi	ENSRNOG00000011542	ENSG00000256053	0.135891	0.132742	NA	NA	NA	0.146485
Sypl1	0.138176	0.148535	6	52265929	0.808305	0.003727	SYPL1	bmi	ENSRNOG00000009856	ENSG00000008282	0.101882	0.148493	0.153555	0.14735	0.145022	0.148493
Prob1	0.138188	NA	18	28441826	0.808305	0.35503	PROB1	bmi	ENSRNOG00000039596	ENSG00000228672	0.138188	NA	NA	NA	NA	NA
Tpcn2	0.138334	0.138334	1	218419183	0.808305	2.8288e-05	TPCN2	bmi	ENSRNOG00000013387	ENSG00000162341	NA	0.149953	0.13823	0.125509	0.13823	0.141902
P3h4	0.138358	NA	10	88318816	0.808305	0.92718	P3H4	bmi	ENSRNOG00000015787	ENSG00000141696	0.138358	NA	NA	NA	NA	NA
Nsmce4a	0.138451	0.138451	1	201096058	0.808305	0.88345	NSMCE4A	bmi	ENSRNOG00000020452	ENSG00000107672	NA	NA	0.186788	NA	0.211439	0.0845545
AABR07025757.1	0.138529	0.138529	16	48228891	0.808305	NA	NA	bmi	ENSRNOG00000053529	NA	NA	0.138529	NA	NA	NA	NA
Cby1	0.138633	0.133512	7	120891939	0.808305	NA	NA	bmi	ENSRNOG00000013892	NA	0.170832	0.132622	0.133168	0.132882	0.136606	0.132367
Pde4a	0.138948	NA	8	22189599	0.808305	0.62192	PDE4A	bmi	ENSRNOG00000020828	ENSG00000065989	0.138948	NA	NA	NA	NA	NA
Ndst2	0.139114	0.139114	15	3754261	0.808305	NA	NA	bmi	ENSRNOG00000027171	NA	NA	0.153427	0.137227	0.135091	0.135845	0.135527
Cnot2	0.139136	NA	7	59527123	0.808305	0.0075363	CNOT2	bmi	ENSRNOG00000004909	ENSG00000111596	0.139136	NA	NA	NA	NA	NA
Kmt2a	0.139342	NA	8	49114989	0.808305	0.049764	KMT2A	bmi	ENSRNOG00000015133	ENSG00000118058	0.139342	NA	NA	NA	NA	NA
Card9	0.139511	0.138418	3	3798346	0.808305	0.91554	CARD9	bmi	ENSRNOG00000051470	ENSG00000187796	0.145229	0.134243	0.142904	0.142904	0.135144	0.137362
Klhl5	0.139516	0.0955166	14	44805199	0.808305	0.14599	KLHL5	bmi	ENSRNOG00000008421	ENSG00000109790	0.244501	0.0955166	NA	NA	NA	NA
Stag1	0.139538	0.0800555	8	108958045	0.808305	1.8183e-13	STAG1	bmi	ENSRNOG00000015389	ENSG00000118007	0.385981	NA	NA	NA	NA	0.0800555
Cdkal1	0.139647	0.139647	17	36451057	0.808305	0.0017119	CDKAL1	bmi	ENSRNOG00000018381	ENSG00000145996	NA	NA	0.139647	NA	NA	NA
Terf1	0.139673	NA	5	2853458	0.808305	0.069559	TERF1	bmi	ENSRNOG00000007291	ENSG00000147601	0.139673	NA	NA	NA	NA	NA
AABR07004130.1	0.139674	0.139674	1	126386928	0.808305	NA	NA	bmi	ENSRNOG00000053064	NA	NA	NA	NA	NA	0.139674	NA
Pik3c2g	0.139717	0.593669	4	173732247	0.808305	0.3281	PIK3C2G	bmi	ENSRNOG00000034228	ENSG00000139144	0.0336318	0.539378	NA	0.643143	0.59341	NA
Cyc1	0.139785	0.139785	7	117409575	0.808305	0.030976	CYC1	bmi	ENSRNOG00000012457	ENSG00000179091	NA	0.138382	NA	0.141215	NA	NA
Stx1a	0.139796	NA	12	24682040	0.808305	0.90961	STX1A	bmi	ENSRNOG00000029165	ENSG00000106089	0.139796	NA	NA	NA	NA	NA
Wfdc1	0.139839	0.124303	19	52313794	0.808305	0.77611	WFDC1	bmi	ENSRNOG00000015904	ENSG00000103175	0.323076	0.101241	0.101241	0.11589	0.167029	0.167643
Brf2	0.139845	0.134181	16	69089954	0.808305	0.72804	BRF2	bmi	ENSRNOG00000012739	ENSG00000104221	0.176336	0.136454	0.136454	0.128027	0.133901	0.136454
Slc1a2	0.139902	0.139902	3	92640751	0.808305	0.088512	SLC1A2	bmi	ENSRNOG00000005479	ENSG00000110436	NA	0.149514	NA	0.131385	NA	NA
Rybp	0.140007	0.0584072	4	132689530	0.808305	0.00014246	RYBP	bmi	ENSRNOG00000005353	ENSG00000163602	0.770593	NA	NA	NA	0.0584072	NA
Nsmce2	0.140016	0.350657	7	99677289	0.808305	0.79019	NSMCE2	bmi	ENSRNOG00000003964	ENSG00000156831	0.031064	0.364328	0.361858	0.361858	0.352535	0.31561
Atic	0.140023	0.161537	9	78862012	0.808305	0.14252	ATIC	bmi	ENSRNOG00000015511	ENSG00000138363	0.0828178	0.155607	0.200366	0.153326	0.153326	0.153326
Rbbp8nl	0.140046	0.101828	3	175645280	0.808305	0.1468	RBBP8NL	bmi	ENSRNOG00000057245	ENSG00000130701	0.871795	0.102181	0.110463	0.102181	0.0963337	0.0990151
Map3k12	0.140491	0.159766	7	144102679	0.810087	0.0043393	MAP3K12	bmi	ENSRNOG00000015134	ENSG00000139625	0.0938049	0.139396	0.448247	NA	0.115558	0.127743
Nppa	0.14053	NA	5	164808322	0.810087	6.3074e-06	NPPA	bmi	ENSRNOG00000008176	ENSG00000175206	0.14053	NA	NA	NA	NA	NA
Dnah17	0.140581	NA	10	107029465	0.810087	0.095952	DNAH17	bmi	ENSRNOG00000003028	ENSG00000187775	0.140581	NA	NA	NA	NA	NA
Oxsm	0.140741	0.140741	15	10462105	0.810579	0.34814	OXSM	bmi	ENSRNOG00000005993	ENSG00000151093	NA	0.140741	NA	NA	NA	0.140741
Fam181b	0.140839	0.140839	1	157920895	0.810709	NA	NA	bmi	ENSRNOG00000010763	NA	NA	0.31271	NA	NA	0.0873048	NA
AABR07010563.1	0.140922	0.140922	2	140734137	0.810753	NA	NA	bmi	ENSRNOG00000048907	NA	NA	NA	NA	NA	NA	0.140922
Celf5	0.141092	0.112893	7	11095467	0.81082	0.032855	CELF5	bmi	ENSRNOG00000004695	ENSG00000161082	0.726776	0.0763796	0.0761945	0.18234	0.191663	0.129963
Hars2	0.141103	0.141103	18	29629183	0.81082	0.032831	HARS2	bmi	ENSRNOG00000016087	ENSG00000112855	NA	0.0993457	0.166932	0.156471	0.166932	NA
Psat1	0.14116	0.14116	1	233124091	0.81082	0.04543	PSAT1	bmi	ENSRNOG00000013971	ENSG00000135069	NA	0.212794	0.0989056	0.0970483	0.21009	0.170938
Jade1	0.14124	0.158055	2	128461223	0.810848	0.026873	JADE1	bmi	ENSRNOG00000014066	ENSG00000077684	0.0911866	0.149433	0.149433	0.15004	0.184409	0.161793
Pik3cb	0.141619	NA	8	107275724	0.811594	0.47695	PIK3CB	bmi	ENSRNOG00000016384	ENSG00000051382	0.141619	NA	NA	NA	NA	NA
Furin	0.141754	0.141754	1	142185093	0.811594	0.11131	FURIN	bmi	ENSRNOG00000011352	ENSG00000140564	NA	NA	0.141754	NA	NA	NA
Fbxl7	0.141826	0.13013	2	79067914	0.811594	0.6509	FBXL7	bmi	ENSRNOG00000024433	ENSG00000183580	0.246584	0.128714	0.129141	0.14051	0.126047	0.127175
AABR07047011.1	0.141843	0.141843	5	15087348	0.811594	0.049341	CYLD	bmi	ENSRNOG00000008861	ENSG00000083799	NA	NA	NA	NA	NA	0.141843
Erg28	0.142055	NA	6	109683252	0.811594	0.7628	ERG28	bmi	ENSRNOG00000008781	ENSG00000133935	0.142055	NA	NA	NA	NA	NA
AABR07064804.1	0.142275	NA	6	95323578	0.811594	0.055469	PCNX4	bmi	ENSRNOG00000005568	ENSG00000126773	0.142275	NA	NA	NA	NA	NA
Hdac4	0.142446	NA	9	99057088	0.811594	0.082516	HDAC4	bmi	ENSRNOG00000020372	ENSG00000068024	0.142446	NA	NA	NA	NA	NA
LOC360479	0.142554	NA	10	10794444	0.811594	0.4006	DNAAF8	bmi	ENSRNOG00000028075	ENSG00000166246	0.142554	NA	NA	NA	NA	NA
Slc41a3	0.142615	NA	4	123467548	0.811594	0.056744	SLC41A3	bmi	ENSRNOG00000045821	ENSG00000114544	0.142615	NA	NA	NA	NA	NA
Sqle	0.142617	0.130829	7	99609190	0.811594	0.42946	SQLE	bmi	ENSRNOG00000009550	ENSG00000104549	0.248261	0.131398	0.130705	0.130275	0.130705	0.131069
Rnf149	0.142618	NA	9	46286656	0.811594	0.012426	RNF149	bmi	ENSRNOG00000013946	ENSG00000163162	0.142618	NA	NA	NA	NA	NA
Septin4	0.142681	0.142681	10	74861713	0.811594	NA	NA	bmi	ENSRNOG00000007367	NA	NA	NA	0.142681	NA	NA	NA
Eif1	0.142728	0.117403	10	88227359	0.811594	NA	NA	bmi	ENSRNOG00000033765	NA	0.24048	0.117584	NA	NA	NA	0.117223
Emilin2	0.142787	NA	9	119594628	0.811594	0.0060198	EMILIN2	bmi	ENSRNOG00000014837	ENSG00000132205	0.142787	NA	NA	NA	NA	NA
Ap3m2	0.14286	0.112477	16	74076811	0.811594	0.017052	AP3M2	bmi	ENSRNOG00000018650	ENSG00000070718	0.764753	0.111474	0.113784	0.110936	0.112466	0.113784
Smarcb1	0.142888	0.142888	20	13680715	0.811594	0.00053784	SMARCB1	bmi	ENSRNOG00000028302	ENSG00000099956	NA	NA	NA	NA	NA	0.142888
Rnf32	0.143007	0.213423	4	2053711	0.811594	0.14067	RNF32	bmi	ENSRNOG00000005691	ENSG00000105982	0.106136	NA	0.213423	NA	NA	NA
Whrn	0.143063	0.134252	5	79234949	0.811594	0.026107	WHRN	bmi	ENSRNOG00000001700	ENSG00000095397	0.209294	0.148891	0.129217	0.13969	0.132438	0.123642
Myom3	0.14308	NA	5	154112075	0.811594	0.040592	MYOM3	bmi	ENSRNOG00000032994	ENSG00000142661	0.14308	NA	NA	NA	NA	NA
Vwa8	0.143083	NA	15	61069580	0.811594	0.10022	VWA8	bmi	ENSRNOG00000053145	ENSG00000102763	0.143083	NA	NA	NA	NA	NA
Mprip	0.143166	0.153733	10	46018658	0.811594	0.096583	MPRIP	bmi	ENSRNOG00000003226	ENSG00000133030	0.105923	0.142242	0.173747	0.176638	0.141796	0.141804
Nup35	0.143211	0.109854	3	67870110	0.811594	0.40331	NUP35	bmi	ENSRNOG00000009290	ENSG00000163002	0.709515	0.0939883	0.116348	0.116348	NA	0.116348
AABR07053179.1	0.143258	0.143258	3	95614561	0.811594	NA	NA	bmi	ENSRNOG00000054519	NA	NA	0.143258	NA	NA	NA	NA
Nucb1	0.143296	0.143296	1	101480144	0.811594	0.7938	NUCB1	bmi	ENSRNOG00000020889	ENSG00000104805	NA	0.149566	0.403389	0.185372	0.0983521	0.0907394
Msl1	0.1433	NA	10	86711239	0.811594	0.88461	MSL1	bmi	ENSRNOG00000009643	ENSG00000188895	0.1433	NA	NA	NA	NA	NA
Ostc	0.143427	0.145985	2	235816335	0.811594	0.95092	OSTC	bmi	ENSRNOG00000023322	ENSG00000198856	0.131802	0.148096	0.137228	0.149713	0.146732	0.148843
Rnf213	0.143428	NA	10	108527739	0.811594	0.18345	RNF213	bmi	ENSRNOG00000029658	ENSG00000173821	0.143428	NA	NA	NA	NA	NA
Sh3gl3	0.143552	0.143552	1	144069637	0.811594	0.031014	SH3GL3	bmi	ENSRNOG00000019776	ENSG00000140600	NA	0.130234	0.144784	0.147563	0.144877	0.152148
Ubap1	0.143555	0.143555	5	57738320	0.811594	5.3313e-07	UBAP1	bmi	ENSRNOG00000012004	ENSG00000165006	NA	0.142222	NA	0.14423	0.14423	NA
Baz2a	0.143648	0.309206	7	2529076	0.811694	0.67146	BAZ2A	bmi	ENSRNOG00000053881	ENSG00000076108	0.0353632	0.300453	0.324121	0.30058	0.324975	0.2975
Nr2c2ap	0.143895	0.0999281	16	21036645	0.812571	0.46047	NR2C2AP	bmi	ENSRNOG00000022247	ENSG00000184162	0.243976	NA	NA	NA	0.0999281	NA
Smad3	0.144064	0.144064	8	68569529	0.812571	1.8141e-06	SMAD3	bmi	ENSRNOG00000008620	ENSG00000166949	NA	0.136988	NA	0.168226	0.130448	0.145498
Fbxo16	0.144186	0.144828	15	48674379	0.812571	0.38272	FBXO16	bmi	ENSRNOG00000014003	ENSG00000214050	0.141052	0.170198	0.170198	0.168589	0.0898885	0.170198
AABR07000398.1	0.144197	0.144197	1	11963835	0.812571	NA	NA	bmi	ENSRNOG00000047746	NA	NA	NA	0.144197	NA	NA	NA
Bbs12	0.144221	0.143472	2	124054281	0.812571	NA	NA	bmi	ENSRNOG00000007510	NA	0.148078	0.145108	0.142233	0.143763	0.139636	0.146815
Gtpbp10	0.144256	0.16563	4	25635764	0.812571	0.61029	GTPBP10	bmi	ENSRNOG00000007098	ENSG00000105793	0.0863694	0.175985	0.176608	0.173896	0.153179	0.152033
Stk38	0.14445	0.14445	20	6224295	0.813241	0.24835	STK38	bmi	ENSRNOG00000000519	ENSG00000112079	NA	0.142848	0.148331	0.143904	NA	0.142848
RGD1305298	0.1447	0.1447	6	135021779	0.813687	NA	NA	bmi	ENSRNOG00000007184	NA	NA	0.116624	0.116624	NA	0.383934	0.117263
Tgfbr3	0.14478	NA	14	3506338	0.813687	0.23623	TGFBR3	bmi	ENSRNOG00000002093	ENSG00000069702	0.14478	NA	NA	NA	NA	NA
Plekhm3	0.144795	0.144795	9	71498292	0.813687	0.24545	PLEKHM3	bmi	ENSRNOG00000023760	ENSG00000178385	NA	0.112134	0.177493	NA	0.227106	0.112934
Phf5a	0.144832	NA	7	123095287	0.813687	0.11892	PHF5A	bmi	ENSRNOG00000024170	ENSG00000100410	0.144832	NA	NA	NA	NA	NA
Eif5	0.145029	NA	6	136004213	0.814369	0.73708	EIF5	bmi	ENSRNOG00000010218	ENSG00000100664	0.145029	NA	NA	NA	NA	NA
Btbd7	0.14523	0.103472	6	126661633	0.815072	6.3279e-09	BTBD7	bmi	ENSRNOG00000008598	ENSG00000011114	0.443847	0.103188	NA	NA	NA	0.103757
Il4i1	0.145454	0.145454	1	100830063	0.815352	0.028729	IL4I1	bmi	ENSRNOG00000020148	ENSG00000104951	NA	NA	0.120237	NA	0.182606	NA
Abca9	0.145527	0.142144	10	98412262	0.815352	0.16192	ABCA9	bmi	ENSRNOG00000059326	ENSG00000154258	0.16494	0.130669	0.145381	0.129452	0.156906	0.152422
Lyplal1	0.145536	0.110484	13	104049385	0.815352	0.61903	LYPLAL1	bmi	ENSRNOG00000023130	ENSG00000143353	0.824544	0.110494	0.110447	0.110494	0.110489	0.110494
Tap1	0.145628	0.129492	20	3979034	0.815352	2.6615e-07	TAP1	bmi	ENSRNOG00000000457	ENSG00000168394	0.33234	0.128613	0.13274	0.128733	0.128733	0.128733
AC111847.1	0.145658	0.145658	17	15589042	0.815352	NA	NA	bmi	ENSRNOG00000062294	NA	NA	NA	NA	0.145658	NA	NA
L3mbtl2	0.145886	NA	7	122896870	0.816126	3.3966e-06	L3MBTL2	bmi	ENSRNOG00000024743	ENSG00000100395	0.145886	NA	NA	NA	NA	NA
Tbc1d15	0.145992	0.145992	7	58164197	0.816126	0.12685	TBC1D15	bmi	ENSRNOG00000003889	ENSG00000121749	NA	0.145992	NA	NA	NA	NA
Zfp955a	0.146024	0.130579	7	15785409	0.816126	NA	NA	bmi	ENSRNOG00000048577	NA	0.316189	0.131142	0.130098	0.130939	0.130939	0.129785
Twsg1	0.146199	NA	9	113699169	0.816261	0.089758	TWSG1	bmi	ENSRNOG00000013340	ENSG00000128791	0.146199	NA	NA	NA	NA	NA
Dscaml1	0.146252	0.104648	8	49737797	0.816261	0.33424	DSCAML1	bmi	ENSRNOG00000016502	ENSG00000177103	0.880185	0.14267	0.134263	0.0707456	0.108439	0.0992516
Dguok	0.146275	0.147732	4	115180432	0.816261	0.12944	DGUOK	bmi	ENSRNOG00000011617	ENSG00000114956	0.139375	0.147735	0.147888	0.147413	0.147735	0.147888
Atp9b	0.146606	0.120781	18	77343550	0.817007	0.49122	ATP9B	bmi	ENSRNOG00000032039	ENSG00000166377	0.342723	0.122354	NA	NA	0.12001	0.12001
Pura	0.146729	0.146729	18	29110241	0.817007	NA	NA	bmi	ENSRNOG00000019062	NA	NA	0.144595	0.145528	0.149103	0.144595	0.149991
Cited4	0.146803	0.146803	5	139597730	0.817007	0.13643	CITED4	bmi	ENSRNOG00000046607	ENSG00000179862	NA	0.169406	0.140967	0.140618	0.145936	0.140618
Setd4	0.146844	0.135366	11	33781869	0.817007	0.086107	SETD4	bmi	ENSRNOG00000001699	ENSG00000185917	0.245275	0.134923	0.132324	0.138269	0.135928	0.135515
AABR07053850.1	0.146914	NA	3	130961802	0.817007	NA	NA	bmi	ENSRNOG00000059311	NA	0.146914	NA	NA	NA	NA	NA
Dnajb14	0.146942	NA	2	243018974	0.817007	0.020864	DNAJB14	bmi	ENSRNOG00000060107	ENSG00000164031	0.146942	NA	NA	NA	NA	NA
Krit1	0.146991	0.146991	4	27438608	0.817007	0.9957	KRIT1	bmi	ENSRNOG00000007937	ENSG00000001631	NA	0.146991	NA	0.146991	0.146991	0.146991
Dnajc17	0.147085	NA	3	110980073	0.817007	0.48988	DNAJC17	bmi	ENSRNOG00000012368	ENSG00000104129	0.147085	NA	NA	NA	NA	NA
Rabl3	0.147148	0.147148	11	66049634	0.817007	0.1854	RABL3	bmi	ENSRNOG00000026085	ENSG00000144840	NA	0.14491	0.150744	0.14491	0.146721	0.148612
Kiz	0.14721	0.14721	3	141068022	0.817007	0.30206	KIZ	bmi	ENSRNOG00000025141	ENSG00000088970	NA	0.152204	0.154479	0.147271	0.136132	0.147271
LOC102550455	0.147243	NA	10	110125108	0.817007	NA	NA	bmi	ENSRNOG00000061691	NA	0.147243	NA	NA	NA	NA	NA
Klf15	0.147558	NA	4	122365092	0.818331	0.04924	KLF15	bmi	ENSRNOG00000017808	ENSG00000163884	0.147558	NA	NA	NA	NA	NA
Slc29a4	0.147791	0.130041	12	13914113	0.819204	0.035538	SLC29A4	bmi	ENSRNOG00000001115	ENSG00000164638	0.370687	0.10092	0.307757	0.143762	0.111039	0.102363
Pacsin1	0.147977	NA	20	7279819	0.81973	1.5614e-22	PACSIN1	bmi	ENSRNOG00000054603	ENSG00000124507	0.147977	NA	NA	NA	NA	NA
S100a16	0.148258	0.439386	2	189922995	0.81973	0.51852	S100A16	bmi	ENSRNOG00000012053	ENSG00000188643	0.0821955	NA	NA	NA	0.439386	NA
Ttll4	0.148464	0.148464	9	81940629	0.81973	0.00012019	TTLL4	bmi	ENSRNOG00000017129	ENSG00000135912	NA	0.15382	0.143015	0.148922	NA	NA
Vps18	0.148505	0.503649	3	111097325	0.81973	0.22013	VPS18	bmi	ENSRNOG00000013689	ENSG00000104142	0.0265286	0.504775	0.504001	0.504001	0.504335	0.501132
Ccdc88b	0.148592	0.148592	1	222102436	0.81973	9.1057e-08	CCDC88B	bmi	ENSRNOG00000024931	ENSG00000168071	NA	0.148704	NA	NA	NA	0.148481
Cars2	0.148688	0.148688	16	83288663	0.81973	0.42683	CARS2	bmi	ENSRNOG00000014526	ENSG00000134905	NA	NA	NA	0.136829	0.162601	NA
AABR07051376.1	0.148714	0.149144	3	7035168	0.81973	0.39869	PPP1R26	bmi	ENSRNOG00000027193	ENSG00000196422	0.146593	0.130127	0.15574	0.154021	0.155146	0.154021
Zfp318	0.148739	0.120344	9	16942358	0.81973	0.051012	ZNF318	bmi	ENSRNOG00000018741	ENSG00000171467	0.693731	0.110702	0.127188	0.119772	0.117144	0.128661
Foxp1	0.148755	0.141084	4	131366743	0.81973	0.038247	FOXP1	bmi	ENSRNOG00000009184	ENSG00000114861	0.202026	0.139617	0.141511	0.129296	0.176323	0.127592
Lrrtm2	0.148861	0.147399	18	28012876	0.81973	0.20894	LRRTM2	bmi	ENSRNOG00000047085	ENSG00000146006	0.15659	0.145304	0.143752	0.152224	0.150765	0.145304
Lrrk2	0.148958	0.1382	7	132857627	0.81973	0.089303	LRRK2	bmi	ENSRNOG00000004048	ENSG00000188906	0.236571	0.132637	0.132637	0.136818	0.156954	0.134593
Clstn2	0.148979	0.508937	8	105323836	0.81973	0.10817	CLSTN2	bmi	ENSRNOG00000043085	ENSG00000158258	0.0782678	NA	NA	NA	0.508937	NA
LOC685067	0.149035	0.177373	2	248219427	0.81973	0.055393	GBP4	bmi	ENSRNOG00000029191	ENSG00000162654	0.0994759	0.177373	0.177373	NA	NA	0.177373
Pcdh17	0.149076	0.149076	15	67555834	0.81973	1.723e-13	PCDH17	bmi	ENSRNOG00000008970	ENSG00000118946	NA	NA	0.164834	NA	0.177868	0.117881
Sf3a2	0.149094	0.217047	7	11777825	0.81973	0.098172	SF3A2	bmi	ENSRNOG00000019349	ENSG00000104897	0.0552857	0.213192	0.214078	0.232483	0.212758	0.21379
Bcl7b	0.149104	NA	12	24543758	0.81973	0.012886	BCL7B	bmi	ENSRNOG00000032705	ENSG00000106635	0.149104	NA	NA	NA	NA	NA
Slmap	0.149275	0.149275	16	2112273	0.82025	0.19848	SLMAP	bmi	ENSRNOG00000011307	ENSG00000163681	NA	NA	NA	0.150189	0.148371	NA
Frs3	0.149516	0.149516	9	15297894	0.821155	1.2257e-05	FRS3	bmi	ENSRNOG00000014328	ENSG00000137218	NA	NA	0.149516	NA	NA	NA
Itga11	0.149601	NA	8	67615634	0.821203	0.21706	ITGA11	bmi	ENSRNOG00000006723	ENSG00000137809	0.149601	NA	NA	NA	NA	NA
RGD1562608	0.149745	0.0977138	18	17403406	0.821575	0.03067	KIAA1328	bmi	ENSRNOG00000029466	ENSG00000150477	0.289457	NA	NA	NA	NA	0.0977138
Ghitm	0.149996	0.149996	16	14371530	0.822535	0.51831	GHITM	bmi	ENSRNOG00000013961	ENSG00000165678	NA	NA	0.149996	NA	NA	0.149996
Atcay	0.150121	0.0988492	7	11356117	0.822803	0.0045537	ATCAY	bmi	ENSRNOG00000020407	ENSG00000167654	0.284149	NA	NA	NA	0.0988492	NA
Enpp1	0.15038	0.15038	1	21748260	0.82284	0.17331	ENPP1	bmi	ENSRNOG00000013994	ENSG00000197594	NA	0.172193	0.164448	0.171127	0.172193	0.101868
Nif3l1	0.150424	0.128206	9	65331289	0.82284	0.68571	NIF3L1	bmi	ENSRNOG00000013446	ENSG00000196290	0.180963	NA	NA	NA	NA	0.128206
Diras1	0.150649	0.168285	7	11556191	0.82284	0.14409	DIRAS1	bmi	ENSRNOG00000029738	ENSG00000176490	0.0976424	0.246212	0.246212	0.0803357	0.219125	0.195517
Klhl32	0.150703	0.101142	5	38972723	0.82284	0.0029583	KLHL32	bmi	ENSRNOG00000007441	ENSG00000186231	0.273297	NA	NA	0.101142	NA	NA
AABR07056636.1	0.150704	0.143352	7	33858439	0.82284	NA	NA	bmi	ENSRNOG00000029837	NA	0.200696	0.141176	0.147405	0.141084	0.142034	0.145264
Dkk3	0.150901	0.150901	1	176940692	0.82284	0.012885	DKK3	bmi	ENSRNOG00000016343	ENSG00000050165	NA	0.151121	0.150735	0.150735	0.150379	0.151541
Ppp1cb	0.150906	NA	6	23549316	0.82284	5.6095e-07	PPP1CB	bmi	ENSRNOG00000004612	ENSG00000213639	0.150906	NA	NA	NA	NA	NA
Gga3	0.150934	NA	10	104137654	0.82284	0.1782	GGA3	bmi	ENSRNOG00000027057	ENSG00000125447	0.150934	NA	NA	NA	NA	NA
Scube2	0.151024	0.151024	1	174428698	0.82284	0.82122	SCUBE2	bmi	ENSRNOG00000013123	ENSG00000175356	NA	0.150373	0.146592	0.152129	0.154938	0.151313
Cadps	0.151025	NA	15	15275540	0.82284	NA	NA	bmi	ENSRNOG00000008570	NA	0.151025	NA	NA	NA	NA	NA
Ccr5	0.151066	0.146543	8	133210472	0.82284	0.0083465	CCR5	bmi	ENSRNOG00000049115	ENSG00000160791	0.178116	0.146951	0.19437	0.129707	0.146951	0.129707
Klrd1	0.151125	0.151125	4	163358008	0.82284	0.24171	KLRD1	bmi	ENSRNOG00000060246	ENSG00000134539	NA	0.151141	NA	NA	NA	0.151109
Gdi2	0.151388	0.151388	17	70299182	0.82284	0.04551	GDI2	bmi	ENSRNOG00000018091	ENSG00000057608	NA	0.149546	NA	NA	0.152324	0.152324
Cant1	0.151444	NA	10	107432505	0.82284	0.036263	CANT1	bmi	ENSRNOG00000003239	ENSG00000171302	0.151444	NA	NA	NA	NA	NA
Avl9	0.151462	0.151462	4	87026529	0.82284	3.6542e-06	AVL9	bmi	ENSRNOG00000013314	ENSG00000105778	NA	0.149183	0.150755	0.151556	0.153634	0.15225
Rbx1	0.151486	0.151486	7	122700853	0.82284	NA	NA	bmi	ENSRNOG00000058914	NA	NA	0.142786	0.198466	0.142786	0.142786	0.142811
[truncated: 8,934 more rows]
