# Supplementary material for: RatXcan: A framework for cross-species integration of genome-wide association and gene expression data
Source: PLoS Genet. 2025 Mar 31;21(3):e1011583. doi: 10.1371/journal.pgen.1011583 (PMC12052193; doi:10.1371/journal.pgen.1011583)
Supplement: S2 Table — (XLSX) [file pgen.1011583.s007.xlsx]

## Sheet: ratxcan-bodylen-results
gene_name	p_acat_6	p_acat_5	chr	start	qval	p_human	hugo_gene	trait	gene	gene_id	BR	AC	IL	LH	PL	OFC
Cbx1	4.249e-10	3.40516e-10	10	84669913	3.31944e-06	1.0708e-09	CBX1	bodylen	ENSRNOG00000008689	ENSG00000108468	4.85472e-08	NA	3.49367e-10	3.39636e-10	3.39636e-10	3.33791e-10
Kpnb1	6.82028e-10	3.42525e-09	10	85093840	3.31944e-06	1.2e-10	KPNB1	bodylen	ENSRNOG00000009275	ENSG00000108424	1.36285e-10	2.67479e-09	2.84941e-09	2.76962e-09	2.67479e-09	6.76399e-05
Npepps	1.8919e-09	1.85648e-09	10	85140369	6.13861e-06	2.3204e-13	NPEPPS	bodylen	ENSRNOG00000023095	ENSG00000141279	2.09142e-09	1.86502e-09	1.85658e-09	1.84772e-09	1.85658e-09	1.85658e-09
Mrpl45	3.23878e-09	3.64118e-09	10	85257875	7.88159e-06	0.73378	MRPL45	bodylen	ENSRNOG00000010540	ENSG00000278845	2.08606e-09	3.91684e-09	3.57942e-09	3.5307e-09	3.57942e-09	3.62461e-09
Pcgf2	5.68113e-09	3.78742e-09	10	85632818	1.10601e-05	2.1445e-08	PCGF2	bodylen	ENSRNOG00000012705	ENSG00000277258	0.00789944	NA	NA	NA	3.88305e-09	3.69639e-09
Tbkbp1	1.18891e-08	1.18891e-08	10	85071063	1.92881e-05	3.3766e-10	TBKBP1	bodylen	ENSRNOG00000009370	ENSG00000198933	NA	3.81453e-08	2.94351e-08	2.1251e-08	3.50273e-09	3.59497e-08
Sp2	4.49756e-08	3.74804e-08	10	84890931	6.25419e-05	0.0026762	SP2	bodylen	ENSRNOG00000010492	ENSG00000167182	0.000375415	3.77803e-08	1.00354e-07	2.49196e-08	2.13329e-08	1.00354e-07
Lta4h	6.02946e-07	5.02465e-07	7	34288364	0.000733637	0.14399	LTA4H	bodylen	ENSRNOG00000004494	ENSG00000111144	0.00503596	8.47208e-07	4.32958e-07	4.51263e-07	4.51263e-07	4.92879e-07
Zfp652	9.49991e-07	9.49991e-07	10	83556808	0.00102747	1.6794e-28	ZNF652	bodylen	ENSRNOG00000017001	ENSG00000198740	NA	9.85921e-07	1.01175e-06	9.10658e-07	9.85921e-07	8.70962e-07
Nxph3	1.53811e-06	0.710645	10	83328409	0.0014972	0.0014772	NXPH3	bodylen	ENSRNOG00000005185	ENSG00000182575	3.84527e-07	NA	NA	0.75189	0.550726	0.774093
Scrn2	2.40018e-06	1.24315e-06	10	84966988	0.00212395	0.012442	SCRN2	bodylen	ENSRNOG00000010214	ENSG00000141295	3.46478e-05	NA	1.24315e-06	NA	NA	NA
Ube2z	3.84369e-06	0.878438	10	83869703	0.00311789	4.5308e-48	UBE2Z	bodylen	ENSRNOG00000006868	ENSG00000159202	6.40599e-07	0.639011	0.644599	0.926936	0.913924	0.913924
Utp3	4.54924e-06	4.54924e-06	14	21153999	0.00340634	0.016858	UTP3	bodylen	ENSRNOG00000003599	ENSG00000132467	NA	NA	2.3706e-05	3.60176e-06	2.94442e-06	NA
Rxfp2	1.23997e-05	9.12339e-06	12	6016883	0.00862135	0.64226	RXFP2	bodylen	ENSRNOG00000000897	ENSG00000133105	4.40049e-05	NA	8.83599e-06	NA	9.43011e-06	NA
Sgca	1.36116e-05	1.1343e-05	10	82770904	0.00883302	0.0062996	SGCA	bodylen	ENSRNOG00000003998	ENSG00000108823	0.300456	1.45431e-05	1.03056e-05	8.80603e-06	1.20343e-05	1.27634e-05
Ptcd2	1.94478e-05	NA	2	29570537	0.0118316	0.2298	PTCD2	bodylen	ENSRNOG00000028403	ENSG00000049883	1.94478e-05	NA	NA	NA	NA	NA
Lasp1	2.0668e-05	NA	10	85744567	0.0118343	0.0030049	LASP1	bodylen	ENSRNOG00000004132	ENSG00000002834	2.0668e-05	NA	NA	NA	NA	NA
Nr2c1	2.46958e-05	NA	7	35069813	0.0128419	0.0074005	NR2C1	bodylen	ENSRNOG00000006983	ENSG00000120798	2.46958e-05	NA	NA	NA	NA	NA
Plec	2.73436e-05	2.73436e-05	7	117230318	0.0128419	1.3487e-32	PLEC	bodylen	ENSRNOG00000023781	ENSG00000178209	NA	NA	NA	1.93385e-05	4.6657e-05	NA
N4bp2l1	2.76171e-05	NA	12	546759	0.0128419	6.3427e-12	N4BP2L1	bodylen	ENSRNOG00000059322	ENSG00000139597	2.76171e-05	NA	NA	NA	NA	NA
Trank1	2.77048e-05	2.21811e-05	8	119566508	0.0128419	2.6772e-06	TRANK1	bodylen	ENSRNOG00000021091	ENSG00000168016	0.00713238	2.21745e-05	2.22159e-05	2.21745e-05	NA	2.21595e-05
Pnpo	3.11011e-05	2.63765e-05	10	84874926	0.0137609	6.6473e-14	PNPO	bodylen	ENSRNOG00000046493	ENSG00000108439	0.000297937	0.0103525	1.05667e-05	0.0103525	1.05667e-05	0.0103525
Lrrc46	3.944e-05	NA	10	84971675	0.0166918	0.0053941	LRRC46	bodylen	ENSRNOG00000009902	ENSG00000141294	3.944e-05	NA	NA	NA	NA	NA
Galnt18	4.71413e-05	4.71413e-05	1	176296192	0.0191198	0.012965	GALNT18	bodylen	ENSRNOG00000017021	ENSG00000110328	NA	4.38544e-05	4.8707e-05	4.38544e-05	4.61498e-05	5.47669e-05
Kat7	6.91754e-05	6.91754e-05	10	83095067	0.0268997	0.036699	KAT7	bodylen	ENSRNOG00000022664	ENSG00000136504	NA	6.30973e-05	7.65492e-05	7.65492e-05	NA	6.30973e-05
Fgd6	7.48906e-05	NA	7	34952010	0.0268997	0.0084445	FGD6	bodylen	ENSRNOG00000054515	ENSG00000180263	7.48906e-05	NA	NA	NA	NA	NA
Cdk5rap3	7.50484e-05	9.94263e-05	10	84780607	0.0268997	6.695e-13	CDK5RAP3	bodylen	ENSRNOG00000048747	ENSG00000108465	3.37155e-05	6.72159e-05	6.42627e-05	5.74469e-05	0.000498823	0.00228393
Mrpl10	7.73773e-05	5.17434e-05	10	84976376	0.0268997	0.0060315	MRPL10	bodylen	ENSRNOG00000009567	ENSG00000159111	0.00841695	NA	5.14147e-05	NA	5.20763e-05	NA
Mllt6	9.18576e-05	7.36209e-05	10	85608543	0.0299264	1.8659e-08	MLLT6	bodylen	ENSRNOG00000053285	ENSG00000275023	0.0100252	0.000133897	0.000176251	2.45534e-05	NA	0.00216178
Dhx15	9.26466e-05	9.26466e-05	14	61136745	0.0299264	0.58327	DHX15	bodylen	ENSRNOG00000003844	ENSG00000109606	NA	4.7353e-05	0.00192873	6.04073e-05	0.001392	6.64037e-05
Plxnc1	9.53069e-05	9.53069e-05	7	35850397	0.0299264	0.097506	PLXNC1	bodylen	ENSRNOG00000007970	ENSG00000136040	NA	8.90048e-05	0.000108427	7.46525e-05	0.000135625	8.90048e-05
AABR07007878.1	0.000123785	0.000123785	2	32530315	0.0373331	NA	NA	bodylen	ENSRNOG00000059628	NA	NA	NA	NA	0.000123785	NA	NA
Nudt4	0.000127232	0.000107385	7	36643915	0.0373331	0.32063	NUDT4	bodylen	ENSRNOG00000009094	ENSG00000173598	0.000201841	NA	NA	0.00010276	NA	0.000112445
Crebbp	0.000130401	0.000117433	10	11595043	0.0373331	8.9281e-05	CREBBP	bodylen	ENSRNOG00000005330	ENSG00000005339	0.00029116	0.000117017	0.000117748	0.000115483	0.000117748	0.000119232
Crip2	0.000140191	0.000103938	6	137953544	0.0385541	6.3634e-09	CRIP2	bodylen	ENSRNOG00000005041	ENSG00000182809	0.000463571	NA	0.000105244	0.000102664	NA	NA
Osbpl7	0.00014335	0.298313	10	84986327	0.0385541	7.5281e-13	OSBPL7	bodylen	ENSRNOG00000009473	ENSG00000006025	2.38983e-05	0.292071	0.350343	0.321932	0.228158	0.321932
Arhgef18	0.000146548	0.0046466	12	1889330	0.0385541	0.077362	ARHGEF18	bodylen	ENSRNOG00000028090	ENSG00000104880	2.50839e-05	0.0195206	0.0149563	0.0190121	0.0190121	0.00117242
Tedc1	0.000151379	0.00017007	6	137967400	0.0387772	NA	NA	bodylen	ENSRNOG00000005153	NA	9.76957e-05	0.000166256	0.000162442	0.000178349	0.000166256	0.000178349
Vezt	0.000157097	0.000133682	7	34888490	0.03921	0.065626	VEZT	bodylen	ENSRNOG00000006514	ENSG00000028203	0.00126475	0.000314435	0.000127661	0.00010164	0.000314435	7.4796e-05
Slx4	0.000161835	0.000149656	10	11786120	0.0393828	0.94774	SLX4	bodylen	ENSRNOG00000024445	ENSG00000188827	0.000272863	0.000149033	0.000149033	0.000151288	0.000147706	0.000151288
Ppp1r9b	0.000178812	0.000149043	10	82800703	0.0424526	0.062192	PPP1R9B	bodylen	ENSRNOG00000052113	ENSG00000108819	0.124583	0.149929	9.3466e-05	8.23943e-05	9.3466e-05	0.149889
Cers4	0.000189474	0.00111507	12	4439749	0.0433153	0.037779	CERS4	bodylen	ENSRNOG00000001072	ENSG00000090661	3.67881e-05	0.00088917	0.00165355	0.00165212	0.000646573	0.00165917
Them6	0.000195162	0.0154039	7	115956275	0.0433153	0.00033022	THEM6	bodylen	ENSRNOG00000005929	ENSG00000130193	9.82025e-05	NA	NA	NA	0.0154039	NA
Ndufa12	0.000195795	NA	7	35125423	0.0433153	0.0015515	NDUFA12	bodylen	ENSRNOG00000007407	ENSG00000184752	0.000195795	NA	NA	NA	NA	NA
Snrpf	0.000210087	0.000210087	7	34478330	0.0454442	0.3313	SNRPF	bodylen	ENSRNOG00000005556	ENSG00000139343	NA	0.000208096	0.000248919	0.000197685	0.00021842	0.000187266
Trap1	0.000240485	0.0104574	10	11724031	0.049883	2.3115e-05	TRAP1	bodylen	ENSRNOG00000005418	ENSG00000126602	4.08636e-05	0.0101721	0.0116696	0.0101721	0.0094467	0.0111154
Cspg5	0.000240856	0.000226951	8	118333705	0.049883	0.0045539	CSPG5	bodylen	ENSRNOG00000020833	ENSG00000114646	0.000347222	0.000224811	0.000226528	0.000230524	0.000229946	0.000223129
Brca2	0.000267448	0.000228011	12	504006	0.0542364	0.049841	BRCA2	bodylen	ENSRNOG00000001111	ENSG00000139618	0.00197832	0.000239776	0.000210268	0.000239776	0.000230261	0.000222771
Jag2	0.000274705	NA	6	137711154	0.0545712	0.35601	JAG2	bodylen	ENSRNOG00000013927	ENSG00000184916	0.000274705	NA	NA	NA	NA	NA
Ckap4	0.000290771	0.00014539	7	24939497	0.056569	3.8839e-05	CKAP4	bodylen	ENSRNOG00000008016	ENSG00000136026	0.477284	0.00014539	NA	NA	NA	NA
Il3ra	0.000296385	0.255658	12	18534836	0.056569	NA	NA	bodylen	ENSRNOG00000001325	NA	0.000148259	NA	NA	NA	0.255658	NA
Nckipsd	0.000304278	NA	8	117600748	0.0569587	6.0033e-18	NCKIPSD	bodylen	ENSRNOG00000031816	ENSG00000213672	0.000304278	NA	NA	NA	NA	NA
AABR07010985.1	0.000320855	0.000320855	2	156302568	0.0589116	NA	NA	bodylen	ENSRNOG00000057008	NA	NA	0.000339147	0.000309411	0.000339147	0.000315359	0.000304576
Kif9	0.000326815	NA	8	118744228	0.0589116	6.006e-07	KIF9	bodylen	ENSRNOG00000020891	ENSG00000088727	0.000326815	NA	NA	NA	NA	NA
Mtmr1	0.000363766	0.000363766	18	291779	0.0624402	NA	NA	bodylen	ENSRNOG00000002697	NA	NA	0.00354818	0.000349667	0.000349514	0.000349514	0.000204868
Col7a1	0.000375165	NA	8	117694604	0.0624402	0.22758	COL7A1	bodylen	ENSRNOG00000020579	ENSG00000114270	0.000375165	NA	NA	NA	NA	NA
Ccdc24	0.000376277	0.000376277	5	136703697	0.0624402	0.4279	CCDC24	bodylen	ENSRNOG00000019586	ENSG00000159214	NA	NA	0.000376277	NA	NA	NA
St3gal3	0.00038826	0.00038826	5	136766207	0.0624402	0.13184	ST3GAL3	bodylen	ENSRNOG00000019843	ENSG00000126091	NA	0.000447039	0.000276419	0.000369848	0.000501786	0.000429802
Uqcrc1	0.00039037	0.000329503	8	117679277	0.0624402	0.0010817	UQCRC1	bodylen	ENSRNOG00000032134	ENSG00000010256	0.00511041	0.000328462	0.000331037	0.000327882	0.000330434	0.000329722
Qrich1	0.000398655	0.000298982	8	117307338	0.0624402	3.5334e-19	QRICH1	bodylen	ENSRNOG00000025071	ENSG00000198218	0.530608	NA	0.000299465	0.000298457	0.000299026	NA
Nfe2l1	0.00040248	0.861679	10	84682459	0.0624402	5.6097e-25	NFE2L1	bodylen	ENSRNOG00000008830	ENSG00000082641	6.69282e-05	0.888607	0.929076	0.68053	0.848671	0.756207
Sgtb	0.000411627	0.000411627	2	34186090	0.0624402	0.0017631	SGTB	bodylen	ENSRNOG00000011937	ENSG00000197860	NA	NA	NA	NA	0.000411627	NA
Zfp358	0.000414377	0.000207832	12	2046471	0.0624402	0.17085	ZNF358	bodylen	ENSRNOG00000000974	ENSG00000198816	0.066011	NA	NA	NA	0.000207832	NA
Dgka	0.000422618	NA	7	3143911	0.0624402	0.041359	DGKA	bodylen	ENSRNOG00000022943	ENSG00000065357	0.000422618	NA	NA	NA	NA	NA
Cep83	0.00042267	NA	7	35773927	0.0624402	0.041247	CEP83	bodylen	ENSRNOG00000007859	ENSG00000173588	0.00042267	NA	NA	NA	NA	NA
Slc39a8	0.000423366	NA	2	241029692	0.0624402	0.00013247	SLC39A8	bodylen	ENSRNOG00000012508	ENSG00000138821	0.000423366	NA	NA	NA	NA	NA
LOC100909712	0.000453725	0.000453725	2	157747541	0.0659189	1.4282e-17	CCNL1	bodylen	ENSRNOG00000011586	ENSG00000163660	NA	0.000290509	0.000839488	0.000972336	0.000423659	0.000333597
Nme6	0.000484718	0.00062575	8	117920943	0.0693862	0.28063	NME6	bodylen	ENSRNOG00000020721	ENSG00000172113	0.000227899	0.000622449	0.000636711	0.000619185	0.000622449	0.000628257
Rgs7bp	0.00054675	0.000462803	2	35077503	0.0771316	0.029266	RGS7BP	bodylen	ENSRNOG00000013389	ENSG00000186479	0.00587516	0.000481509	0.000448611	0.000481509	0.000456219	0.000448611
AABR07073295.1	0.000574905	0.000574905	7	34866657	0.0794262	NA	NA	bodylen	ENSRNOG00000057318	NA	NA	0.000691022	0.000468711	0.000644571	0.000472167	0.000691022
Dag1	0.000579334	0.000579334	8	116980496	0.0794262	3.4208e-06	DAG1	bodylen	ENSRNOG00000019400	ENSG00000173402	NA	NA	NA	NA	0.000579334	NA
Alb	0.000615643	0.000584215	14	19176276	0.0832318	0.83517	ALB	bodylen	ENSRNOG00000002911	ENSG00000163631	0.000842168	0.000619368	0.000641287	0.000502935	0.000571109	0.000607804
Foxe1	0.000666626	NA	5	61954548	0.0888899	4.1161e-08	FOXE1	bodylen	ENSRNOG00000023497	ENSG00000178919	0.000666626	NA	NA	NA	NA	NA
Cwc27	0.000708108	0.00037558	2	34719343	0.0925377	0.59608	CWC27	bodylen	ENSRNOG00000013252	ENSG00000153015	0.00617685	NA	NA	NA	NA	0.00037558
Pacs2	0.000712996	0.000596139	6	137824212	0.0925377	0.2754	PACS2	bodylen	ENSRNOG00000014744	ENSG00000179364	0.0357089	0.000520849	0.000676881	0.0007154	0.000556765	0.000556765
Pip4k2b	0.000726867	0.000836455	10	85658323	0.0930966	2.1738e-25	PIP4K2B	bodylen	ENSRNOG00000013030	ENSG00000276293	0.000575951	NA	NA	NA	0.0019831	0.000530002
Eif2b3	0.000750637	0.000561355	5	135882966	0.0934009	0.12929	EIF2B3	bodylen	ENSRNOG00000018375	ENSG00000070785	0.935962	0.00039826	NA	NA	0.00184533	0.000436418
Tecta	0.000755184	NA	8	46603727	0.0934009	0.71386	TECTA	bodylen	ENSRNOG00000031126	ENSG00000109927	0.000755184	NA	NA	NA	NA	NA
Nbeal2	0.000758029	0.00108022	8	118893994	0.0934009	0.0024546	NBEAL2	bodylen	ENSRNOG00000027880	ENSG00000160796	0.000400058	0.00108657	0.00125885	0.000941165	NA	NA
AC141959.1	0.00079658	NA	6	137336106	0.0962282	NA	NA	bodylen	ENSRNOG00000028545	NA	0.00079658	NA	NA	NA	NA	NA
Mogs	0.000800746	0.000800746	4	113948513	0.0962282	NA	NA	bodylen	ENSRNOG00000008648	NA	NA	0.000714374	0.000603314	0.000714374	0.000985184	0.00129538
Crtac1	0.000825308	0.000825308	1	261514140	0.0979704	0.031422	CRTAC1	bodylen	ENSRNOG00000015220	ENSG00000095713	NA	NA	NA	NA	NA	0.000825308
Cdc25a	0.000895214	0.00127063	8	117953443	0.104474	0.43058	CDC25A	bodylen	ENSRNOG00000020737	ENSG00000164045	0.000474571	0.00107586	0.00120449	0.001663	NA	NA
Fblim1	0.000901561	0.000465639	5	160122424	0.104474	0.0022038	FBLIM1	bodylen	ENSRNOG00000011774	ENSG00000162458	0.0141186	NA	NA	0.000465639	NA	NA
Mme	0.000971266	NA	2	153803348	0.108289	0.0095474	MME	bodylen	ENSRNOG00000009514	ENSG00000196549	0.000971266	NA	NA	NA	NA	NA
Bmyc	0.000974636	0.000486011	3	2916661	0.108289	9.28e-05	MYC	bodylen	ENSRNOG00000042556	ENSG00000136997	0.835371	NA	NA	NA	0.000486011	NA
Pdk1	0.000984949	NA	3	58530869	0.108289	0.62612	PDK1	bodylen	ENSRNOG00000001517	ENSG00000152256	0.000984949	NA	NA	NA	NA	NA
Als2cl	0.000988603	NA	8	119160730	0.108289	3.5817e-09	ALS2CL	bodylen	ENSRNOG00000033921	ENSG00000178038	0.000988603	NA	NA	NA	NA	NA
Clip3	0.000990107	0.000990107	1	90962706	0.108289	0.10735	CLIP3	bodylen	ENSRNOG00000050104	ENSG00000105270	NA	NA	0.000950065	NA	0.00112043	0.000921747
Mlh1	0.00100261	0.00120781	8	119486690	0.108438	1.3167e-06	MLH1	bodylen	ENSRNOG00000033809	ENSG00000076242	0.000542101	0.00125772	0.00113871	0.00123092	0.00119689	0.00122168
Rufy3	0.00102399	0.00076932	14	21058594	0.109534	0.0081917	RUFY3	bodylen	ENSRNOG00000003428	ENSG00000018189	0.139072	0.118496	0.00025726	0.198131	NA	NA
Krt75	0.00104846	0.00104846	7	143219011	0.110932	0.081509	KRT75	bodylen	ENSRNOG00000043203	ENSG00000170454	NA	NA	0.00103079	NA	0.00112787	0.000995442
Akt1	0.00108133	0.00108133	6	137218375	0.113179	4.0292e-08	AKT1	bodylen	ENSRNOG00000028629	ENSG00000142208	NA	NA	0.00113891	0.00113891	0.00102929	0.00102929
Dhrsx	0.00112732	0.00112732	12	18516945	0.116738	NA	NA	bodylen	ENSRNOG00000028323	NA	NA	NA	NA	NA	0.00112732	NA
Wfikkn2	0.00114834	0.00114834	10	81936443	0.117663	0.0010197	WFIKKN2	bodylen	ENSRNOG00000002831	ENSG00000173714	NA	0.00115649	0.0011223	0.00115879	0.00115457	0.00115033
AABR07058091.2	0.00119011	0.00119011	7	99757729	0.117711	NA	NA	bodylen	ENSRNOG00000061264	NA	NA	0.00189108	0.000783412	0.00238739	0.00311234	0.000603913
Cela3b	0.00119267	NA	5	155763876	0.117711	3.1177e-07	CELA3B	bodylen	ENSRNOG00000021619	ENSG00000219073	0.00119267	NA	NA	NA	NA	NA
Cela3b	0.00119267	NA	5	155763876	0.117711	0.33209	CELA3A	bodylen	ENSRNOG00000021619	ENSG00000142789	0.00119267	NA	NA	NA	NA	NA
Alkbh6	0.00119424	0.00119424	1	88766871	0.117711	0.64013	ALKBH6	bodylen	ENSRNOG00000025216	ENSG00000239382	NA	0.00117344	0.00115696	0.00123569	0.00118856	0.00122009
Cntn5	0.00121567	NA	8	7814894	0.117711	0.1007	CNTN5	bodylen	ENSRNOG00000007038	ENSG00000149972	0.00121567	NA	NA	NA	NA	NA
AABR07073453.1	0.00122285	NA	8	119371727	0.117711	NA	NA	bodylen	ENSRNOG00000051701	NA	0.00122285	NA	NA	NA	NA	NA
Adora3	0.00124509	NA	2	208530863	0.117711	0.44669	ADORA3	bodylen	ENSRNOG00000015788	ENSG00000282608	0.00124509	NA	NA	NA	NA	NA
Clcnka	0.0012491	NA	5	159931510	0.117711	6.0092e-05	CLCNKA	bodylen	ENSRNOG00000052368	ENSG00000186510	0.0012491	NA	NA	NA	NA	NA
Clcnka	0.0012491	NA	5	159931510	0.117711	0.0032782	CLCNKB	bodylen	ENSRNOG00000052368	ENSG00000184908	0.0012491	NA	NA	NA	NA	NA
Nudt3	0.00125296	NA	20	7155747	0.117711	2.3997e-42	NUDT3	bodylen	ENSRNOG00000061176	ENSG00000272325	0.00125296	NA	NA	NA	NA	NA
Pld4	0.00125765	NA	6	137323712	0.117711	0.24958	PLD4	bodylen	ENSRNOG00000028566	ENSG00000166428	0.00125765	NA	NA	NA	NA	NA
Mrpl14	0.0012878	0.0012878	9	17687621	0.118506	0.019874	MRPL14	bodylen	ENSRNOG00000019734	ENSG00000180992	NA	0.00202248	NA	NA	0.00115914	0.00102838
Nln	0.00129048	0.00107462	2	34087879	0.118506	0.0047554	NLN	bodylen	ENSRNOG00000011561	ENSG00000123213	0.762397	0.00104192	0.00113702	0.00113702	0.00100813	0.00106142
Fmn1	0.00138916	0.00138916	3	104816986	0.125257	0.053542	FMN1	bodylen	ENSRNOG00000031760	ENSG00000248905	NA	NA	0.920093	NA	0.000688724	NA
Angel2	0.00138974	0.00121575	13	109505696	0.125257	0.1004	ANGEL2	bodylen	ENSRNOG00000003795	ENSG00000174606	0.00488586	0.000780834	0.00168881	0.00106657	0.00172788	0.00138205
Pc	0.00141095	0.00141095	1	219759182	0.126003	3.1901e-14	PC	bodylen	ENSRNOG00000019372	ENSG00000173599	NA	NA	0.00133485	0.00133485	0.00155235	0.00144407
AABR07058422.1	0.00146078	0.00146078	7	115766485	0.129104	0.040474	ADGRB1	bodylen	ENSRNOG00000029450	ENSG00000181790	NA	NA	NA	0.00146078	NA	NA
Dhrs7l1	0.00147221	0.00147221	6	95387717	0.129104	9.9619e-05	DHRS7	bodylen	ENSRNOG00000025648	ENSG00000100612	NA	NA	0.00142145	NA	NA	0.00152673
Coq10b	0.00151647	0.00294394	9	61656033	0.129988	0.00015072	COQ10B	bodylen	ENSRNOG00000014456	ENSG00000115520	0.000769867	0.171678	0.00148346	NA	NA	NA
AABR07053179.1	0.00151689	0.00151689	3	95614561	0.129988	NA	NA	bodylen	ENSRNOG00000054519	NA	NA	0.00151689	NA	NA	NA	NA
Rhpn1	0.00152235	NA	7	116739061	0.129988	7.3973e-13	RHPN1	bodylen	ENSRNOG00000007597	ENSG00000158106	0.00152235	NA	NA	NA	NA	NA
Moxd1	0.00158525	0.00158525	1	22124494	0.134181	5.6052e-14	MOXD1	bodylen	ENSRNOG00000015321	ENSG00000079931	NA	0.00165561	0.00181658	0.00129834	0.00153521	0.00173011
LOC102556092	0.00161264	NA	12	37184762	0.134549	NA	NA	bodylen	ENSRNOG00000021705	NA	0.00161264	NA	NA	NA	NA	NA
App	0.00162147	0.00162147	11	24425004	0.134549	0.010777	APP	bodylen	ENSRNOG00000006997	ENSG00000142192	NA	0.00157283	0.00184433	0.00150032	0.00160675	NA
Rbpj	0.00164146	0.00164146	14	59658934	0.134549	0.0040878	RBPJ	bodylen	ENSRNOG00000046327	ENSG00000168214	NA	0.00190719	0.00158915	0.00153895	0.00158915	0.00163024
Atrip	0.00164488	NA	8	117797841	0.134549	5.3348e-10	ATRIP	bodylen	ENSRNOG00000020670	ENSG00000164053	0.00164488	NA	NA	NA	NA	NA
Ccdc136	0.00169909	0.00127463	4	56674831	0.137825	0.0044207	CCDC136	bodylen	ENSRNOG00000007100	ENSG00000128596	0.442002	NA	NA	0.00121747	0.00176825	0.00103443
Fam131c	0.00176091	0.00147227	5	159914930	0.141659	9.918e-08	FAM131C	bodylen	ENSRNOG00000023008	ENSG00000185519	0.0870259	0.00152007	0.00176127	0.00120522	0.00135799	0.00165459
Ubtf	0.00184024	0.00184024	10	90250274	0.146716	0.20766	UBTF	bodylen	ENSRNOG00000020937	ENSG00000108312	NA	NA	NA	NA	NA	0.00184024
Ptpn23	0.00185392	0.00169629	8	118628776	0.146716	0.00038166	PTPN23	bodylen	ENSRNOG00000020862	ENSG00000076201	0.00227711	NA	0.00173094	0.001663	NA	NA
Ptprf	0.00190625	0.00197934	5	137036934	0.149379	7.9422e-10	PTPRF	bodylen	ENSRNOG00000019977	ENSG00000142949	0.00160913	0.00234796	0.00189204	0.00193061	0.00186664	0.00193061
Rdm1	0.00193318	NA	10	89539555	0.149379	9.6277e-05	RDM1	bodylen	ENSRNOG00000020751	ENSG00000278023	0.00193318	NA	NA	NA	NA	NA
Mgst1	0.0019605	NA	4	172119330	0.149379	0.32811	MGST1	bodylen	ENSRNOG00000007743	ENSG00000008394	0.0019605	NA	NA	NA	NA	NA
Sdccag8	0.00200548	0.0015063	13	94888077	0.149379	0.0016349	SDCCAG8	bodylen	ENSRNOG00000004181	ENSG00000054282	0.262943	NA	NA	0.000965859	0.00104399	0.648856
Cep170b	0.0020212	0.00613537	6	137288809	0.149379	0.97092	CEP170B	bodylen	ENSRNOG00000033688	ENSG00000099814	0.000464327	0.0067037	0.00586629	0.00613075	0.00562279	0.00647878
Afap1l2	0.0020227	0.0020227	1	277730759	0.149379	0.0042206	AFAP1L2	bodylen	ENSRNOG00000017164	ENSG00000169129	NA	0.00205801	0.00201599	0.00202605	0.00197215	0.00204345
Lynx1	0.00202679	0.00202679	7	115982875	0.149379	1.2146e-06	LYNX1	bodylen	ENSRNOG00000006086	ENSG00000180155	NA	NA	0.00202679	0.00202679	NA	NA
Cd22	0.00203872	0.00203872	1	89314557	0.149379	0.0054419	CD22	bodylen	ENSRNOG00000024000	ENSG00000012124	NA	0.00207599	0.00202065	0.00203124	0.00204212	0.00202454
Xab2	0.00203928	NA	12	2158388	0.149379	0.037396	XAB2	bodylen	ENSRNOG00000000988	ENSG00000076924	0.00203928	NA	NA	NA	NA	NA
Dtl	0.00204102	NA	13	110220282	0.149379	2.2711e-06	DTL	bodylen	ENSRNOG00000004195	ENSG00000143476	0.00204102	NA	NA	NA	NA	NA
Psip1	0.00209391	0.00209391	5	101555693	0.151103	2.0477e-06	PSIP1	bodylen	ENSRNOG00000011498	ENSG00000164985	NA	0.00182876	NA	0.00244898	NA	NA
Klhl17	0.00209563	0.00209563	5	173654859	0.151103	0.37352	KLHL17	bodylen	ENSRNOG00000020302	ENSG00000187961	NA	0.792931	0.0010718	0.904451	0.0010718	0.00187212
Trhr	0.00216476	NA	7	83113671	0.15494	NA	NA	bodylen	ENSRNOG00000005048	NA	0.00216476	NA	NA	NA	NA	NA
Lmo3	0.00226614	0.00203773	4	172942019	0.160856	0.010314	LMO3	bodylen	ENSRNOG00000047450	ENSG00000048540	0.00515545	0.00204123	0.00203415	0.00203868	0.0020373	0.0020373
Tjap1	0.00228047	NA	9	17086474	0.160856	NA	NA	bodylen	ENSRNOG00000018980	NA	0.00228047	NA	NA	NA	NA	NA
Nudt14	0.00235753	0.0133002	6	137738123	0.163711	0.35959	NUDT14	bodylen	ENSRNOG00000014362	ENSG00000183828	0.000460982	0.0133622	0.0132949	0.0132637	0.0132637	0.013317
Siva1	0.00236214	0.0319756	6	137210051	0.163711	0.043347	SIVA1	bodylen	ENSRNOG00000028640	ENSG00000184990	0.00122623	NA	0.0319756	NA	NA	NA
Abcc3	0.0023714	0.0023714	10	82047862	0.163711	0.030336	ABCC3	bodylen	ENSRNOG00000002948	ENSG00000108846	NA	0.00228166	0.00228166	0.00191076	0.00209335	0.00433178
Rundc3a	0.00240479	0.00250081	10	90342050	0.163729	0.9074	RUNDC3A	bodylen	ENSRNOG00000020970	ENSG00000108309	0.00201749	0.00246621	0.00265211	0.00265211	0.00230267	0.00246621
AC128207.1	0.00241265	0.00241265	7	2909703	0.163729	0.9888	MYL6B	bodylen	ENSRNOG00000028837	ENSG00000196465	NA	0.138525	NA	NA	0.000813069	0.138479
Pkn1	0.00242212	0.00203849	19	24803523	0.163729	0.20429	PKN1	bodylen	ENSRNOG00000004131	ENSG00000123143	0.0408211	0.00206032	0.00206032	0.00197968	0.00197968	0.0021195
Ebi3	0.00251	0.00181781	9	11110873	0.168499	5.7345e-07	EBI3	bodylen	ENSRNOG00000050509	ENSG00000105246	0.0105246	NA	NA	NA	0.0018701	0.00176836
Adamts3	0.00254133	0.0021147	14	19866407	0.168533	5.6834e-48	ADAMTS3	bodylen	ENSRNOG00000027463	ENSG00000156140	0.764712	0.00196093	0.00229885	0.00223257	0.00196093	0.00216656
Lrrfip2	0.00254513	0.00221966	8	119382010	0.168533	6.1012e-07	LRRFIP2	bodylen	ENSRNOG00000021047	ENSG00000093167	0.00953686	0.00222039	0.00222348	0.00223851	0.00222023	0.00219609
AABR07002898.1	0.00257302	0.00257302	1	88611955	0.169228	NA	NA	bodylen	ENSRNOG00000054776	NA	NA	0.00258852	NA	0.00255449	0.00257626	NA
Pacc1	0.00261337	0.00580813	13	110007009	0.170729	1.0376e-08	PACC1	bodylen	ENSRNOG00000003915	ENSG00000065600	0.000696828	0.00615714	0.00546595	0.00568831	0.00615714	0.0056406
Cd180	0.00263728	NA	2	32820321	0.171143	0.61624	CD180	bodylen	ENSRNOG00000010266	ENSG00000134061	0.00263728	NA	NA	NA	NA	NA
Gli4	0.00266986	0.00266986	7	116671947	0.17211	3.2815e-16	GLI4	bodylen	ENSRNOG00000021765	ENSG00000250571	NA	0.00252104	NA	0.00310337	0.00227233	0.0029478
Plcl1	0.00273855	0.00273855	9	62291404	0.175376	0.001648	PLCL1	bodylen	ENSRNOG00000032659	ENSG00000115896	NA	0.0107112	0.0137924	0.00154462	0.00154462	NA
Ints3	0.002784	NA	2	189766734	0.177121	0.0041672	INTS3	bodylen	ENSRNOG00000015153	ENSG00000143624	0.002784	NA	NA	NA	NA	NA
Aurkaip1	0.00282632	0.0122115	5	173256636	0.178646	0.014622	CCNL2	bodylen	ENSRNOG00000018691	ENSG00000221978	0.000583566	0.0109456	0.0211781	0.0110323	0.0108647	0.0113376
AABR07002875.1	0.00284741	0.00284741	1	87931356	0.178818	NA	NA	bodylen	ENSRNOG00000056770	NA	NA	0.00273592	0.00305992	0.00289632	0.00278396	0.00278396
Ly6h	0.00287021	0.00287021	7	116605557	0.178881	9.136e-11	LY6H	bodylen	ENSRNOG00000007334	ENSG00000176956	NA	0.00286122	0.00285707	0.00286122	0.00290608	0.00286605
Haus5	0.00288518	0.00288518	1	89109749	0.178881	0.0082552	HAUS5	bodylen	ENSRNOG00000024266	ENSG00000249115	NA	0.00285723	0.00290554	0.00290554	0.00287908	0.00287908
Kirrel2	0.00293096	0.00293096	1	88910414	0.18018	0.00074561	KIRREL2	bodylen	ENSRNOG00000020864	ENSG00000126259	NA	NA	NA	NA	0.00293096	NA
Zfp566	0.00294314	0.00294314	1	88415256	0.18018	0.00083898	ZNF566	bodylen	ENSRNOG00000048138	ENSG00000186017	NA	0.00293943	0.00294489	0.00294045	0.00294891	0.00294203
Nfkb1	0.00296459	NA	2	240773455	0.180359	6.2614e-05	NFKB1	bodylen	ENSRNOG00000023258	ENSG00000109320	0.00296459	NA	NA	NA	NA	NA
Fstl5	0.00301093	0.00251845	2	174542666	0.182041	0.051599	FSTL5	bodylen	ENSRNOG00000047002	ENSG00000168843	0.128192	0.0056337	0.00139042	0.00331485	0.00206059	0.00331485
Tjp2	0.0030566	0.0030566	1	241945840	0.18228	0.9208	TJP2	bodylen	ENSRNOG00000015030	ENSG00000119139	NA	NA	NA	NA	0.0030566	NA
Maf1	0.00310337	0.00310337	7	117417686	0.18228	1.7112e-10	MAF1	bodylen	ENSRNOG00000013514	ENSG00000179632	NA	NA	0.00310337	NA	0.00310337	NA
AABR07035818.1	0.00310405	0.00258768	12	23463156	0.18228	NA	NA	bodylen	ENSRNOG00000059116	NA	0.429783	0.373794	0.00143937	0.00131983	0.00209437	0.40204
Zfp260	0.00314769	0.00314769	1	88457593	0.18228	1.2694e-05	ZNF260	bodylen	ENSRNOG00000020762	ENSG00000254004	NA	0.00310432	0.0031555	0.00309187	0.00323529	0.0031555
AABR07060318.1	0.00314816	0.00314816	4	67100279	0.18228	NA	NA	bodylen	ENSRNOG00000058306	NA	NA	0.00309093	0.00312668	0.00318905	0.00316808	0.00316808
Uspl1	0.00315887	0.00315887	12	6929977	0.18228	0.47169	USPL1	bodylen	ENSRNOG00000000909	ENSG00000132952	NA	NA	0.00370127	NA	0.00351869	0.00252952
P2ry14	0.00316114	0.00316114	2	149331947	0.18228	0.26903	P2RY14	bodylen	ENSRNOG00000013872	ENSG00000174944	NA	0.00351989	NA	NA	NA	0.00286876
Ubn2	0.0031647	0.311409	4	66165844	0.18228	0.36005	UBN2	bodylen	ENSRNOG00000005564	ENSG00000157741	0.0015877	0.311409	NA	NA	NA	NA
G6pc3	0.00320596	0.0024545	10	90134192	0.18357	0.002459	G6PC3	bodylen	ENSRNOG00000020902	ENSG00000141349	0.0391563	NA	0.00257946	0.00223768	NA	0.00257946
AABR07002896.1	0.00327678	0.00327678	1	88557019	0.186528	NA	NA	bodylen	ENSRNOG00000047627	NA	NA	0.00327069	0.00328961	0.00328961	0.00324365	0.00329083
Sim1	0.00337875	NA	20	55594675	0.191214	0.51785	SIM1	bodylen	ENSRNOG00000037600	ENSG00000112246	0.00337875	NA	NA	NA	NA	NA
Qtrt2	0.00344613	0.00258913	11	61748877	0.193865	0.081402	QTRT2	bodylen	ENSRNOG00000060729	ENSG00000151576	0.318565	NA	0.00342892	NA	0.001404	0.00645946
Csnk1e	0.00346542	0.00346542	7	120651880	0.193865	3.6617e-07	CSNK1E	bodylen	ENSRNOG00000013076	ENSG00000213923	NA	0.00346064	0.00344012	0.00344776	0.00346064	0.00351907
Dnah7	0.00354939	0.00354939	9	60070738	0.196051	0.2457	DNAH7	bodylen	ENSRNOG00000060984	ENSG00000118997	NA	0.524196	0.001774	NA	NA	NA
Oxld1	0.00355594	NA	10	109628771	0.196051	0.82036	OXLD1	bodylen	ENSRNOG00000047517	ENSG00000204237	0.00355594	NA	NA	NA	NA	NA
Nif3l1	0.00356492	0.00229541	9	65331289	0.196051	5.6308e-05	NIF3L1	bodylen	ENSRNOG00000013446	ENSG00000196290	0.00797569	NA	NA	NA	NA	0.00229541
Alpl	0.00363255	0.00310678	5	156086496	0.197424	0.022716	ALPL	bodylen	ENSRNOG00000013954	ENSG00000162551	0.0235827	0.00311215	0.00306975	0.00311215	0.00311215	0.00312833
Cacnb1	0.00365073	0.00306398	10	85954137	0.197424	0.020306	CACNB1	bodylen	ENSRNOG00000004518	ENSG00000067191	0.0155931	0.00312741	0.00305766	NA	0.00305766	0.00301529
AABR07008016.1	0.00365074	0.00365074	2	38978676	0.197424	NA	NA	bodylen	ENSRNOG00000050795	NA	NA	NA	0.00365074	NA	NA	NA
Dnajb9	0.0036989	0.00309367	6	64165912	0.198756	0.87612	DNAJB9	bodylen	ENSRNOG00000004006	ENSG00000128590	0.156227	0.00122241	0.00136224	0.0483268	0.0462404	0.0451318
Mroh1	0.00371899	0.00310337	7	117445143	0.198756	1.2537e-17	MROH1	bodylen	ENSRNOG00000030355	ENSG00000179832	0.0179966	0.00310337	0.00310337	0.00310337	0.00310337	NA
Znhit1	0.00375534	0.00312217	12	22727334	0.198756	0.0009391	ZNHIT1	bodylen	ENSRNOG00000001418	ENSG00000106400	0.77792	0.00312507	0.00312297	0.0031237	0.00311669	0.00312244
Tmem258b	0.00375703	0.00375703	9	61552373	0.198756	NA	NA	bodylen	ENSRNOG00000032740	NA	NA	NA	NA	0.00375703	NA	NA
LOC294154	0.00379476	0.0033667	20	7331325	0.198871	2.1661e-115	ILRUN	bodylen	ENSRNOG00000038883	ENSG00000196821	0.0104161	0.00323685	0.00337574	0.00341596	0.00339478	0.00341706
Trappc13	0.00380681	0.00855926	2	34223351	0.198871	0.00041284	TRAPPC13	bodylen	ENSRNOG00000012124	ENSG00000113597	0.00100804	0.336008	0.00441621	0.48462	0.00569332	0.00555372
Cox10	0.00382051	0.0028764	10	50439781	0.198871	0.043302	COX10	bodylen	ENSRNOG00000024972	ENSG00000006695	0.212315	0.00478257	NA	0.00239843	NA	0.00239843
Pam16	0.00384148	0.00322662	10	11146358	0.198899	0.00029001	PAM16	bodylen	ENSRNOG00000004608	ENSG00000217930	0.0798135	0.00185388	0.00991985	0.00187009	0.00376032	0.00919458
Actn2	0.00410117	0.00284532	17	66304500	0.211222	0.16876	ACTN2	bodylen	ENSRNOG00000017833	ENSG00000077522	0.0348634	NA	0.00174625	NA	NA	0.00767662
Mrps26	0.00417206	0.00354765	3	123093263	0.213742	0.47015	MRPS26	bodylen	ENSRNOG00000021224	ENSG00000125901	0.034668	0.00396082	0.00322895	0.00461907	0.00264379	0.00396082
Tmem179	0.00419478	0.0226032	6	137073684	0.21378	0.90572	TMEM179	bodylen	ENSRNOG00000013128	ENSG00000258986	0.000826833	0.0227062	0.0221249	0.0228942	0.022774	0.0225326
Ffar2	0.00425736	0.00425736	1	89268937	0.215266	0.85554	FFAR2	bodylen	ENSRNOG00000021021	ENSG00000126262	NA	0.00142993	0.268311	NA	NA	0.286468
Dennd2a	0.00429654	0.00429654	4	67242270	0.215266	1.964e-11	DENND2A	bodylen	ENSRNOG00000026748	ENSG00000146966	NA	NA	NA	NA	0.00429654	NA
Vac14	0.00430251	0.0329034	19	40927006	0.215266	0.0013223	VAC14	bodylen	ENSRNOG00000017219	ENSG00000103043	0.00230128	NA	NA	NA	0.0329034	NA
Trmt12	0.00431238	0.0032337	7	98748546	0.215266	0.040854	TRMT12	bodylen	ENSRNOG00000008978	ENSG00000183665	0.519623	0.00107748	0.519442	NA	0.519539	NA
AABR07002893.1	0.00437403	0.00437403	1	88510894	0.217126	NA	NA	bodylen	ENSRNOG00000056062	NA	NA	0.00461236	0.0043265	0.00476707	0.00412035	0.00412035
Tma7	0.00439426	0.010924	8	117815724	0.217126	NA	NA	bodylen	ENSRNOG00000047225	NA	0.00110156	0.0108927	0.0116935	0.0106877	0.0102149	0.0112453
AABR07022144.1	0.00451059	0.00404355	13	109655299	0.219864	0.24868	TATDN3	bodylen	ENSRNOG00000046460	ENSG00000203705	0.0106748	0.00400269	0.00409067	0.00409067	0.00400269	0.00403298
Sel1l3	0.00452832	0.00374624	14	60123168	0.219864	0.079575	SEL1L3	bodylen	ENSRNOG00000004932	ENSG00000091490	0.900343	0.00334445	0.00314485	0.299242	0.00267176	0.0029318
Mbp	0.00453177	0.00453177	18	79326737	0.219864	0.0044743	MBP	bodylen	ENSRNOG00000016516	ENSG00000197971	NA	0.00557258	0.00396326	0.00592785	0.00396326	0.0039913
AABR07056636.1	0.0045715	0.00378765	7	33858439	0.219864	NA	NA	bodylen	ENSRNOG00000029837	NA	0.875643	0.00390246	0.00361145	0.00396074	0.00381558	0.00367144
Mpzl1	0.00458613	0.00458613	13	83805243	0.219864	0.02759	MPZL1	bodylen	ENSRNOG00000003248	ENSG00000197965	NA	NA	0.00636794	NA	NA	0.00358341
Smg7	0.00459078	0.00236002	13	70258914	0.219864	0.33974	SMG7	bodylen	ENSRNOG00000027962	ENSG00000116698	0.0821055	NA	NA	NA	NA	0.00236002
Cplane2	0.00460777	0.00345511	5	159734837	0.219864	0.014019	CPLANE2	bodylen	ENSRNOG00000023346	ENSG00000132881	0.0138421	NA	NA	NA	0.00335238	0.00356433
Kdelr2	0.00463667	0.00463667	12	13192452	0.220163	0.0004302	KDELR2	bodylen	ENSRNOG00000001083	ENSG00000136240	NA	NA	0.00460535	0.00461723	0.00462429	0.00470102
Pfkfb4	0.00481063	0.00481063	8	117737116	0.225345	0.089118	PFKFB4	bodylen	ENSRNOG00000020656	ENSG00000114268	NA	NA	NA	NA	0.00481063	NA
Mrps21	0.00481916	0.00481916	2	197974760	0.225345	0.0010742	MRPS21	bodylen	ENSRNOG00000024845	ENSG00000266472	NA	NA	NA	NA	0.00481916	NA
Ppp2r5a	0.00482037	0.00404684	13	110033549	0.225345	6.0064e-17	PPP2R5A	bodylen	ENSRNOG00000000068	ENSG00000066027	0.105194	0.00409713	0.00403409	0.00400401	0.00400401	0.00409713
Tmie	0.00484497	NA	8	119142433	0.225345	1.3541e-08	TMIE	bodylen	ENSRNOG00000027799	ENSG00000181585	0.00484497	NA	NA	NA	NA	NA
Ccdc13	0.00486154	NA	8	130437156	0.225345	0.013892	CCDC13	bodylen	ENSRNOG00000025643	ENSG00000244607	0.00486154	NA	NA	NA	NA	NA
Epm2aip1	0.00491792	0.004174	8	119524038	0.22609	1.3275e-06	EPM2AIP1	bodylen	ENSRNOG00000043006	ENSG00000178567	0.0449317	0.00429508	0.0040555	0.00429508	0.00442571	0.00385043
Sptbn2	0.00493052	0.00493052	1	219964428	0.22609	5.1083e-05	SPTBN2	bodylen	ENSRNOG00000058842	ENSG00000173898	NA	0.00493052	NA	NA	NA	NA
Dhrs7b	0.0049473	0.0049473	10	47065849	0.22609	6.4687e-06	DHRS7B	bodylen	ENSRNOG00000005360	ENSG00000109016	NA	NA	0.00378108	NA	0.00715358	NA
Elp6	0.00498908	NA	8	118525681	0.226619	1.5079e-05	ELP6	bodylen	ENSRNOG00000020847	ENSG00000163832	0.00498908	NA	NA	NA	NA	NA
AC119332.1	0.00500544	0.00500544	1	219864112	0.226619	2.0042e-09	C11orf80	bodylen	ENSRNOG00000026579	ENSG00000173715	NA	0.00350278	0.00545672	0.0057934	0.00559351	0.00559351
Slc25a23	0.00512092	0.00428797	9	9988054	0.230774	0.67266	SLC25A23	bodylen	ENSRNOG00000047781	ENSG00000125648	0.163235	0.00429404	0.00457547	0.00450612	0.00403341	0.00408552
Rbm4b	0.00516094	0.00516094	1	220009396	0.231506	2.0954e-06	RBM4B	bodylen	ENSRNOG00000061795	ENSG00000173914	NA	0.0106163	NA	0.00395142	0.00427291	NA
Slc25a45	0.00543507	0.00543507	1	221236772	0.240657	1.6968e-07	SLC25A45	bodylen	ENSRNOG00000030616	ENSG00000162241	NA	0.00417505	0.00575382	0.00549263	0.0070169	0.00549263
Kif26a	0.00543914	NA	6	136720265	0.240657	0.22533	KIF26A	bodylen	ENSRNOG00000013661	ENSG00000066735	0.00543914	NA	NA	NA	NA	NA
Srpra	0.00551851	NA	8	36410682	0.240657	1.016e-11	SRPRA	bodylen	ENSRNOG00000010543	ENSG00000182934	0.00551851	NA	NA	NA	NA	NA
Psmd5	0.00552499	0.00276049	3	13916202	0.240657	1.5852e-11	PSMD5	bodylen	ENSRNOG00000018809	ENSG00000095261	0.529317	0.00276049	NA	NA	NA	NA
Thrap3	0.00553429	0.00553429	5	144179022	0.240657	0.65708	THRAP3	bodylen	ENSRNOG00000009977	ENSG00000054118	NA	NA	NA	NA	NA	0.00553429
AABR07071000.1	0.00554409	0.00554409	8	95943732	0.240657	0.00096455	GABARAPL2	bodylen	ENSRNOG00000051416	ENSG00000034713	NA	NA	NA	0.00308331	0.0274114	NA
NEWGENE_1310139	0.00555763	0.00476594	2	32859855	0.240657	0.00093132	MAST4	bodylen	ENSRNOG00000027002	ENSG00000069020	0.0327212	0.0064012	0.00780224	0.00236035	0.0064012	0.0054098
Anp32b	0.00556274	0.00365925	5	62071345	0.240657	2.0803e-10	ANP32B	bodylen	ENSRNOG00000009266	ENSG00000136938	0.870451	NA	0.0034691	NA	NA	0.00387146
Sel1l	0.00563435	0.00467772	6	115572648	0.242118	0.34516	SEL1L	bodylen	ENSRNOG00000004464	ENSG00000071537	0.789441	0.00450003	0.00433347	0.00612137	0.0040441	0.00487138
Igfbpl1	0.00564625	0.00564625	5	61395407	0.242118	0.86242	IGFBPL1	bodylen	ENSRNOG00000011320	ENSG00000137142	NA	NA	NA	0.00564625	NA	NA
Proca1	0.0057387	NA	10	65454657	0.245003	0.038731	PROCA1	bodylen	ENSRNOG00000023381	ENSG00000167525	0.0057387	NA	NA	NA	NA	NA
Pcdhgb5	0.00584494	0.00584494	18	30880019	0.248449	NA	NA	bodylen	ENSRNOG00000039457	NA	NA	0.00573237	0.00573237	0.00573237	0.00602234	0.00602234
Naprt	0.0058913	0.00296074	7	116922943	0.249331	0.54084	NAPRT	bodylen	ENSRNOG00000007939	ENSG00000147813	0.342035	NA	NA	NA	NA	0.00296074
Camk2g	0.00595453	0.00491218	15	3936785	0.249563	0.59015	CAMK2G	bodylen	ENSRNOG00000009783	ENSG00000148660	0.03923	0.0398944	NA	0.0399126	0.0399068	0.00135234
Tigd3	0.00595589	0.00595589	1	221248909	0.249563	1.1759e-05	TIGD3	bodylen	ENSRNOG00000023318	ENSG00000173825	NA	0.0037907	0.00772537	0.00766022	0.00535772	0.00774742
B3galt6	0.0059737	0.00458228	5	173423474	0.249563	0.25733	B3GALT6	bodylen	ENSRNOG00000019979	ENSG00000176022	0.0152072	NA	NA	0.00465756	0.00450939	NA
Ampd2	0.006018	0.006018	2	210861624	0.250339	0.0004633	AMPD2	bodylen	ENSRNOG00000019240	ENSG00000116337	NA	0.00613761	NA	NA	0.00613761	0.00579224
Bmt2	0.00606562	0.00606562	4	40063931	0.250497	0.018646	BMT2	bodylen	ENSRNOG00000007224	ENSG00000164603	NA	NA	0.00634858	0.00634858	0.00556918	NA
Rps6kc1	0.00609869	0.0050788	13	109338761	0.250497	0.19696	RPS6KC1	bodylen	ENSRNOG00000003767	ENSG00000136643	0.570089	0.00505506	0.00499952	0.00542066	0.00494694	0.00499952
Map4	0.00611882	0.00535667	8	118013611	0.250497	NA	NA	bodylen	ENSRNOG00000020748	NA	0.0211854	0.00525223	0.00536182	0.00538464	0.00542138	0.00536629
Birc6	0.00612712	0.00612712	6	21950099	0.250497	3.6705e-06	BIRC6	bodylen	ENSRNOG00000027191	ENSG00000115760	NA	NA	NA	NA	NA	0.00612712
Bean1	0.00615047	0.00615047	19	949606	0.250497	NA	NA	bodylen	ENSRNOG00000013301	NA	NA	NA	NA	NA	0.00615047	NA
Gpatch8	0.00631553	NA	10	90421441	0.252321	2.8726e-09	GPATCH8	bodylen	ENSRNOG00000021044	ENSG00000186566	0.00631553	NA	NA	NA	NA	NA
Igsf21	0.00631932	NA	5	158503243	0.252321	0.18683	IGSF21	bodylen	ENSRNOG00000049959	ENSG00000117154	0.00631932	NA	NA	NA	NA	NA
Frem2	0.00634215	0.00634215	2	142747500	0.252321	0.00043902	FREM2	bodylen	ENSRNOG00000021670	ENSG00000150893	NA	0.00631653	NA	0.00634192	0.00635585	0.00635447
Exd1	0.00635356	NA	3	111326479	0.252321	0.0105	EXD1	bodylen	ENSRNOG00000025360	ENSG00000178997	0.00635356	NA	NA	NA	NA	NA
Mrps2	0.00636735	0.00607398	3	7051694	0.252321	0.015607	MRPS2	bodylen	ENSRNOG00000010164	ENSG00000122140	0.0083945	0.00608176	0.00630946	0.00596739	0.00574065	0.00630946
Mob4	0.00636817	0.0052778	9	61720582	0.252321	NA	NA	bodylen	ENSRNOG00000014980	NA	0.00802627	0.0052778	NA	NA	NA	NA
AABR07002868.1	0.0063767	0.0063767	1	87563974	0.252321	0.00040785	ZFP30	bodylen	ENSRNOG00000055519	ENSG00000120784	NA	0.11657	0.00389259	0.00407532	0.108659	0.00377748
Bdnf	0.00644399	NA	3	100768636	0.253951	0.00054602	BDNF	bodylen	ENSRNOG00000047466	ENSG00000176697	0.00644399	NA	NA	NA	NA	NA
AABR07024769.1	0.00650088	NA	16	15764631	0.254692	NA	NA	bodylen	ENSRNOG00000033894	NA	0.00650088	NA	NA	NA	NA	NA
C1qtnf12	0.00651512	0.0104884	5	173390900	0.254692	0.078074	C1QTNF12	bodylen	ENSRNOG00000019864	ENSG00000184163	0.00472496	NA	NA	NA	0.0104884	NA
RGD1562136	0.00656256	NA	9	111327401	0.255521	0.0025943	MACIR	bodylen	ENSRNOG00000032398	ENSG00000181751	0.00656256	NA	NA	NA	NA	NA
Cpne5	0.00662448	NA	20	6419032	0.256904	0.43056	CPNE5	bodylen	ENSRNOG00000000522	ENSG00000124772	0.00662448	NA	NA	NA	NA	NA
Sipa1l3	0.00667127	0.00667127	1	87260834	0.256961	1.3042e-05	SIPA1L3	bodylen	ENSRNOG00000020703	ENSG00000105738	NA	0.00522446	0.00848309	0.0049805	0.00777439	0.00902602
AC112624.1	0.00672627	0.00672627	14	43854107	0.256961	NA	NA	bodylen	ENSRNOG00000056438	NA	NA	NA	NA	NA	NA	0.00672627
Mbtps1	0.00674322	0.00563096	19	52146807	0.256961	0.075441	MBTPS1	bodylen	ENSRNOG00000015173	ENSG00000140943	0.334835	0.00521191	0.00521191	0.00582329	0.00582329	0.0062203
Brf1	0.00674398	0.00899434	6	137765121	0.256961	0.11098	BRF1	bodylen	ENSRNOG00000014595	ENSG00000185024	0.00299579	0.00899228	0.00899228	0.00782671	0.0120455	0.00814935
B4galt1	0.00676019	0.00676019	5	57121768	0.256961	0.74345	B4GALT1	bodylen	ENSRNOG00000059461	ENSG00000086062	NA	NA	NA	NA	NA	0.00676019
Dpf1	0.00681369	0.00681369	1	87248488	0.256961	0.16789	DPF1	bodylen	ENSRNOG00000020687	ENSG00000011332	NA	0.00673512	0.00656266	0.00726437	0.00695908	0.00659592
E2f3	0.00683283	0.00683283	17	36334146	0.256961	0.10784	E2F3	bodylen	ENSRNOG00000029273	ENSG00000112242	NA	NA	NA	0.00683283	NA	NA
Jrk	0.00683715	0.00683715	7	115942742	0.256961	0.0024445	JRK	bodylen	ENSRNOG00000027238	ENSG00000234616	NA	0.00720159	0.00672342	NA	0.00661431	NA
LOC103694328	0.00691504	NA	19	41932220	0.258889	8.5023e-08	ATXN1L	bodylen	ENSRNOG00000038766	ENSG00000224470	0.00691504	NA	NA	NA	NA	NA
Hus1	0.00705218	0.319454	14	89194091	0.263012	0.39985	HUS1	bodylen	ENSRNOG00000005141	ENSG00000136273	0.00355159	NA	0.319454	NA	NA	NA
Nck2	0.00710201	NA	9	50247691	0.263859	0.36863	NCK2	bodylen	ENSRNOG00000017155	ENSG00000071051	0.00710201	NA	NA	NA	NA	NA
AABR07002870.1	0.00715679	0.00715679	1	87775991	0.264884	NA	NA	bodylen	ENSRNOG00000048116	NA	NA	0.00713491	0.00713491	0.00724567	0.00713491	0.00713491
LOC361016	0.00720212	0.00582173	15	17775691	0.265552	0.24544	CFAP20DC	bodylen	ENSRNOG00000007206	ENSG00000163689	0.132326	NA	0.00524888	0.00559938	0.00628983	0.00628983
Erbb3	0.00725279	0.00581454	7	2989339	0.266411	0.92495	ERBB3	bodylen	ENSRNOG00000004964	ENSG00000065361	0.365201	0.0182326	0.318915	0.336065	NA	0.0015891
Cytip	0.00739109	0.00739109	3	44150991	0.27047	0.1887	CYTIP	bodylen	ENSRNOG00000004772	ENSG00000115165	NA	0.00613787	0.00972769	0.00972769	0.00972769	0.00487378
AC119762.6	0.00745546	0.00745546	2	187694198	0.271804	NA	NA	bodylen	ENSRNOG00000062009	NA	NA	0.00828642	0.00637867	0.00696739	0.00740589	0.00872251
Znrf4	0.00753946	NA	9	10535339	0.272895	0.15252	ZNRF4	bodylen	ENSRNOG00000048875	ENSG00000105428	0.00753946	NA	NA	NA	NA	NA
Olr855	0.00754278	0.00754278	5	137708412	0.272895	NA	NA	bodylen	ENSRNOG00000049373	NA	NA	0.0080145	0.00756004	0.0080145	0.00672089	0.00756004
Zhx1	0.0075944	0.0075944	7	97915580	0.272895	NA	NA	bodylen	ENSRNOG00000006412	NA	NA	0.00406959	NA	0.0562558	NA	NA
Lamp5	0.00762429	NA	3	129018591	0.272895	0.19863	LAMP5	bodylen	ENSRNOG00000005457	ENSG00000125869	0.00762429	NA	NA	NA	NA	NA
Pyroxd1	0.00762556	0.00762556	4	176565693	0.272895	0.068715	PYROXD1	bodylen	ENSRNOG00000012472	ENSG00000121350	NA	NA	NA	NA	NA	0.00762556
Tmem106b	0.00769965	0.00383534	4	39517547	0.274537	7.4494e-07	TMEM106B	bodylen	ENSRNOG00000006206	ENSG00000106460	0.599845	0.00383534	NA	NA	NA	NA
AABR07033720.1	0.00788034	NA	11	37458730	0.278741	NA	NA	bodylen	ENSRNOG00000061472	NA	0.00788034	NA	NA	NA	NA	NA
Uxs1	0.00789892	0.00789892	9	11164714	0.278741	1.5482e-09	UXS1	bodylen	ENSRNOG00000045605	ENSG00000115652	NA	NA	0.012044	0.00587622	NA	NA
Prlhr	0.00795502	0.00795502	1	281754723	0.278741	0.31063	PRLHR	bodylen	ENSRNOG00000009922	ENSG00000119973	NA	0.00767015	0.00816574	0.00786963	0.00782903	0.00827161
Hcar2	0.00795895	0.568685	12	38160463	0.278741	8.8213e-16	HCAR2	bodylen	ENSRNOG00000026653	ENSG00000182782	0.00396922	NA	NA	0.568685	NA	NA
Hcar2	0.00795895	0.568685	12	38160463	0.278741	2.1993e-08	HCAR3	bodylen	ENSRNOG00000026653	ENSG00000255398	0.00396922	NA	NA	0.568685	NA	NA
Olr855	0.00796072	0.00796072	5	137497362	0.278741	NA	NA	bodylen	ENSRNOG00000048998	NA	NA	0.00830394	0.00861374	0.0093194	0.00656436	0.00757996
AABR07002945.1	0.00802333	0.00802333	1	89967030	0.279926	0.4479	WTIP	bodylen	ENSRNOG00000023296	ENSG00000142279	NA	0.00865437	0.009542	0.00651197	NA	NA
Foxo1	0.00826385	0.00662679	2	141451233	0.283509	5.2568e-09	FOXO1	bodylen	ENSRNOG00000013397	ENSG00000150907	0.367767	0.00673243	0.00670432	0.0064644	0.00661266	NA
Ccdc137	0.00827573	0.00721617	10	109630098	0.283509	0.98232	CCDC137	bodylen	ENSRNOG00000048712	ENSG00000185298	0.0310744	0.0072204	0.0072204	0.00719434	0.00721758	0.00722824
Mms19	0.00830108	0.00830108	1	261191645	0.283509	0.0014246	MMS19	bodylen	ENSRNOG00000046769	ENSG00000155229	NA	0.0413618	0.00374576	NA	0.0413618	0.00599743
Esyt1	0.00832361	0.00832361	7	2924602	0.283509	0.082325	ESYT1	bodylen	ENSRNOG00000060753	ENSG00000139641	NA	0.0936705	0.0017875	0.0951089	0.0936705	0.0951089
Arhgap42	0.00832676	0.308861	8	7213821	0.283509	0.0043005	ARHGAP42	bodylen	ENSRNOG00000026821	ENSG00000165895	0.0021105	0.303129	0.30691	NA	0.316755	NA
Asap3	0.00832896	0.00627371	5	154552194	0.283509	0.098275	ASAP3	bodylen	ENSRNOG00000049714	ENSG00000088280	0.318214	NA	0.00627421	0.00631745	NA	0.00623007
Syt12	0.00832991	0.00832991	1	219688450	0.283509	5.3551e-13	SYT12	bodylen	ENSRNOG00000019306	ENSG00000173227	NA	NA	NA	NA	0.00832991	NA
Astn2	0.00839339	NA	5	81179604	0.283946	0.45012	ASTN2	bodylen	ENSRNOG00000060105	ENSG00000148219	0.00839339	NA	NA	NA	NA	NA
Inf2	0.00846443	0.00846443	6	137164534	0.283946	0.00029872	INF2	bodylen	ENSRNOG00000028650	ENSG00000203485	NA	0.00529083	0.277402	0.00529083	0.351113	0.00479901
Pax6	0.00847318	NA	3	95707385	0.283946	0.23766	PAX6	bodylen	ENSRNOG00000004410	ENSG00000007372	0.00847318	NA	NA	NA	NA	NA
Spen	0.00848392	NA	5	160015453	0.283946	0.0061101	SPEN	bodylen	ENSRNOG00000033556	ENSG00000065526	0.00848392	NA	NA	NA	NA	NA
Srcin1	0.00850166	NA	10	85460058	0.283946	0.002199	SRCIN1	bodylen	ENSRNOG00000011475	ENSG00000277363	0.00850166	NA	NA	NA	NA	NA
Nans	0.00851777	0.00710251	5	62109327	0.283946	2.0037e-07	NANS	bodylen	ENSRNOG00000008945	ENSG00000095380	0.461483	0.00741275	0.00654622	0.00698581	0.00753321	0.00712142
Rnf8	0.00855839	0.00440763	20	8285295	0.284326	0.0037548	RNF8	bodylen	ENSRNOG00000047171	ENSG00000112130	0.138336	NA	NA	NA	NA	0.00440763
Vps39	0.00860912	0.00715576	3	112087676	0.285039	0.42737	VPS39	bodylen	ENSRNOG00000008316	ENSG00000166887	0.669722	0.00702316	0.00710163	0.0071093	0.00734193	0.00721117
Nt5m	0.0087293	0.00779992	10	46216883	0.287161	0.11705	NT5M	bodylen	ENSRNOG00000003332	ENSG00000205309	0.0215819	0.00867394	0.00854208	0.00855489	0.00550596	0.00907707
Tut4	0.0087578	NA	5	128083117	0.287161	0.087158	TUT4	bodylen	ENSRNOG00000052062	ENSG00000134744	0.0087578	NA	NA	NA	NA	NA
Tbc1d30	0.00876189	0.0105926	7	63361695	0.287161	0.073971	TBC1D30	bodylen	ENSRNOG00000023951	ENSG00000111490	0.0046999	0.010564	0.00998827	0.012732	0.00998827	0.0101427
Ccz1b	0.00879539	0.040356	12	12639862	0.287161	0.072033	CCZ1	bodylen	ENSRNOG00000001032	ENSG00000122674	0.00493331	NA	0.040356	NA	NA	NA
Ccz1b	0.00879539	0.040356	12	12639862	0.287161	0.14375	CCZ1B	bodylen	ENSRNOG00000001032	ENSG00000146574	0.00493331	NA	0.040356	NA	NA	NA
Slc18b1	0.00882073	0.00882073	1	22705915	0.287161	0.83914	SLC18B1	bodylen	ENSRNOG00000016371	ENSG00000146409	NA	0.0088523	0.0087738	0.0088523	0.0087738	0.0088523
Cnnm1	0.00889802	0.00889802	1	263186234	0.288712	0.51097	CNNM1	bodylen	ENSRNOG00000016302	ENSG00000119946	NA	NA	0.00889393	0.00889234	0.00890782	NA
Eya4	0.00895716	0.00895716	1	23409407	0.289665	4.3569e-10	EYA4	bodylen	ENSRNOG00000016627	ENSG00000112319	NA	NA	0.0103675	NA	0.0078845	NA
Oprl1	0.00899836	0.0779521	3	177225736	0.290034	0.2506	OPRL1	bodylen	ENSRNOG00000016768	ENSG00000125510	0.00165628	0.0600811	0.115473	0.115822	0.0458792	0.115983
Vom2r44	0.00906362	0.00765435	2	154604831	0.290419	NA	NA	bodylen	ENSRNOG00000010268	NA	0.110186	0.00603613	0.00846261	0.0088248	0.0100031	0.0064059
Washc3	0.0091215	0.00769156	7	28762416	0.290419	3.0746e-13	WASHC3	bodylen	ENSRNOG00000005102	ENSG00000120860	0.123742	0.00755699	0.00748986	0.00746848	0.00864375	0.00742748
Rreb1	0.00914333	0.188709	17	27539132	0.290419	4.3458e-13	RREB1	bodylen	ENSRNOG00000015701	ENSG00000124782	0.00467223	NA	NA	0.188709	NA	NA
Hyls1	0.0091473	0.00611777	8	36763480	0.290419	1.0893e-05	HYLS1	bodylen	ENSRNOG00000012980	ENSG00000198331	0.402019	NA	NA	NA	0.00611777	0.00611777
Gbp2	0.00915948	0.00915948	2	248276708	0.290419	0.00041746	GBP2	bodylen	ENSRNOG00000031743	ENSG00000162645	NA	0.00915948	NA	NA	NA	NA
Ppic	0.00925666	0.00925666	18	48372040	0.290423	0.055163	PPIC	bodylen	ENSRNOG00000017416	ENSG00000168938	NA	NA	0.00925666	NA	NA	NA
Fscn2	0.00926056	0.00703058	10	109533486	0.290423	0.00080514	FSCN2	bodylen	ENSRNOG00000036700	ENSG00000186765	0.173547	0.00654807	NA	NA	0.00698169	0.00764765
Klhdc8b	0.0092957	NA	8	117231768	0.290423	0.010739	KLHDC8B	bodylen	ENSRNOG00000047867	ENSG00000185909	0.0092957	NA	NA	NA	NA	NA
Dpm2	0.00929746	NA	3	11587940	0.290423	NA	NA	bodylen	ENSRNOG00000049110	NA	0.00929746	NA	NA	NA	NA	NA
Arhgap26	0.00931546	0.0146088	18	31812108	0.290423	0.0038654	ARHGAP26	bodylen	ENSRNOG00000013920	ENSG00000145819	0.00331238	0.0161774	0.0135254	0.0153685	0.01414	0.01414
Enpp1	0.00933863	0.00933863	1	21748260	0.290423	0.37788	ENPP1	bodylen	ENSRNOG00000013994	ENSG00000197594	NA	0.0084195	0.00963591	0.00856491	0.0084195	0.0129304
Rbm4	0.00937387	0.00937387	1	220039733	0.290591	NA	NA	bodylen	ENSRNOG00000050741	NA	NA	0.0360065	0.00800781	0.00662627	0.0128155	0.00658422
Psd4	0.00947838	0.00794735	3	1478524	0.292608	0.00044448	PSD4	bodylen	ENSRNOG00000006079	ENSG00000125637	0.218981	0.00838848	0.00745444	0.0079846	0.00813264	0.00783826
Taf15	0.00952188	0.00798474	10	70689862	0.292608	0.13416	TAF15	bodylen	ENSRNOG00000058393	ENSG00000270647	0.216792	0.00891674	0.00891674	0.00818284	0.00596855	0.00891674
Stard3	0.00956024	NA	10	86313382	0.292608	0.0077038	STARD3	bodylen	ENSRNOG00000042044	ENSG00000131748	0.00956024	NA	NA	NA	NA	NA
Stard6	0.00959332	0.00728662	18	68983619	0.292608	0.011808	STARD6	bodylen	ENSRNOG00000026324	ENSG00000174448	0.173294	NA	NA	0.00771423	0.00720811	0.00697591
Plekhn1	0.00963141	0.00841368	5	173646194	0.292608	0.072461	PLEKHN1	bodylen	ENSRNOG00000020295	ENSG00000187583	0.0347772	0.00898961	0.00760256	0.00760256	0.00819968	0.0102034
Stx7	0.00963953	0.00963953	1	22241660	0.292608	0.27402	STX7	bodylen	ENSRNOG00000015670	ENSG00000079950	NA	0.00855785	0.00855785	0.012778	0.0102519	0.00915791
Dop1a	0.00964935	NA	8	94122727	0.292608	1.2985e-11	DOP1A	bodylen	ENSRNOG00000022847	ENSG00000083097	0.00964935	NA	NA	NA	NA	NA
Bag1	0.00972013	NA	5	57254420	0.293839	0.071602	BAG1	bodylen	ENSRNOG00000008277	ENSG00000107262	0.00972013	NA	NA	NA	NA	NA
Spag9	0.00975632	0.00979954	10	81693769	0.2939	0.35399	SPAG9	bodylen	ENSRNOG00000002749	ENSG00000008294	0.00954583	0.0106093	0.0105089	0.0107868	0.00825937	0.00934275
Gnpda1	0.00978254	NA	18	31479116	0.2939	0.15609	GNPDA1	bodylen	ENSRNOG00000047213	ENSG00000113552	0.00978254	NA	NA	NA	NA	NA
Cct8	0.00984964	0.00857973	11	27130341	0.294116	9.1371e-06	CCT8	bodylen	ENSRNOG00000001592	ENSG00000156261	0.0377901	0.00610846	0.0249584	0.00565949	0.00619289	0.0244466
Ndst2	0.00985017	0.00985017	15	3754261	0.294116	NA	NA	bodylen	ENSRNOG00000027171	NA	NA	0.013823	0.0100888	0.00869148	0.00915763	0.00893708
Synpo2l	0.00997653	0.00997653	15	4064705	0.296512	0.10097	SYNPO2L	bodylen	ENSRNOG00000008949	ENSG00000166317	NA	NA	0.00996072	0.00997647	0.00997647	0.00999253
Dcaf5	0.00999572	0.00836317	6	103516585	0.296512	0.0020144	DCAF5	bodylen	ENSRNOG00000004556	ENSG00000139990	0.296343	0.00790215	0.00843132	0.00843132	0.00849747	0.0085897
Adamts15	0.0100218	0.00837109	8	31977000	0.296512	0.89143	ADAMTS15	bodylen	ENSRNOG00000009892	ENSG00000166106	0.371579	0.0137889	0.00657623	0.0190761	0.00657623	0.00594325
Ajm1	0.0101198	0.0084928	3	2800649	0.298235	0.31648	AJM1	bodylen	ENSRNOG00000033863	ENSG00000232434	0.0237802	0.00740259	0.00461032	NA	0.383527	NA
Scx	0.0101413	0.0101413	7	117519074	0.298235	0.039864	SCX	bodylen	ENSRNOG00000021812	ENSG00000260428	NA	NA	0.0101413	NA	NA	NA
Gpx1	0.0102288	0.010429	8	117117429	0.299252	5.3528e-06	GPX1	bodylen	ENSRNOG00000048812	ENSG00000233276	0.00933272	0.00934762	0.00653956	0.00934762	0.00905256	0.317129
Vipr2	0.0103141	0.163597	6	143938039	0.299252	0.12965	VIPR2	bodylen	ENSRNOG00000004317	ENSG00000106018	0.00531081	NA	NA	NA	NA	0.163597
LOC100910636	0.0103479	0.0103479	12	21689094	0.299252	NA	NA	bodylen	ENSRNOG00000024425	NA	NA	0.00312838	NA	0.964907	NA	0.637765
Dvl1	0.0103524	0.0103524	5	173296269	0.299252	2.8153e-05	DVL1	bodylen	ENSRNOG00000019423	ENSG00000107404	NA	0.0103772	0.0103881	0.0103881	0.0102574	NA
AC130035.1	0.0103759	0.0103759	5	172881812	0.299252	NA	NA	bodylen	ENSRNOG00000042235	NA	NA	0.0103801	0.0103801	0.0103801	0.0103742	0.0103649
LOC100912380	0.0103934	0.0103934	1	88652445	0.299252	NA	NA	bodylen	ENSRNOG00000048194	NA	NA	0.00901188	0.0198195	0.00624393	0.0111167	0.0143734
AABR07066144.1	0.0104672	0.0104672	9	3921405	0.299252	NA	NA	bodylen	ENSRNOG00000052886	NA	NA	NA	NA	0.0105322	NA	0.0104029
Hrc	0.010496	0.010496	1	101324651	0.299252	0.001288	HRC	bodylen	ENSRNOG00000020719	ENSG00000130528	NA	NA	0.010496	NA	NA	NA
Ndc80	0.010527	0.010527	9	119839015	0.299252	0.16718	NDC80	bodylen	ENSRNOG00000013727	ENSG00000080986	NA	NA	NA	NA	NA	0.010527
Traf2	0.0105821	0.00731313	3	2746074	0.299252	0.45598	TRAF2	bodylen	ENSRNOG00000006238	ENSG00000127191	0.0972575	0.00374782	NA	NA	0.140984	NA
RGD1563159	0.0105992	0.00847568	18	30801481	0.299252	NA	NA	bodylen	ENSRNOG00000042727	NA	0.526883	0.00846358	0.00851009	0.00851009	0.00841962	NA
Plin5	0.0106115	0.0106115	9	10956055	0.299252	0.72891	PLIN5	bodylen	ENSRNOG00000047860	ENSG00000214456	NA	NA	NA	0.0106115	NA	NA
Zfp251	0.0106268	0.0098164	7	117909960	0.299252	0.010369	ZNF251	bodylen	ENSRNOG00000030308	ENSG00000198169	0.0180934	0.00784899	0.00827912	0.0121185	0.0102332	0.0123569
Pcdha13	0.0106334	0.0133985	18	29987205	0.299252	0.00072864	PCDHAC2	bodylen	ENSRNOG00000020119	ENSG00000243232	0.00656673	0.011468	NA	0.0123292	NA	0.0179844
Dph7	0.010637	0.00916434	3	2170532	0.299252	0.31919	DPH7	bodylen	ENSRNOG00000008102	ENSG00000148399	0.0537858	0.0131084	0.00400706	0.0137283	0.0141527	0.0131084
Hp1bp3	0.0106813	NA	5	156581731	0.299631	1.9282e-18	HP1BP3	bodylen	ENSRNOG00000014445	ENSG00000127483	0.0106813	NA	NA	NA	NA	NA
Slfn5	0.0107592	NA	10	70298518	0.29991	0.12113	SLFN5	bodylen	ENSRNOG00000021719	ENSG00000166750	0.0107592	NA	NA	NA	NA	NA
Marveld1	0.0108073	0.0108073	1	261389803	0.29991	NA	NA	bodylen	ENSRNOG00000042620	NA	NA	0.0255706	0.0265489	NA	NA	0.00497768
LOC687508	0.0108105	0.0108105	1	88620316	0.29991	NA	NA	bodylen	ENSRNOG00000047364	NA	NA	0.0107269	0.0106519	0.0109233	0.0109233	0.0108323
Manba	0.0108341	0.0205015	2	240668194	0.29991	0.068544	MANBA	bodylen	ENSRNOG00000052247	ENSG00000109323	0.00322523	0.0228917	0.0176161	0.0224449	0.0187855	0.0219048
Fmc1	0.0109096	0.0109096	4	66276834	0.29991	0.15516	FMC1	bodylen	ENSRNOG00000005618	ENSG00000164898	NA	NA	NA	0.0109096	NA	NA
Eef1d	0.0109117	NA	7	116928264	0.29991	0.018512	EEF1D	bodylen	ENSRNOG00000021638	ENSG00000104529	0.0109117	NA	NA	NA	NA	NA
RGD1560341	0.0109619	0.0109619	18	51218276	0.29991	NA	NA	bodylen	ENSRNOG00000015772	NA	NA	0.0109604	0.0109413	0.0110047	NA	0.0109413
AABR07053687.1	0.010995	0.00884254	3	120316046	0.29991	0.10726	NPHP1	bodylen	ENSRNOG00000015756	ENSG00000144061	0.297029	0.00793796	0.00946178	NA	0.00946178	0.00869522
Ufsp1	0.0110071	0.0170367	12	22471390	0.29991	NA	NA	bodylen	ENSRNOG00000051006	NA	0.00812913	NA	NA	NA	0.0170367	NA
Clgn	0.0110074	0.00827161	19	24545317	0.29991	0.081484	CLGN	bodylen	ENSRNOG00000003755	ENSG00000153132	0.435723	0.00828262	0.00828262	NA	0.00824968	NA
Zfp830	0.01105	0.01105	10	70118249	0.29991	0.34318	ZNF830	bodylen	ENSRNOG00000007578	ENSG00000198783	NA	0.0107379	0.0120865	0.0110171	0.0104868	NA
Bud31	0.0111078	0.0103353	12	11234416	0.29991	0.08731	BUD31	bodylen	ENSRNOG00000000989	ENSG00000106245	0.0177332	0.0110123	0.0176429	0.010745	0.0110123	0.00656024
Hivep3	0.0111512	0.00926431	5	139007641	0.29991	5.6009e-06	HIVEP3	bodylen	ENSRNOG00000009341	ENSG00000127124	0.659043	0.00737019	0.00886254	0.012089	0.00886254	0.0104559
Tstd2	0.0111875	0.00932886	5	61704221	0.29991	0.009373	TSTD2	bodylen	ENSRNOG00000009724	ENSG00000136925	0.472363	0.00813561	0.0122985	0.00791927	0.00973362	0.00973362
Ltbp1	0.0112205	0.852469	6	21203501	0.29991	7.9026e-59	LTBP1	bodylen	ENSRNOG00000033090	ENSG00000049323	0.0054208	NA	NA	0.852469	NA	NA
Maco1	0.0112624	NA	5	153122780	0.29991	2.083e-06	MACO1	bodylen	ENSRNOG00000056156	ENSG00000204178	0.0112624	NA	NA	NA	NA	NA
Pnkp	0.0113241	0.0113241	1	100853901	0.29991	0.0096333	PNKP	bodylen	ENSRNOG00000020318	ENSG00000039650	NA	0.0113189	0.0113021	NA	0.0113339	0.0113417
AABR07031740.1	0.0113515	0.0113515	18	31295424	0.29991	NA	NA	bodylen	ENSRNOG00000057082	NA	NA	NA	NA	0.0113515	NA	NA
Pcdhb22	0.0113833	0.00986315	18	30592793	0.29991	4.3809e-07	PCDHB15	bodylen	ENSRNOG00000020028	ENSG00000113248	0.0493861	0.010187	0.00983671	0.00976174	0.00983671	0.00970756
RGD1307461	0.0113862	NA	8	116094850	0.29991	6.2334e-27	C3orf18	bodylen	ENSRNOG00000015718	ENSG00000088543	0.0113862	NA	NA	NA	NA	NA
Phb	0.0113908	0.00931731	10	83476106	0.29991	1.7214e-16	PHB1	bodylen	ENSRNOG00000046799	ENSG00000167085	0.100906	0.281492	NA	0.00887655	0.00321109	0.281492
Zswim4	0.0113926	0.0105019	19	25320682	0.29991	NA	NA	bodylen	ENSRNOG00000007582	NA	0.0152798	NA	NA	0.0112757	0.0100872	0.0102206
Medag	0.0113999	0.0101261	12	6711746	0.29991	0.17852	MEDAG	bodylen	ENSRNOG00000000906	ENSG00000102802	0.0306839	0.120076	0.149058	0.138573	0.00214608	0.138573
Coa8	0.0114823	0.0114823	6	136279495	0.301265	NA	NA	bodylen	ENSRNOG00000058920	NA	NA	NA	0.0114823	NA	NA	NA
Ndufaf1	0.0115652	0.00868807	3	111458571	0.301757	5.2224e-12	NDUFAF1	bodylen	ENSRNOG00000005006	ENSG00000137806	0.450148	NA	NA	0.00868807	0.00868807	0.00868807
Rxfp3	0.0115678	0.638805	2	61006336	0.301757	NA	NA	bodylen	ENSRNOG00000023126	NA	0.00573723	0.638805	NA	NA	NA	NA
Plin4	0.011629	NA	9	10963722	0.301757	0.017193	PLIN4	bodylen	ENSRNOG00000047046	ENSG00000167676	0.011629	NA	NA	NA	NA	NA
Pih1d1	0.0116295	0.0116295	1	101152733	0.301757	0.0028597	PIH1D1	bodylen	ENSRNOG00000020634	ENSG00000104872	NA	0.0110806	0.0101242	0.0101242	0.0139289	0.0142134
Zfp958	0.0116977	0.0116977	12	5485902	0.301757	NA	NA	bodylen	ENSRNOG00000030410	NA	NA	0.0116977	NA	NA	NA	NA
Bloc1s5	0.0117075	NA	17	26808329	0.301757	0.033128	BLOC1S5	bodylen	ENSRNOG00000016497	ENSG00000188428	0.0117075	NA	NA	NA	NA	NA
Irf3	0.0117564	0.0117564	1	100992404	0.301757	1.1534e-06	IRF3	bodylen	ENSRNOG00000043388	ENSG00000126456	NA	NA	NA	0.0117564	NA	NA
Zfyve27	0.0117837	0.0117837	1	261415190	0.301757	0.026391	ZFYVE27	bodylen	ENSRNOG00000014903	ENSG00000155256	NA	0.0117167	0.0117167	0.0116757	0.0118752	0.0119384
Fbxw5	0.0118152	0.0366822	3	2727253	0.301757	0.15625	FBXW5	bodylen	ENSRNOG00000028674	ENSG00000159069	0.00389131	0.0385729	0.0385729	NA	0.0334055	NA
Sars2	0.0118403	0.0118403	1	86923590	0.301757	1.1273e-08	SARS2	bodylen	ENSRNOG00000019962	ENSG00000104835	NA	0.0171616	0.0164231	0.0168654	0.0128401	0.00602463
Ncbp1	0.0119057	0.0119057	5	61734117	0.301757	0.090377	NCBP1	bodylen	ENSRNOG00000023605	ENSG00000136937	NA	0.0119108	NA	0.0119031	NA	0.0119031
Slc43a3	0.0119422	NA	3	72329966	0.301757	0.11798	SLC43A3	bodylen	ENSRNOG00000061768	ENSG00000134802	0.0119422	NA	NA	NA	NA	NA
Shf	0.0119988	NA	3	114287717	0.301757	0.002319	SHF	bodylen	ENSRNOG00000028685	ENSG00000138606	0.0119988	NA	NA	NA	NA	NA
Itgbl1	0.0119993	0.00882245	15	110114147	0.301757	0.00016077	ITGBL1	bodylen	ENSRNOG00000004516	ENSG00000198542	0.0427347	NA	NA	0.0669064	NA	0.00471862
Dok7	0.0120147	0.0116117	14	80926653	0.301757	2.2285e-11	DOK7	bodylen	ENSRNOG00000022419	ENSG00000175920	0.0145368	0.01159	0.0116554	0.0115691	0.0116331	0.0116113
Fcgrt	0.012083	0.012083	1	101086876	0.301757	1.166e-07	FCGRT	bodylen	ENSRNOG00000020583	ENSG00000104870	NA	0.0118654	0.0118813	0.0118686	0.0118654	0.0130167
Ccdc15	0.0121321	NA	8	39762034	0.301757	0.0092032	CCDC15	bodylen	ENSRNOG00000032180	ENSG00000149548	0.0121321	NA	NA	NA	NA	NA
Trit1	0.0121413	NA	5	140712582	0.301757	0.018939	TRIT1	bodylen	ENSRNOG00000014274	ENSG00000043514	0.0121413	NA	NA	NA	NA	NA
Sv2c	0.0121541	0.0121541	2	26501832	0.301757	0.014665	SV2C	bodylen	ENSRNOG00000018094	ENSG00000122012	NA	NA	NA	NA	0.0121541	NA
Dhodh	0.0121543	0.0153264	19	42066350	0.301757	0.00038063	DHODH	bodylen	ENSRNOG00000015063	ENSG00000102967	0.00597189	0.0157628	0.0157628	0.0157423	0.0148522	0.0145985
Sema3g	0.0121622	0.0121622	16	7303577	0.301757	3.7542e-10	SEMA3G	bodylen	ENSRNOG00000018952	ENSG00000010319	NA	0.0114725	NA	0.0134404	0.0117511	NA
Med25	0.0121831	0.0121831	1	100874975	0.301757	0.017226	MED25	bodylen	ENSRNOG00000020363	ENSG00000104973	NA	0.0109101	0.0109101	0.0109101	0.0225161	0.0109848
Jarid2	0.0122167	0.0105232	17	20184244	0.301822	0.0017789	JARID2	bodylen	ENSRNOG00000045918	ENSG00000008083	0.0342308	0.0103995	0.010091	0.0106858	0.0109561	NA
Cog6	0.0124094	0.00617683	2	142196753	0.3051	4.692e-06	COG6	bodylen	ENSRNOG00000013660	ENSG00000133103	0.578311	0.00617683	NA	NA	NA	NA
Pmel	0.0124121	0.0124121	7	3133505	0.3051	0.18825	PMEL	bodylen	ENSRNOG00000023085	ENSG00000185664	NA	0.0124121	NA	NA	NA	NA
Aggf1	0.0124635	0.0104452	2	25069619	0.305593	0.42887	AGGF1	bodylen	ENSRNOG00000029304	ENSG00000164252	0.277542	0.0113563	0.0107607	0.007504	0.0130907	0.0113563
Dusp18	0.0125632	NA	14	84150907	0.306564	0.0021531	DUSP18	bodylen	ENSRNOG00000024945	ENSG00000167065	0.0125632	NA	NA	NA	NA	NA
Tmem184b	0.0125661	0.0105285	7	120593335	0.306564	0.0042169	TMEM184B	bodylen	ENSRNOG00000022802	ENSG00000198792	0.2861	0.0104912	0.0105165	0.0105165	0.0106285	0.0104912
Nuak1	0.0127481	0.12554	7	25039334	0.309859	0.14609	NUAK1	bodylen	ENSRNOG00000008061	ENSG00000074590	0.00669898	NA	0.12554	NA	NA	NA
Fbxo7	0.0127649	NA	7	23815244	0.309859	0.82372	FBXO7	bodylen	ENSRNOG00000004637	ENSG00000100225	0.0127649	NA	NA	NA	NA	NA
Lamc2	0.0128393	0.0128393	13	70566642	0.310751	1.534e-09	LAMC2	bodylen	ENSRNOG00000002667	ENSG00000058085	NA	NA	0.0120292	0.0215035	0.00961197	NA
Zfp136	0.0128676	0.0112905	18	750775	0.310751	NA	NA	bodylen	ENSRNOG00000016417	NA	0.0425382	0.00720025	0.0132375	0.0129602	0.0133635	0.0130815
Plekhm2	0.0128974	0.0883082	5	160182250	0.310751	0.024863	PLEKHM2	bodylen	ENSRNOG00000012163	ENSG00000116786	0.00694557	0.0883082	NA	NA	NA	NA
Hhat	0.0129603	0.0112083	13	111236465	0.310856	0.001663	HHAT	bodylen	ENSRNOG00000003925	ENSG00000054392	0.0588978	0.0105883	0.0121325	0.0111588	0.0113751	0.0109047
Col15a1	0.0129715	0.0129715	5	62840359	0.310856	1.1224e-05	COL15A1	bodylen	ENSRNOG00000060381	ENSG00000204291	NA	0.0133535	0.0121225	0.0131399	NA	0.0133535
Ildr2	0.0129975	0.0129975	13	84474318	0.310856	0.32938	ILDR2	bodylen	ENSRNOG00000025151	ENSG00000143195	NA	0.011162	NA	0.0871345	0.01013	0.00924337
Plxdc1	0.0130527	NA	10	85871121	0.311161	0.023655	PLXDC1	bodylen	ENSRNOG00000021536	ENSG00000161381	0.0130527	NA	NA	NA	NA	NA
Zfp14	0.0130909	0.0130909	1	88350360	0.311161	0.00013097	ZFP14	bodylen	ENSRNOG00000030932	ENSG00000142065	NA	0.0125758	0.00886164	0.0149082	0.147076	0.00861127
Nr3c1	0.0131084	0.0105171	18	31728372	0.311161	4.2978e-12	NR3C1	bodylen	ENSRNOG00000014096	ENSG00000113580	0.399877	NA	0.0243833	0.0090044	0.00920281	0.00835894
Prss50	0.013145	0.0178049	8	119135012	0.311161	NA	NA	bodylen	ENSRNOG00000037175	NA	0.00569227	0.024829	0.00984057	0.024829	0.017742	0.0236262
Agl	0.0131701	0.236417	2	219788233	0.311161	0.45247	AGL	bodylen	ENSRNOG00000016214	ENSG00000162688	0.00228199	0.246505	0.231724	0.227598	0.236035	0.24098
Tmod1	0.0132023	0.0875375	5	61657506	0.311165	0.00099298	TMOD1	bodylen	ENSRNOG00000009761	ENSG00000136842	0.00250913	0.280612	0.0415545	0.280612	0.0414707	0.280612
Thoc1	0.0133832	0.0133832	18	1142781	0.314409	6.9506e-07	THOC1	bodylen	ENSRNOG00000015332	ENSG00000079134	NA	0.0136893	0.0129549	0.0141062	0.0129549	0.0132835
RGD1306072	0.0134292	NA	19	25262075	0.314409	0.88689	BRME1	bodylen	ENSRNOG00000025796	ENSG00000132016	0.0134292	NA	NA	NA	NA	NA
Gramd1a	0.0134421	0.0134421	1	89563975	0.314409	0.12147	GRAMD1A	bodylen	ENSRNOG00000021106	ENSG00000089351	NA	0.014299	0.0129332	0.0131169	0.014299	0.0127326
Rnf185	0.0134691	0.0108555	14	83648401	0.314409	0.00010865	RNF185	bodylen	ENSRNOG00000019325	ENSG00000138942	0.935206	0.0108732	0.0108778	0.0107418	0.0109129	0.0108732
Paxx	0.0135295	0.0175801	3	2680565	0.315063	0.53693	PAXX	bodylen	ENSRNOG00000015294	ENSG00000148362	0.00628509	0.0178231	0.0174476	0.0174476	0.0179121	0.0172863
Nmd3	0.0135808	0.00703189	2	166402837	0.315407	0.87114	NMD3	bodylen	ENSRNOG00000009310	ENSG00000169251	0.178812	NA	NA	NA	0.00703189	NA
Trmt1l	0.013609	NA	13	68785826	0.315407	9.4384e-05	TRMT1L	bodylen	ENSRNOG00000002580	ENSG00000121486	0.013609	NA	NA	NA	NA	NA
Cyc1	0.0138005	0.0138005	7	117409575	0.317593	2.3098e-05	CYC1	bodylen	ENSRNOG00000012457	ENSG00000179091	NA	0.0139282	NA	0.0136751	NA	NA
Prdm1	0.0138165	0.0138165	20	49464918	0.317593	0.025631	PRDM1	bodylen	ENSRNOG00000000323	ENSG00000057657	NA	0.014915	0.016844	0.0181617	0.011448	0.0107448
Clic3	0.0138496	0.0132555	3	2676295	0.317593	0.0048667	CLIC3	bodylen	ENSRNOG00000015184	ENSG00000169583	0.0178491	0.0122709	0.0121967	0.0121967	0.0210473	0.0118723
Kcnk7	0.0138514	0.0138514	1	221057712	0.317593	0.030143	KCNK7	bodylen	ENSRNOG00000020784	ENSG00000173338	NA	NA	NA	NA	NA	0.0138514
Grb14	0.0138665	0.01209	3	50937668	0.317593	0.00014742	GRB14	bodylen	ENSRNOG00000052498	ENSG00000115290	0.0520088	0.008711	0.0248989	0.00964068	0.0195343	0.00964068
Rffl	0.0139393	NA	10	70158055	0.317639	0.64455	RFFL	bodylen	ENSRNOG00000007596	ENSG00000092871	0.0139393	NA	NA	NA	NA	NA
Fbxw9	0.0139549	0.0139549	19	26173770	0.317639	0.16238	FBXW9	bodylen	ENSRNOG00000004212	ENSG00000132004	NA	NA	NA	0.014012	0.0138958	0.0139574
Tex2	0.0139739	0.0113606	10	94697035	0.317639	4.085e-07	TEX2	bodylen	ENSRNOG00000013659	ENSG00000136478	0.910164	0.0112724	0.0112724	0.0108872	0.0111657	0.0123028
Adamts12	0.013999	0.013999	2	61039052	0.317639	0.0069754	ADAMTS12	bodylen	ENSRNOG00000018865	ENSG00000151388	NA	0.0141252	0.0130153	0.0141252	0.0147168	0.0141252
Cpsf1	0.0141237	0.0141237	7	117661845	0.318372	0.81241	CPSF1	bodylen	ENSRNOG00000030705	ENSG00000071894	NA	NA	0.0141237	NA	NA	NA
Eml5	0.0141539	0.0141539	6	122770054	0.318372	0.19201	EML5	bodylen	ENSRNOG00000004207	ENSG00000165521	NA	0.0139481	0.0139481	0.0139481	0.0125411	0.017111
Nacc1	0.0141593	0.0141593	19	25783899	0.318372	2.0534e-07	NACC1	bodylen	ENSRNOG00000002864	ENSG00000160877	NA	0.0139752	0.0139752	0.0134909	0.0143828	0.0150685
Rnf2	0.0142048	0.0787549	13	68830619	0.318372	5.8615e-05	RNF2	bodylen	ENSRNOG00000002454	ENSG00000121481	0.00409653	0.0693991	NA	NA	0.083719	0.0851393
Gigyf1	0.014234	0.014234	12	22236164	0.318372	0.058507	GIGYF1	bodylen	ENSRNOG00000001410	ENSG00000146830	NA	0.0142231	0.0142155	NA	0.0142487	0.0142487
Clptm1l	0.0142768	0.0142768	1	32281206	0.318372	0.5138	CLPTM1L	bodylen	ENSRNOG00000016923	ENSG00000049656	NA	NA	NA	NA	0.0189685	0.011445
Zfp7	0.0142957	0.0142957	7	117948705	0.318372	NA	NA	bodylen	ENSRNOG00000050497	NA	NA	NA	0.0142957	NA	NA	NA
Gbf1	0.0143155	0.0143155	1	265904565	0.318372	1.3637e-07	GBF1	bodylen	ENSRNOG00000026048	ENSG00000107862	NA	0.0151247	NA	NA	0.0135885	NA
Drd3	0.0143257	0.0143257	11	61822076	0.318372	0.96018	DRD3	bodylen	ENSRNOG00000060806	ENSG00000151577	NA	0.0149334	NA	0.0158664	0.0125906	NA
Fam219a	0.0143589	0.0134582	5	57897367	0.318383	1.8573e-06	FAM219A	bodylen	ENSRNOG00000039559	ENSG00000164970	0.0215766	0.0135347	0.0134835	0.0135285	0.0135411	0.0132091
AABR07031767.1	0.0144681	0.0144681	18	33444106	0.320029	NA	NA	bodylen	ENSRNOG00000053112	NA	NA	NA	0.0143518	0.0145863	NA	NA
Abca2	0.0144989	0.0144989	3	2648884	0.320029	1.9505e-05	ABCA2	bodylen	ENSRNOG00000014268	ENSG00000107331	NA	0.0233763	0.0116369	0.0116369	0.0217998	0.0118536
Zfp707l1	0.0145822	0.0145822	7	116997019	0.320295	NA	NA	bodylen	ENSRNOG00000043439	NA	NA	NA	NA	0.0145822	NA	NA
Gtf3c5	0.0145956	0.0133304	3	7144249	0.320295	0.34412	GTF3C5	bodylen	ENSRNOG00000010981	ENSG00000148308	0.02776	0.0133658	0.0134664	0.0132922	0.0132749	0.0132551
Zswim8	0.0146343	NA	15	4006491	0.320295	0.10542	ZSWIM8	bodylen	ENSRNOG00000056617	ENSG00000214655	0.0146343	NA	NA	NA	NA	NA
C1qb	0.0146426	0.0146426	5	155246446	0.320295	0.0010342	C1QB	bodylen	ENSRNOG00000012749	ENSG00000173369	NA	0.0140387	0.0153916	0.014761	0.0144451	NA
Ltbp3	0.0146969	0.0146969	1	221099997	0.320691	2.0636e-06	LTBP3	bodylen	ENSRNOG00000020813	ENSG00000168056	NA	0.0166897	0.0162885	0.0158237	0.0104394	0.0166897
Nub1	0.0147266	NA	4	6951477	0.320691	5.7851e-09	NUB1	bodylen	ENSRNOG00000009282	ENSG00000013374	0.0147266	NA	NA	NA	NA	NA
Rasgrp3	0.0149299	NA	6	21072633	0.323496	0.0013135	RASGRP3	bodylen	ENSRNOG00000032703	ENSG00000152689	0.0149299	NA	NA	NA	NA	NA
Mindy3	0.0149323	0.0110624	17	79720534	0.323496	0.19956	MINDY3	bodylen	ENSRNOG00000016955	ENSG00000148481	0.762577	0.00801726	0.0166354	NA	NA	0.0115802
Sh3d21	0.0149551	NA	5	144162140	0.323496	1.4935e-13	SH3D21	bodylen	ENSRNOG00000024566	ENSG00000214193	0.0149551	NA	NA	NA	NA	NA
Spag5	0.0150977	NA	10	65552896	0.325284	NA	NA	bodylen	ENSRNOG00000037214	NA	0.0150977	NA	NA	NA	NA	NA
Mfsd3	0.0151499	0.0151499	7	117766191	0.325284	0.0072581	MFSD3	bodylen	ENSRNOG00000015685	ENSG00000167700	NA	NA	0.0145827	NA	NA	0.015763
Aatk	0.0151534	0.02779	10	109188111	0.325284	7.3913e-13	AATK	bodylen	ENSRNOG00000004392	ENSG00000181409	0.00462531	0.0277913	0.0277902	0.0277913	0.0277856	0.0277913
AABR07059891.1	0.015202	0.015202	4	40419558	0.325284	NA	NA	bodylen	ENSRNOG00000060069	NA	NA	0.015202	NA	NA	NA	NA
Actl6b	0.0152048	0.0152048	12	22194617	0.325284	0.17828	ACTL6B	bodylen	ENSRNOG00000001408	ENSG00000077080	NA	0.0151745	0.0154032	0.0152444	0.0148144	0.0154032
RGD1563307	0.0154055	0.0154055	1	89645768	0.328855	0.031775	SET	bodylen	ENSRNOG00000028984	ENSG00000119335	NA	NA	NA	0.0154055	NA	NA
Kcnb1	0.0154709	0.012768	3	163850784	0.329529	1.384e-11	KCNB1	bodylen	ENSRNOG00000046949	ENSG00000158445	0.0268173	NA	0.106926	0.00677586	NA	NA
Mphosph6	0.0155311	0.0169449	19	50357337	0.329609	NA	NA	bodylen	ENSRNOG00000050087	NA	0.0109583	0.0169336	0.0169336	0.0168069	0.0169336	0.0171197
Shank1	0.0155573	0.0155573	1	100297151	0.329609	0.10208	SHANK1	bodylen	ENSRNOG00000019207	ENSG00000161681	NA	0.0147656	0.0155862	0.0161469	0.0162558	0.0151377
Prmt1	0.0155763	0.0155763	1	100971272	0.329609	NA	NA	bodylen	ENSRNOG00000026109	NA	NA	0.0158396	0.0147341	0.0157769	0.0157769	0.0158153
Cdip1	0.0156154	NA	10	10967657	0.329719	0.0062371	CDIP1	bodylen	ENSRNOG00000003328	ENSG00000089486	0.0156154	NA	NA	NA	NA	NA
AABR07035780.6	0.0156773	0.0156773	12	22361577	0.33031	NA	NA	bodylen	ENSRNOG00000061778	NA	NA	NA	0.880512	0.912377	NA	0.00475477
Rpl19	0.015773	0.015773	10	85978690	0.331155	NA	NA	bodylen	ENSRNOG00000004741	NA	NA	NA	NA	0.015773	NA	NA
Rasgrp4	0.0157854	0.0157854	1	88078349	0.331155	0.38149	RASGRP4	bodylen	ENSRNOG00000033744	ENSG00000171777	NA	0.0136125	0.014121	0.018611	0.0153821	0.018611
LOC102555457	0.0158383	0.0126477	3	161812473	0.331549	0.10869	ELMO2	bodylen	ENSRNOG00000018747	ENSG00000062598	0.0645816	0.0118122	NA	0.0135772	0.0126763	NA
Fam169b	0.0159627	0.0159627	1	129255395	0.333436	NA	NA	bodylen	ENSRNOG00000022822	NA	NA	0.0180999	0.0137337	0.0162826	0.0150812	0.017407
Zfp386	0.0160248	0.0160248	6	143901279	0.333801	NA	NA	bodylen	ENSRNOG00000004268	NA	NA	0.0160248	NA	NA	NA	NA
Exosc4	0.0161203	0.0161203	7	117390284	0.333801	1.4621e-10	EXOSC4	bodylen	ENSRNOG00000012348	ENSG00000178896	NA	0.0162315	0.0162315	0.0160615	0.0160531	0.0160263
Copz2	0.0161599	0.0161599	10	84718823	0.333801	3.6642e-19	COPZ2	bodylen	ENSRNOG00000009225	ENSG00000005243	NA	0.0161599	NA	NA	NA	NA
Nme1	0.0161969	0.0272696	10	81657152	0.333801	0.095513	NME1	bodylen	ENSRNOG00000002693	ENSG00000239672	0.00534091	0.0283528	0.026075	0.027185	0.027652	0.027185
Tgfb1	0.0162009	0.0162009	1	82480194	0.333801	7.1409e-23	TGFB1	bodylen	ENSRNOG00000020652	ENSG00000105329	NA	NA	NA	0.0162009	NA	NA
Kif2a	0.0162048	0.0146259	2	38147600	0.333801	0.75882	KIF2A	bodylen	ENSRNOG00000014000	ENSG00000068796	0.0351634	0.121134	0.00314592	0.154328	0.179439	0.179439
Ubap2l	0.0162202	NA	2	189334340	0.333801	0.13216	UBAP2L	bodylen	ENSRNOG00000017990	ENSG00000143569	0.0162202	NA	NA	NA	NA	NA
Btbd6	0.0162553	0.0109984	6	137785981	0.333818	0.40194	BTBD6	bodylen	ENSRNOG00000014693	ENSG00000184887	0.278645	0.0114628	NA	0.0105701	NA	NA
Plch2	0.0163992	0.013609	5	172388597	0.336064	0.56557	PLCH2	bodylen	ENSRNOG00000014226	ENSG00000149527	0.652576	0.153756	0.0029815	0.083949	0.153756	0.116795
Noc2l	0.0164605	NA	5	173660920	0.336612	0.78639	NOC2L	bodylen	ENSRNOG00000021392	ENSG00000188976	0.0164605	NA	NA	NA	NA	NA
MGC94207	0.0165585	0.0165585	7	117786206	0.337906	NA	NA	bodylen	ENSRNOG00000045765	NA	NA	NA	0.0165472	0.0165505	0.0165472	0.0165892
Pcdhb11	0.0166976	0.0160602	18	30496317	0.337945	4.5858e-06	PCDHB5	bodylen	ENSRNOG00000020066	ENSG00000113209	0.0208304	0.963291	0.0624678	0.00925207	0.00925207	0.00940677
Cadps	0.0167076	NA	15	15275540	0.337945	NA	NA	bodylen	ENSRNOG00000008570	NA	0.0167076	NA	NA	NA	NA	NA
Slc6a17	0.016722	0.016722	2	210249662	0.337945	0.93453	SLC6A17	bodylen	ENSRNOG00000050090	ENSG00000197106	NA	0.0163738	0.0176452	0.0166714	NA	0.0162662
Wrnip1	0.0167495	0.0167495	17	32933395	0.337945	0.12815	WRNIP1	bodylen	ENSRNOG00000017040	ENSG00000124535	NA	NA	0.0167088	0.0167699	0.0167699	NA
AABR07059168.2	0.016783	NA	4	6313716	0.337945	NA	NA	bodylen	ENSRNOG00000062209	NA	0.016783	NA	NA	NA	NA	NA
Mbd5	0.0168122	0.0156155	3	33440190	0.337945	0.00097425	MBD5	bodylen	ENSRNOG00000027596	ENSG00000204406	0.0182074	NA	NA	NA	0.0156155	NA
Zfp655	0.0168599	0.0219618	12	11127753	0.337945	8.5719e-07	ZNF655	bodylen	ENSRNOG00000060129	ENSG00000197343	0.00993286	NA	0.0235873	NA	0.0265957	0.0176642
Tars1	0.0168637	0.0235551	2	61394769	0.337945	5.9695e-08	TARS1	bodylen	ENSRNOG00000019023	ENSG00000113407	0.00696359	0.0235249	0.0311837	0.0158377	0.0311837	0.0235249
Cisd2	0.0168729	0.0175775	2	240586753	0.337945	0.016186	CISD2	bodylen	ENSRNOG00000048258	ENSG00000145354	0.0140554	0.0181462	0.0179273	0.0172064	0.0173501	0.0172975
Ramac	0.0170007	0.0170007	1	143583674	0.339805	0.13213	RAMAC	bodylen	ENSRNOG00000019426	ENSG00000169612	NA	0.00644358	0.0358398	0.016683	0.041916	0.0365165
Fem1a	0.0170836	0.146862	9	10798945	0.340764	NA	NA	bodylen	ENSRNOG00000050646	NA	0.00614174	NA	0.142939	0.150989	NA	NA
Anks6	0.0172725	0.0146312	5	62640644	0.343428	0.89938	ANKS6	bodylen	ENSRNOG00000023309	ENSG00000165138	0.164277	0.124886	0.124886	0.00321402	0.124886	0.124886
Timp3	0.0172878	0.0172878	7	23544214	0.343428	0.0011058	TIMP3	bodylen	ENSRNOG00000004303	ENSG00000100234	NA	NA	0.0172878	NA	0.0172878	NA
Tom1l2	0.0174414	0.0157112	10	46602230	0.34378	0.029656	TOM1L2	bodylen	ENSRNOG00000003590	ENSG00000175662	0.0387498	0.0157337	0.0156774	0.0157273	0.0157081	0.0157097
Map4k1	0.0174741	0.0174741	1	87938041	0.34378	0.11937	MAP4K1	bodylen	ENSRNOG00000020505	ENSG00000104814	NA	NA	NA	0.0155192	0.0199918	NA
Ccar1	0.0174805	NA	20	32373442	0.34378	7.115e-15	CCAR1	bodylen	ENSRNOG00000000397	ENSG00000060339	0.0174805	NA	NA	NA	NA	NA
Ttc28	0.0175015	NA	12	51385762	0.34378	0.0071825	TTC28	bodylen	ENSRNOG00000032590	ENSG00000100154	0.0175015	NA	NA	NA	NA	NA
Scrt1	0.0175167	0.0175167	7	117583452	0.34378	6.9125e-06	SCRT1	bodylen	ENSRNOG00000025594	ENSG00000261678	NA	0.0181408	NA	NA	0.0165747	0.0179186
Add1	0.0175174	0.0175174	14	81367467	0.34378	3.775e-08	ADD1	bodylen	ENSRNOG00000013039	ENSG00000087274	NA	0.0171063	0.0179037	0.0175936	0.017501	0.017501
Cwc25	0.0175782	NA	10	85684897	0.344279	1.0953e-07	CWC25	bodylen	ENSRNOG00000004091	ENSG00000273559	0.0175782	NA	NA	NA	NA	NA
Plcb1	0.0179099	NA	3	128155068	0.348489	0.16984	PLCB1	bodylen	ENSRNOG00000004810	ENSG00000182621	0.0179099	NA	NA	NA	NA	NA
Rmi1	0.017917	0.0163122	17	6658387	0.348489	1.2634e-19	RMI1	bodylen	ENSRNOG00000019108	ENSG00000178966	0.0352266	0.014726	0.0188479	0.0149421	0.0188479	0.0152488
Cxxc4	0.0179347	0.0179347	2	239415045	0.348489	2.1689e-07	CXXC4	bodylen	ENSRNOG00000045764	ENSG00000168772	NA	0.0155354	NA	NA	0.0172267	0.0222922
Bcat2	0.0179363	0.0179363	1	101554641	0.348489	0.00018168	BCAT2	bodylen	ENSRNOG00000020956	ENSG00000105552	NA	NA	NA	0.0179363	NA	NA
Rtn1	0.0180712	0.0180712	6	94951019	0.349796	2.4618e-06	RTN1	bodylen	ENSRNOG00000004794	ENSG00000139970	NA	NA	NA	0.0178249	NA	0.0183244
Med23	0.0180755	0.0180755	1	21539764	0.349796	0.216	MED23	bodylen	ENSRNOG00000013422	ENSG00000112282	NA	0.0183576	0.0193842	0.0193842	0.0155049	0.0183576
Trir	0.0181767	0.0151987	19	26142719	0.350415	0.017225	TRIR	bodylen	ENSRNOG00000003863	ENSG00000123144	0.401085	0.0152668	0.0152668	0.0153647	0.0149911	0.0151101
Pcgf6	0.0181816	0.0181816	1	266811419	0.350415	6.5673e-08	PCGF6	bodylen	ENSRNOG00000020250	ENSG00000156374	NA	NA	NA	0.0181816	NA	NA
Cpt1c	0.0182155	0.0182155	1	100955094	0.350415	7.0417e-05	CPT1C	bodylen	ENSRNOG00000026163	ENSG00000169169	NA	0.0179654	0.0185004	0.0182434	0.0176648	0.0187434
Fry	0.018262	NA	12	5573728	0.350616	0.057926	FRY	bodylen	ENSRNOG00000000894	ENSG00000073910	0.018262	NA	NA	NA	NA	NA
Rfx1	0.0185719	0.0185719	19	25181563	0.355865	0.0080384	RFX1	bodylen	ENSRNOG00000006049	ENSG00000132005	NA	0.0185524	0.0185524	0.0186305	0.0185524	NA
Tdrd7	0.0186411	0.0186411	5	61564863	0.35649	0.019141	TDRD7	bodylen	ENSRNOG00000055779	ENSG00000196116	NA	0.0115584	0.0209707	0.023478	0.0213985	0.0223627
Zzz3	0.0187204	NA	2	257626382	0.357304	0.0032325	ZZZ3	bodylen	ENSRNOG00000050321	ENSG00000036549	0.0187204	NA	NA	NA	NA	NA
Arhgap19	0.0188601	0.0188601	1	261015122	0.359265	0.001245	ARHGAP19	bodylen	ENSRNOG00000048166	ENSG00000213390	NA	NA	NA	0.0188601	NA	NA
LOC103692939	0.0189764	0.0432822	7	116585426	0.360009	NA	NA	bodylen	ENSRNOG00000051156	NA	0.0121437	0.0432822	NA	NA	NA	NA
Cish	0.0190394	0.0190394	8	116054464	0.360009	1.6948e-17	CISH	bodylen	ENSRNOG00000029543	ENSG00000114737	NA	NA	0.0190394	0.0190394	NA	NA
Hipk2	0.0190437	0.0152662	4	66445265	0.360009	NA	NA	bodylen	ENSRNOG00000007034	NA	0.457123	NA	0.0250715	0.0107957	0.0250715	0.0111544
Mycbpap	0.0190537	0.0220542	10	82232106	0.360009	0.02829	MYCBPAP	bodylen	ENSRNOG00000042912	ENSG00000136449	0.0113366	0.022199	0.0225424	0.0213865	0.0220811	0.0220945
Exoc3	0.0190841	0.0190841	1	31700952	0.360009	0.00095679	EXOC3	bodylen	ENSRNOG00000039776	ENSG00000180104	NA	NA	NA	NA	0.0190841	NA
Foxp1	0.0191632	0.0250989	4	131366743	0.360804	4.8224e-05	FOXP1	bodylen	ENSRNOG00000009184	ENSG00000114861	0.0087757	0.0178686	0.017153	0.0247135	0.0742695	0.0320973
Colgalt2	0.0192886	0.640085	13	69797879	0.361439	1.4882e-81	COLGALT2	bodylen	ENSRNOG00000028207	ENSG00000198756	0.0095173	NA	NA	0.640085	NA	NA
Gpatch2	0.0193226	0.017577	13	105684419	0.361439	2.8635e-10	GPATCH2	bodylen	ENSRNOG00000002512	ENSG00000092978	0.0383325	0.0235278	0.0175565	0.0162883	0.0234893	0.0123377
Lancl1	0.0193497	0.0163656	9	74014655	0.361439	0.26204	LANCL1	bodylen	ENSRNOG00000013557	ENSG00000115365	0.195651	0.0160417	0.0163099	0.0163099	0.0168791	0.0163099
Dhx38	0.019359	0.019359	19	42110326	0.361439	0.010372	DHX38	bodylen	ENSRNOG00000014619	ENSG00000140829	NA	NA	NA	NA	NA	0.019359
Zfp950	0.0194067	0.0194067	1	282490697	0.361439	NA	NA	bodylen	ENSRNOG00000032668	NA	NA	0.0187531	NA	NA	0.0201073	NA
Pdpr	0.0194396	0.0100792	19	43109426	0.361439	2.0422e-06	PDPR	bodylen	ENSRNOG00000022593	ENSG00000090857	0.229535	NA	NA	NA	0.0100792	NA
AABR07030890.1	0.0195088	0.0195088	10	107998907	0.361439	NA	NA	bodylen	ENSRNOG00000053005	NA	NA	0.0155354	NA	0.020152	0.0251307	NA
Adra2c	0.0195683	NA	14	80730306	0.361439	0.33804	ADRA2C	bodylen	ENSRNOG00000009299	ENSG00000184160	0.0195683	NA	NA	NA	NA	NA
Grina	0.0195753	0.0195753	7	117304741	0.361439	2.7354e-28	GRINA	bodylen	ENSRNOG00000029941	ENSG00000178719	NA	NA	0.0193402	NA	0.0200631	0.0193402
Endov	0.0195838	NA	10	108630822	0.361439	0.095617	ENDOV	bodylen	ENSRNOG00000003699	ENSG00000173818	0.0195838	NA	NA	NA	NA	NA
Spint1	0.0196122	0.0163763	3	111049117	0.361439	3.2406e-07	SPINT1	bodylen	ENSRNOG00000012811	ENSG00000166145	0.450337	0.0196862	0.0124555	0.0194043	0.0177225	0.0150865
Ddx17	0.0196426	0.0200813	7	120761825	0.361439	0.0092907	DDX17	bodylen	ENSRNOG00000051170	ENSG00000100201	0.0177078	0.0198479	0.0219655	0.0186779	0.0219655	0.0185134
Thra	0.0197997	0.0216736	10	86657284	0.361786	0.0064117	THRA	bodylen	ENSRNOG00000009066	ENSG00000126351	0.0147101	0.0322065	0.0101459	NA	0.0284644	0.0501866
Tmco5a	0.0198224	0.0198224	3	108544930	0.361786	0.086338	TMCO5A	bodylen	ENSRNOG00000005100	ENSG00000166069	NA	0.0200342	0.0200342	0.0198419	0.0196878	0.019524
LOC103690005	0.0198363	0.0198363	1	88680855	0.361786	NA	NA	bodylen	ENSRNOG00000045655	NA	NA	0.0218744	0.0195772	0.0187118	0.0196345	0.0196482
Med27	0.01986	0.01986	3	7884821	0.361786	0.75197	MED27	bodylen	ENSRNOG00000013933	ENSG00000160563	NA	NA	0.305325	0.011083	0.305325	0.00938257
Cfap74	0.019883	0.0359957	5	172825071	0.361786	0.0011022	CFAP74	bodylen	ENSRNOG00000023627	ENSG00000142609	0.00711656	NA	0.0381093	0.0362522	0.0381093	0.0321943
Myl4	0.0199142	NA	10	92628355	0.361786	0.81637	MYL4	bodylen	ENSRNOG00000050675	ENSG00000198336	0.0199142	NA	NA	NA	NA	NA
Vash2	0.0199216	0.0166033	13	109521189	0.361786	0.0075403	VASH2	bodylen	ENSRNOG00000003832	ENSG00000143494	0.0495893	0.0165553	0.0167003	NA	NA	0.0165553
Pgap1	0.0199978	NA	9	61066174	0.362493	0.85798	PGAP1	bodylen	ENSRNOG00000013388	ENSG00000197121	0.0199978	NA	NA	NA	NA	NA
Pycr3	0.0200631	NA	7	116949878	0.363002	NA	NA	bodylen	ENSRNOG00000054724	NA	0.0200631	NA	NA	NA	NA	NA
Fndc8	0.0201397	NA	10	70242873	0.363199	0.26132	FNDC8	bodylen	ENSRNOG00000008264	ENSG00000073598	0.0201397	NA	NA	NA	NA	NA
Taf11	0.0201615	NA	20	7476650	0.363199	1.8836e-28	TAF11	bodylen	ENSRNOG00000024601	ENSG00000064995	0.0201615	NA	NA	NA	NA	NA
Sra1	0.0202066	0.0237574	18	29494013	0.363199	1.4902e-07	SRA1	bodylen	ENSRNOG00000018089	ENSG00000213523	0.0115604	0.0234877	0.0234877	0.0249009	0.0234877	0.0234877
LOC108348069	0.020297	0.020297	17	66446161	0.363199	0.3269	HEATR1	bodylen	ENSRNOG00000047594	ENSG00000119285	NA	NA	0.0210207	NA	0.0196215	NA
Serpinb1a	0.020306	NA	17	32904118	0.363199	0.63899	SERPINB1	bodylen	ENSRNOG00000016581	ENSG00000021355	0.020306	NA	NA	NA	NA	NA
Mospd3	0.0203334	0.875157	12	22165485	0.363199	0.0039885	MOSPD3	bodylen	ENSRNOG00000001396	ENSG00000106330	0.00944709	NA	0.875157	NA	NA	NA
Fuz	0.0203352	0.0203352	1	100891865	0.363199	0.0044243	FUZ	bodylen	ENSRNOG00000053084	ENSG00000010361	NA	0.0203108	0.020352	0.0203114	0.020376	0.0203259
Fxyd5	0.0204239	0.0204239	1	89464859	0.363692	0.98762	FXYD5	bodylen	ENSRNOG00000021062	ENSG00000089327	NA	NA	0.0204437	0.0204043	NA	NA
Dcps	0.0204601	NA	8	36321992	0.363692	NA	NA	bodylen	ENSRNOG00000009993	NA	0.0204601	NA	NA	NA	NA	NA
Pes1	0.0204749	NA	14	84211599	0.363692	0.0033639	PES1	bodylen	ENSRNOG00000004515	ENSG00000100029	0.0204749	NA	NA	NA	NA	NA
Rgs12	0.0205687	0.0231109	14	80975321	0.364693	1.8232e-10	RGS12	bodylen	ENSRNOG00000030568	ENSG00000159788	0.0154633	NA	0.0232968	0.022623	NA	0.0234291
Msl1	0.0206269	NA	10	86711239	0.365059	3.58e-16	MSL1	bodylen	ENSRNOG00000009643	ENSG00000188895	0.0206269	NA	NA	NA	NA	NA
LOC108348233	0.020699	0.0175285	18	30515961	0.365671	5.7737e-09	PCDHB6	bodylen	ENSRNOG00000020062	ENSG00000113211	0.194026	0.0177199	0.0177199	0.0174187	0.0177199	0.0170826
Parp10	0.020771	0.020771	7	117291876	0.366264	4.059e-28	PARP10	bodylen	ENSRNOG00000004361	ENSG00000178685	NA	NA	0.020771	0.020771	0.020771	NA
LOC100910196	0.0208078	NA	12	7208849	0.366264	NA	NA	bodylen	ENSRNOG00000000916	NA	0.0208078	NA	NA	NA	NA	NA
Cst6	0.0209612	0.0209612	1	220727291	0.368297	3.8187e-12	CST6	bodylen	ENSRNOG00000020455	ENSG00000175315	NA	0.0209612	NA	NA	NA	NA
Slc26a11	0.0210964	0.0202324	10	108480367	0.370006	0.10034	SLC26A11	bodylen	ENSRNOG00000030537	ENSG00000181045	0.0268207	0.0197237	0.0195546	0.0198684	0.0225945	0.0197237
Pcdh15	0.0211992	NA	20	14952212	0.370624	0.74489	PCDH15	bodylen	ENSRNOG00000000606	ENSG00000150275	0.0211992	NA	NA	NA	NA	NA
Gabpb1	0.0212078	0.0142199	3	119091743	0.370624	0.00051076	GABPB1	bodylen	ENSRNOG00000010659	ENSG00000104064	0.97815	0.00748136	0.403981	0.202672	NA	0.00702918
Cyp7b1	0.0214234	0.0150984	2	102701902	0.373071	0.01635	CYP7B1	bodylen	ENSRNOG00000009730	ENSG00000172817	0.036828	0.0150984	NA	NA	NA	NA
Sun2	0.0214245	0.0171341	7	120951559	0.373071	0.00017122	SUN2	bodylen	ENSRNOG00000015177	ENSG00000100242	0.520355	0.827141	0.0124951	NA	0.0126026	0.0126302
Eif3k	0.021601	0.021601	1	87927140	0.374281	0.29314	EIF3K	bodylen	ENSRNOG00000020495	ENSG00000178982	NA	0.021601	0.021601	NA	0.021601	NA
Ret	0.021605	0.00993314	4	150202057	0.374281	0.0006618	RET	bodylen	ENSRNOG00000014751	ENSG00000165731	0.883685	NA	0.00993314	NA	NA	NA
Tacr3	0.0216093	0.0570209	2	240021151	0.374281	7.6356e-07	TACR3	bodylen	ENSRNOG00000009372	ENSG00000169836	0.00753027	0.0570209	0.0570209	NA	0.0570209	NA
Oplah	0.0217096	0.020771	7	117353785	0.374691	3.0274e-05	OPLAH	bodylen	ENSRNOG00000011781	ENSG00000178814	0.025113	NA	NA	0.020771	0.020771	0.020771
Nat8l	0.021741	0.0216949	14	82041615	0.374691	9.0579e-06	NAT8L	bodylen	ENSRNOG00000049351	ENSG00000185818	0.0219742	0.0204233	0.0360802	0.0123881	0.0215376	0.037454
Arhgap39	0.0217569	0.0217569	7	117788715	0.374691	0.72502	ARHGAP39	bodylen	ENSRNOG00000016566	ENSG00000147799	NA	NA	NA	NA	0.0217569	NA
Lrrc24	0.021787	NA	7	117779619	0.374691	NA	NA	bodylen	ENSRNOG00000016204	NA	0.021787	NA	NA	NA	NA	NA
Heatr6	0.0218662	0.0218662	10	71054343	0.375242	0.87098	HEATR6	bodylen	ENSRNOG00000002542	ENSG00000068097	NA	NA	0.0216966	0.0219098	0.0219504	0.0219098
Rad51	0.0218961	NA	3	110918242	0.375242	0.0017822	RAD51	bodylen	ENSRNOG00000037302	ENSG00000051180	0.0218961	NA	NA	NA	NA	NA
Myo1c	0.0221607	0.0115511	10	63803308	0.379109	0.00011042	MYO1C	bodylen	ENSRNOG00000004072	ENSG00000197879	0.229689	NA	NA	NA	0.0115511	NA
Ptpn21	0.0222585	0.468221	6	122656499	0.379709	3.9554e-06	PTPN21	bodylen	ENSRNOG00000060568	ENSG00000070778	0.00560262	0.458556	NA	NA	0.470301	0.475857
Flt3lg	0.0222738	0.0222738	1	101124478	0.379709	NA	NA	bodylen	ENSRNOG00000056212	NA	NA	0.0334722	0.0203005	0.0205485	0.0205485	0.0208216
Ppil1	0.0223725	NA	20	6515637	0.380725	0.0023476	PPIL1	bodylen	ENSRNOG00000000523	ENSG00000137168	0.0223725	NA	NA	NA	NA	NA
Col5a1	0.0225268	NA	3	6430200	0.381918	0.25806	COL5A1	bodylen	ENSRNOG00000008749	ENSG00000130635	0.0225268	NA	NA	NA	NA	NA
Padi3	0.0225826	NA	5	159308999	0.381918	0.037044	PADI3	bodylen	ENSRNOG00000006950	ENSG00000142619	0.0225826	NA	NA	NA	NA	NA
Epha8	0.0225927	0.0148248	5	155295313	0.381918	0.21891	EPHA8	bodylen	ENSRNOG00000013036	ENSG00000070886	0.697731	NA	0.0404413	0.00907049	NA	NA
Ghitm	0.0226264	0.0226264	16	14371530	0.381918	0.50053	GHITM	bodylen	ENSRNOG00000013961	ENSG00000165678	NA	NA	0.0226264	NA	NA	0.0226264
Rap1gap	0.0226634	0.0226634	5	156026910	0.381918	0.00062757	RAP1GAP	bodylen	ENSRNOG00000013825	ENSG00000076864	NA	0.0228793	0.0226101	0.0226761	0.0226101	0.0225445
Alkbh7	0.022678	0.022678	9	10045374	0.381918	0.43379	ALKBH7	bodylen	ENSRNOG00000047089	ENSG00000125652	NA	NA	NA	0.0174711	0.0322913	NA
Coa3	0.0227952	0.0227952	10	89198748	0.383229	NA	NA	bodylen	ENSRNOG00000020487	NA	NA	NA	0.0227952	NA	NA	NA
Alox5ap	0.022878	0.0149679	12	6854919	0.383957	0.76649	ALOX5AP	bodylen	ENSRNOG00000000907	ENSG00000132965	0.721039	NA	0.0109785	0.0235033	NA	NA
Slc30a1	0.0229422	0.0228162	13	110677809	0.384371	0.04165	SLC30A1	bodylen	ENSRNOG00000004749	ENSG00000170385	0.0235937	0.0228389	0.0221046	0.0225745	0.0246414	0.0221046
Parp3	0.0229955	0.0229955	8	115173452	0.384421	0.0041155	PARP3	bodylen	ENSRNOG00000012865	ENSG00000041880	NA	0.0229472	0.0230648	0.0229629	NA	0.0230074
Pcdhb5	0.0230301	0.0196193	18	30398112	0.384421	0.27297	PCDHB4	bodylen	ENSRNOG00000020084	ENSG00000081818	0.164075	0.0193961	0.0197749	0.0201193	0.0197749	0.0190647
Camsap3	0.0230804	0.149871	12	2134021	0.384421	0.17648	CAMSAP3	bodylen	ENSRNOG00000000986	ENSG00000076826	0.0043733	0.130532	0.194397	0.18537	0.137674	0.125225
Fgfr1op	0.0231112	0.0231112	1	53122321	0.384421	0.12835	CEP43	bodylen	ENSRNOG00000055093	ENSG00000213066	NA	0.0238678	0.0225383	0.0235983	0.0225383	0.0230763
Tmem42	0.0231426	NA	8	132105442	0.384421	NA	NA	bodylen	ENSRNOG00000032027	NA	0.0231426	NA	NA	NA	NA	NA
Pcdhb20	0.0234095	0.0234095	18	30581529	0.38557	7.8883e-08	PCDHB14	bodylen	ENSRNOG00000033123	ENSG00000120327	NA	0.0155791	0.0189403	0.0233817	0.339094	0.0192444
Cdk12	0.0234126	0.219967	10	86157607	0.38557	0.00032446	CDK12	bodylen	ENSRNOG00000006000	ENSG00000167258	0.0122681	0.219967	NA	NA	NA	NA
Vwa5b1	0.0234381	0.0234381	5	157002825	0.38557	0.1526	VWA5B1	bodylen	ENSRNOG00000016553	ENSG00000158816	NA	NA	NA	NA	0.0234381	NA
Slc33a1	0.0234583	NA	2	154520086	0.38557	0.0051383	SLC33A1	bodylen	ENSRNOG00000010023	ENSG00000169359	0.0234583	NA	NA	NA	NA	NA
Dido1	0.0234737	0.0234737	3	176162885	0.38557	4.117e-05	DIDO1	bodylen	ENSRNOG00000009936	ENSG00000101191	NA	0.0211631	NA	0.0226045	0.0275374	NA
Poll	0.0234769	0.0234769	1	265290338	0.38557	0.00024509	POLL	bodylen	ENSRNOG00000016748	ENSG00000166169	NA	0.0234606	0.0235421	0.0234606	0.0234606	0.0234606
Trmt6	0.0235398	0.0235398	3	125458691	0.38557	0.010663	TRMT6	bodylen	ENSRNOG00000021270	ENSG00000089195	NA	0.0256748	0.0217321	NA	NA	NA
Cbx2	0.0235488	NA	10	108132104	0.38557	0.0087835	CBX2	bodylen	ENSRNOG00000049215	ENSG00000173894	0.0235488	NA	NA	NA	NA	NA
Ptpra	0.0235693	0.0386711	3	122976103	0.38557	0.020855	PTPRA	bodylen	ENSRNOG00000021223	ENSG00000132670	0.013222	NA	NA	NA	0.0425282	0.0354528
Ppfia3	0.0236253	0.0236253	1	101327997	0.38557	0.0035278	PPFIA3	bodylen	ENSRNOG00000020731	ENSG00000177380	NA	NA	0.0236253	NA	NA	NA
Fam98c	0.0236605	0.0236605	1	88095240	0.38557	0.014291	FAM98C	bodylen	ENSRNOG00000024036	ENSG00000130244	NA	0.0314537	0.0308642	0.020281	0.0203858	0.0204976
Gpt	0.0237219	0.0237219	7	117759082	0.38557	0.0001703	GPT	bodylen	ENSRNOG00000033915	ENSG00000167701	NA	NA	NA	NA	0.0237219	NA
Ap2b1	0.0237779	NA	10	70520205	0.38557	0.0087862	AP2B1	bodylen	ENSRNOG00000061543	ENSG00000006125	0.0237779	NA	NA	NA	NA	NA
AABR07056845.1	0.0237797	0.0237797	7	43601512	0.38557	1.4802e-12	RSRC1	bodylen	ENSRNOG00000023762	ENSG00000174891	NA	NA	0.0237797	NA	NA	NA
Prpf8	0.0238059	0.0238059	10	63635218	0.38557	0.0013831	PRPF8	bodylen	ENSRNOG00000003495	ENSG00000174231	NA	NA	0.0238059	NA	NA	NA
Pla2g2c	0.0239121	0.0239121	5	157165340	0.385765	0.20099	PLA2G2C	bodylen	ENSRNOG00000016647	ENSG00000187980	NA	0.0239047	0.0239159	0.0239028	0.0239159	0.0239214
Rnaseh1	0.0239205	0.0239205	6	47916187	0.385765	0.20803	RNASEH1	bodylen	ENSRNOG00000008584	ENSG00000171865	NA	NA	NA	0.0239205	NA	NA
Caap1	0.0239369	NA	5	113480546	0.385765	0.21018	CAAP1	bodylen	ENSRNOG00000007299	ENSG00000120159	0.0239369	NA	NA	NA	NA	NA
Fam43b	0.0240147	0.0240147	5	156810657	0.38638	0.0046974	FAM43B	bodylen	ENSRNOG00000043113	ENSG00000183114	NA	NA	NA	NA	NA	0.0240147
Tmem129	0.0240785	0.0240785	14	82350733	0.386648	1.6915e-25	TMEM129	bodylen	ENSRNOG00000017329	ENSG00000168936	NA	NA	0.0240785	NA	NA	NA
Ctnnbl1	0.0241108	0.0241108	3	154212201	0.386648	0.32368	CTNNBL1	bodylen	ENSRNOG00000012021	ENSG00000132792	NA	NA	NA	0.0241108	NA	0.0241108
Morc2	0.024198	0.0232196	14	83889088	0.387409	0.12074	MORC2	bodylen	ENSRNOG00000019624	ENSG00000133422	0.0306528	0.0226961	0.0235425	0.0228114	0.0236328	0.0234482
Kdm4a	0.0243784	0.0243784	5	136967649	0.389536	0.0001449	KDM4A	bodylen	ENSRNOG00000019956	ENSG00000066135	NA	NA	0.0243784	NA	NA	NA
Gabbr2	0.0244109	0.0180138	5	62276099	0.389536	0.36109	GABBR2	bodylen	ENSRNOG00000008431	ENSG00000136928	0.732942	NA	NA	0.0173406	0.0173406	0.01953
Uvssa	0.0246401	NA	14	82623049	0.392246	3.6009e-20	UVSSA	bodylen	ENSRNOG00000005122	ENSG00000163945	0.0246401	NA	NA	NA	NA	NA
Cluap1	0.0246613	NA	10	11847101	0.392246	0.75817	CLUAP1	bodylen	ENSRNOG00000007117	ENSG00000103351	0.0246613	NA	NA	NA	NA	NA
Sncb	0.0247182	NA	17	10384510	0.392509	0.088984	SNCB	bodylen	ENSRNOG00000018039	ENSG00000074317	0.0247182	NA	NA	NA	NA	NA
Ece1	0.0248422	0.0252304	5	156215416	0.393354	3.2106e-14	ECE1	bodylen	ENSRNOG00000014241	ENSG00000117298	0.0230674	0.0252592	0.0252291	0.025247	0.0252291	0.0251876
Synpo2	0.0248749	0.0229818	2	227255901	0.393354	0.021522	SYNPO2	bodylen	ENSRNOG00000014867	ENSG00000172403	0.0422485	0.0211984	0.0219972	0.0211984	0.0228013	0.0294938
Acy1	0.0249111	0.0249111	8	115134764	0.393354	2.38e-09	ACY1	bodylen	ENSRNOG00000011189	ENSG00000243989	NA	NA	0.0249111	NA	NA	NA
Sec24d	0.0249331	NA	2	227455721	0.393354	0.0048268	SEC24D	bodylen	ENSRNOG00000014872	ENSG00000150961	0.0249331	NA	NA	NA	NA	NA
AABR07008681.1	0.0250019	0.0250019	2	70490154	0.393539	NA	NA	bodylen	ENSRNOG00000053969	NA	NA	0.0237922	NA	NA	NA	0.0263408
Hsp90aa1	0.0250645	0.0250645	6	135107270	0.393539	0.022705	HSP90AA1	bodylen	ENSRNOG00000059714	ENSG00000080824	NA	NA	NA	0.0250645	NA	NA
Chchd1	0.0250661	NA	15	4025462	0.393539	0.67369	CHCHD1	bodylen	ENSRNOG00000009297	ENSG00000172586	0.0250661	NA	NA	NA	NA	NA
Zranb1	0.0251656	0.0251656	1	204959173	0.394062	7.5716e-13	ZRANB1	bodylen	ENSRNOG00000017294	ENSG00000019995	NA	0.0252007	0.0251268	0.0248669	0.0254398	0.0252007
Bcl2l12	0.0251805	0.0251805	1	100984549	0.394062	0.00061134	BCL2L12	bodylen	ENSRNOG00000020486	ENSG00000126453	NA	0.0238046	0.0238264	NA	0.0253436	0.0282343
Arhgap40	0.0252235	0.0252235	3	154996749	0.394062	0.5777	ARHGAP40	bodylen	ENSRNOG00000015359	ENSG00000124143	NA	0.0322164	0.0298425	0.0298425	0.0330594	0.0142932
Glrx2	0.0252957	0.0210961	13	60529931	0.394062	0.18449	GLRX2	bodylen	ENSRNOG00000003385	ENSG00000023572	0.496806	0.0217832	0.0217832	0.0208155	0.0203607	0.0208155
Farp1	0.0253019	0.0235503	15	106434176	0.394062	0.019089	FARP1	bodylen	ENSRNOG00000011203	ENSG00000152767	0.0402484	0.0287964	0.0281134	0.0284884	0.0138465	0.0287964
Grm2	0.0254707	0.0266776	8	115344998	0.395459	1.2733e-12	GRM2	bodylen	ENSRNOG00000013171	ENSG00000164082	0.02077	0.0267255	0.0266437	0.0266137	0.0270782	0.0263376
AABR07045680.1	0.0254728	NA	20	56198048	0.395459	NA	NA	bodylen	ENSRNOG00000056040	NA	0.0254728	NA	NA	NA	NA	NA
Zpbp2	0.0255717	0.0255717	10	86514829	0.395492	0.47426	ZPBP2	bodylen	ENSRNOG00000007255	ENSG00000186075	NA	0.0258031	0.0254853	0.0258031	0.0252894	0.0254853
Tnc	0.0255724	0.0369327	5	79789670	0.395492	0.00031767	TNC	bodylen	ENSRNOG00000058645	ENSG00000041982	0.0158217	0.0369301	NA	NA	NA	0.0369354
B3gnt9	0.0255968	NA	19	37208824	0.395492	9.1347e-05	B3GNT9	bodylen	ENSRNOG00000053895	ENSG00000237172	0.0255968	NA	NA	NA	NA	NA
Pole3	0.0257278	0.0257278	7	118816217	0.396162	0.45145	POLE3	bodylen	ENSRNOG00000004843	ENSG00000148229	NA	0.0207718	0.0207492	0.0207774	0.352415	0.020766
Grik1	0.0257373	0.0257373	11	27811956	0.396162	0.035569	GRIK1	bodylen	ENSRNOG00000001575	ENSG00000171189	NA	NA	0.0257373	NA	NA	NA
Mprip	0.0258946	0.0329011	10	46018658	0.396162	0.0076536	MPRIP	bodylen	ENSRNOG00000003226	ENSG00000133030	0.0125298	0.0362771	0.0288951	0.0292421	0.0359158	0.0360191
Mapt	0.0259211	0.0300725	10	92288909	0.396162	6.4383e-14	MAPT	bodylen	ENSRNOG00000005133	ENSG00000186868	0.0183246	0.0288464	NA	0.0288464	NA	0.0328652
Zfp74	0.0259311	0.0259311	1	87817892	0.396162	NA	NA	bodylen	ENSRNOG00000046937	NA	NA	0.0166089	0.0445461	0.0163919	0.0388786	0.0424971
Zfp791	0.0259966	NA	19	26237513	0.396162	0.23116	ZNF791	bodylen	ENSRNOG00000023920	ENSG00000173875	0.0259966	NA	NA	NA	NA	NA
AABR07047872.1	0.0261154	0.0675661	5	51466366	0.396162	0.006564	LINGO2	bodylen	ENSRNOG00000005634	ENSG00000174482	0.0116958	NA	0.0675661	NA	NA	0.0675661
RGD1563941	0.0261576	NA	8	52829084	0.396162	0.71084	C11orf71	bodylen	ENSRNOG00000005918	ENSG00000180425	0.0261576	NA	NA	NA	NA	NA
Aldh16a1	0.0261743	0.0261743	1	101138247	0.396162	0.092496	ALDH16A1	bodylen	ENSRNOG00000020623	ENSG00000161618	NA	0.0217844	0.0794635	0.0217844	0.0217844	0.0244753
Ptprr	0.0261757	NA	7	59039719	0.396162	1.1295e-05	PTPRR	bodylen	ENSRNOG00000004483	ENSG00000153233	0.0261757	NA	NA	NA	NA	NA
Stxbp1	0.0261775	0.0210139	3	11823784	0.396162	0.48216	STXBP1	bodylen	ENSRNOG00000015420	ENSG00000136854	0.892037	0.185054	0.192079	0.185054	0.00457145	0.186361
Fbxl6	0.0262064	0.0262064	7	117602040	0.396162	1.0726e-06	FBXL6	bodylen	ENSRNOG00000025497	ENSG00000182325	NA	0.0387619	0.0215167	0.0206516	0.0209275	0.0447152
Nlrc4	0.0262197	0.753381	6	22167918	0.396162	0.00022386	NLRC4	bodylen	ENSRNOG00000005810	ENSG00000091106	0.0126014	NA	0.753381	NA	NA	NA
Ppp1r16a	0.0262291	0.124681	7	117734001	0.396162	0.00080756	PPP1R16A	bodylen	ENSRNOG00000015450	ENSG00000160972	0.0145942	NA	NA	0.124681	NA	NA
Zg16b	0.0262506	0.0262506	10	13311788	0.396162	0.89222	ZG16B	bodylen	ENSRNOG00000057127	ENSG00000162078	NA	0.0262544	0.0262544	0.0262437	0.0262572	0.0262434
AABR07016412.1	0.0263945	0.0263945	14	99672024	0.397645	NA	NA	bodylen	ENSRNOG00000051775	NA	NA	0.0263945	NA	NA	NA	NA
Tcf4	0.0264306	NA	18	65155684	0.397645	0.022589	TCF4	bodylen	ENSRNOG00000012405	ENSG00000196628	0.0264306	NA	NA	NA	NA	NA
Srp14	0.0266135	NA	3	110249312	0.398404	0.00032397	SRP14	bodylen	ENSRNOG00000007512	ENSG00000140319	0.0266135	NA	NA	NA	NA	NA
Snrpc	0.0266341	0.651355	20	7409400	0.398404	1.5144e-133	SNRPC	bodylen	ENSRNOG00000000493	ENSG00000124562	0.0130588	NA	NA	0.651355	NA	NA
Lhfpl5	0.0267148	0.0279156	20	5815836	0.398404	0.078748	LHFPL5	bodylen	ENSRNOG00000022283	ENSG00000197753	0.0219841	0.0280537	0.027695	0.0279177	0.0280367	0.0278777
Pms2	0.0268485	NA	12	12714393	0.398404	0.077387	PMS2	bodylen	ENSRNOG00000001040	ENSG00000122512	0.0268485	NA	NA	NA	NA	NA
Gpalpp1	0.0268821	0.0222807	15	58153274	0.398404	NA	NA	bodylen	ENSRNOG00000001037	NA	0.631506	0.0225602	0.0228486	0.0203315	0.0263493	0.0203315
AC133265.2	0.0270341	0.0270341	8	46694305	0.398404	NA	NA	bodylen	ENSRNOG00000059203	NA	NA	0.0308408	0.0333871	0.0342949	0.0193883	0.0238888
Nol6	0.0270368	0.0270368	5	57445343	0.398404	0.52806	NOL6	bodylen	ENSRNOG00000010409	ENSG00000165271	NA	0.0270368	NA	NA	NA	NA
Gng2	0.0270548	0.0229927	15	4850121	0.398404	NA	NA	bodylen	ENSRNOG00000048980	NA	0.206035	0.0233089	0.0229087	0.0226939	0.0225214	0.0235627
Htr1a	0.0270557	NA	2	36246627	0.398404	NA	NA	bodylen	ENSRNOG00000010254	NA	0.0270557	NA	NA	NA	NA	NA
Slu7	0.0270759	0.0263908	10	29029589	0.398404	0.73456	SLU7	bodylen	ENSRNOG00000003822	ENSG00000164609	0.031112	0.0269712	0.0261553	0.0267765	0.0255272	0.0265745
Cby1	0.0271018	0.022448	7	120891939	0.398404	NA	NA	bodylen	ENSRNOG00000013892	NA	0.643033	0.0231224	0.0226193	0.022872	0.0205048	0.0233706
Man2b1	0.027126	0.0226166	19	26196836	0.398404	9.3266e-05	MAN2B1	bodylen	ENSRNOG00000023910	ENSG00000104774	0.505039	0.0235311	0.0235311	0.0228948	0.0221252	0.021183
Flacc1	0.0271354	0.0425824	9	65665663	0.398404	0.0030987	FLACC1	bodylen	ENSRNOG00000024917	ENSG00000155749	0.0199014	NA	0.0425824	NA	NA	NA
Dpp9	0.0271625	0.0948139	9	10846595	0.398404	0.21452	DPP9	bodylen	ENSRNOG00000050748	ENSG00000142002	0.015805	0.0948139	NA	NA	NA	NA
Kyat3	0.0271699	0.0271699	2	248649440	0.398404	4.0015e-25	KYAT3	bodylen	ENSRNOG00000043426	ENSG00000137944	NA	NA	NA	NA	0.0271699	NA
S100a4	0.0272234	0.0110375	2	189997128	0.398404	0.90013	S100A4	bodylen	ENSRNOG00000011821	ENSG00000196154	0.942745	NA	0.0110375	NA	NA	NA
MAST1	0.027277	0.0231425	19	26026042	0.398404	8.1455e-07	MAST1	bodylen	ENSRNOG00000003469	ENSG00000105613	0.221773	0.0238294	0.0238294	0.0227128	0.0226129	0.0227933
Lrrc20	0.0273135	0.0264184	20	31096213	0.398404	0.014502	LRRC20	bodylen	ENSRNOG00000000560	ENSG00000172731	0.032881	0.0268521	0.0296136	0.0272396	0.0243893	0.0246656
Srfbp1	0.0273705	0.021311	18	47456326	0.398404	2.5905e-09	SRFBP1	bodylen	ENSRNOG00000014808	ENSG00000151304	0.936731	0.0207203	0.022548	0.0218656	0.022548	0.019258
Letm1	0.0273728	0.0236491	14	82227707	0.398404	2.0805e-05	LETM1	bodylen	ENSRNOG00000016427	ENSG00000168924	0.124478	0.0238357	0.0237531	0.0239983	0.0231105	0.0235676
Lemd3	0.0273847	NA	7	62996335	0.398404	2.8697e-19	LEMD3	bodylen	ENSRNOG00000024027	ENSG00000174106	0.0273847	NA	NA	NA	NA	NA
Wdr83	0.0274665	0.022997	19	26188832	0.398404	0.12024	WDR83	bodylen	ENSRNOG00000004287	ENSG00000123154	0.414496	0.0231332	0.0231332	0.0239997	0.0239997	0.0209951
Adora2b	0.027484	0.027484	10	48569554	0.398404	0.42178	ADORA2B	bodylen	ENSRNOG00000002922	ENSG00000170425	NA	NA	NA	NA	NA	0.027484
Mapk14	0.0274851	0.0259596	20	5933302	0.398404	1.6524e-08	MAPK14	bodylen	ENSRNOG00000000513	ENSG00000112062	0.0389014	0.0262077	0.0262077	0.0263501	0.0252392	0.0258249
Osbpl5	0.0275043	0.0275043	1	216866244	0.398404	0.0032068	OSBPL5	bodylen	ENSRNOG00000020713	ENSG00000021762	NA	NA	NA	NA	0.0275043	NA
Usp54	0.0279038	NA	15	4091753	0.401253	0.0033715	USP54	bodylen	ENSRNOG00000027012	ENSG00000166348	0.0279038	NA	NA	NA	NA	NA
Agrn	0.0279184	0.0279184	5	173589818	0.401253	1.3852e-06	AGRN	bodylen	ENSRNOG00000020205	ENSG00000188157	NA	0.0279184	NA	NA	NA	NA
Fbln7	0.0279415	NA	3	121408145	0.401253	0.0319	FBLN7	bodylen	ENSRNOG00000017550	ENSG00000144152	0.0279415	NA	NA	NA	NA	NA
Bag5	0.0279974	0.0291661	6	136276056	0.401253	NA	NA	bodylen	ENSRNOG00000011527	NA	0.0249918	0.0291869	NA	0.0292835	0.0290291	NA
Vwa1	0.0280865	0.0362558	5	173216740	0.401253	0.00019601	VWA1	bodylen	ENSRNOG00000018338	ENSG00000179403	0.0131921	0.0332023	0.0364301	0.0373405	0.0373405	0.0373405
Aars	0.0281114	0.0199951	19	43193256	0.401253	6.4015e-20	AARS1	bodylen	ENSRNOG00000018404	ENSG00000090861	0.142391	NA	NA	NA	0.0199962	0.0199941
AABR07002882.1	0.0281192	0.0281192	1	88264314	0.401253	NA	NA	bodylen	ENSRNOG00000055119	NA	NA	0.0222459	0.0217354	NA	0.20302	0.0213231
Lhx3	0.0281998	0.0505066	3	3654754	0.401253	NA	NA	bodylen	ENSRNOG00000018427	NA	0.0149502	0.0422653	NA	0.0626888	NA	NA
Depdc5	0.0282334	0.0279565	14	83088999	0.401253	0.0042165	DEPDC5	bodylen	ENSRNOG00000018144	ENSG00000100150	0.0297045	0.0192524	0.0298383	0.0367496	0.0300273	0.0303943
Ebf4	0.0282731	NA	3	122836445	0.401253	0.12674	EBF4	bodylen	ENSRNOG00000007408	ENSG00000088881	0.0282731	NA	NA	NA	NA	NA
Utp18	0.0282875	0.0226064	10	81562408	0.401253	0.00050544	UTP18	bodylen	ENSRNOG00000002644	ENSG00000011260	0.05669	NA	0.0456573	NA	0.0150107	NA
Ccdc180	0.0283006	0.0259854	5	61473999	0.401253	0.0055411	CCDC180	bodylen	ENSRNOG00000010412	ENSG00000197816	0.0509412	0.0279248	0.017347	0.026583	0.0331587	0.0320453
Hsf1	0.0283318	NA	7	117538522	0.401253	1.0337e-06	HSF1	bodylen	ENSRNOG00000021732	ENSG00000185122	0.0283318	NA	NA	NA	NA	NA
Fam214b	0.028359	0.0243987	5	58477893	0.401253	0.087558	ATOSB	bodylen	ENSRNOG00000009323	ENSG00000005238	0.143589	0.0244465	0.0244465	0.0244673	0.024189	0.0244465
Bsn	0.0283728	0.0283728	8	116873720	0.401253	1.8831e-11	BSN	bodylen	ENSRNOG00000030714	ENSG00000164061	NA	0.0283748	0.028374	0.0283729	0.028369	0.0283734
Rnf220	0.0284138	0.0233475	5	136129424	0.401253	0.0040299	RNF220	bodylen	ENSRNOG00000019236	ENSG00000187147	0.194475	NA	0.0284218	0.0284218	0.0299038	0.0148055
Mmp28	0.0284272	NA	10	70660690	0.401253	4.0776e-06	MMP28	bodylen	ENSRNOG00000047940	ENSG00000271447	0.0284272	NA	NA	NA	NA	NA
Wdyhv1	0.028443	0.0236509	7	97957002	0.401253	0.00096437	NTAQ1	bodylen	ENSRNOG00000006700	ENSG00000156795	0.563215	0.0233778	0.0246117	0.0246117	0.0240266	0.0218576
Bag2	0.0285066	NA	9	38456467	0.401568	0.0014919	BAG2	bodylen	ENSRNOG00000012709	ENSG00000112208	0.0285066	NA	NA	NA	NA	NA
Rell2	0.0285781	0.22275	18	31094964	0.401994	1.2636e-06	RELL2	bodylen	ENSRNOG00000019575	ENSG00000164620	0.00524256	0.222759	0.222737	0.222737	0.222759	0.222759
Ankrd66	0.0286417	NA	9	20004279	0.402069	NA	NA	bodylen	ENSRNOG00000046426	NA	0.0286417	NA	NA	NA	NA	NA
Ccdc122	0.028666	0.0301758	15	59216704	0.402069	0.94289	CCDC122	bodylen	ENSRNOG00000042404	ENSG00000151773	0.0229266	0.0361719	0.0361719	0.0180653	0.0393749	0.0336767
Slc2a10	0.0287596	0.0263599	3	162181973	0.402714	0.05219	SLC2A10	bodylen	ENSRNOG00000025384	ENSG00000197496	0.0526783	0.0287742	0.0292466	0.0237929	0.028235	0.0230975
AABR07030903.1	0.0288028	NA	10	108469855	0.402714	NA	NA	bodylen	ENSRNOG00000049552	NA	0.0288028	NA	NA	NA	NA	NA
Nucb1	0.0288361	0.0288361	1	101480144	0.402714	5.8802e-06	NUCB1	bodylen	ENSRNOG00000020889	ENSG00000104805	NA	0.0555604	0.0118465	0.0667314	0.0391511	0.0326176
Ptov1	0.0290328	0.0290328	1	100859348	0.404104	0.031995	PTOV1	bodylen	ENSRNOG00000020358	ENSG00000104960	NA	0.0301119	0.0318136	0.0280858	0.0286283	0.0269962
Car10	0.0290672	0.0251058	10	80790167	0.404104	0.21323	CA10	bodylen	ENSRNOG00000002626	ENSG00000154975	0.132598	0.0212552	0.0212552	0.0202528	0.0345443	0.0373577
LOC288913	0.0290894	0.0218642	19	25355814	0.404104	0.069326	C19orf53	bodylen	ENSRNOG00000049931	ENSG00000104979	0.0847945	0.0218642	0.0218642	NA	NA	NA
Hmgn3	0.0291017	NA	8	90628208	0.404104	0.0040274	HMGN3	bodylen	ENSRNOG00000031032	ENSG00000118418	0.0291017	NA	NA	NA	NA	NA
Eid1	0.0291949	0.071294	3	117938499	0.404691	0.00047287	EID2B	bodylen	ENSRNOG00000008452	ENSG00000176401	0.018321	NA	NA	NA	0.071294	NA
Eid1	0.0291949	0.071294	3	117938499	0.404691	0.011468	EID2	bodylen	ENSRNOG00000008452	ENSG00000176396	0.018321	NA	NA	NA	0.071294	NA
Chaf1a	0.0293436	0.0293436	9	11001128	0.404691	7.1951e-06	CHAF1A	bodylen	ENSRNOG00000046479	ENSG00000167670	NA	NA	NA	0.0293436	NA	NA
Ogdhl	0.0293577	NA	16	8497568	0.404691	0.028311	OGDHL	bodylen	ENSRNOG00000019955	ENSG00000197444	0.0293577	NA	NA	NA	NA	NA
Trim46	0.0293651	0.0293651	2	188548643	0.404691	0.0051303	TRIM46	bodylen	ENSRNOG00000055433	ENSG00000163462	NA	NA	NA	NA	0.0293651	NA
B2m	0.029424	NA	3	114087286	0.404691	0.24282	B2M	bodylen	ENSRNOG00000017123	ENSG00000166710	0.029424	NA	NA	NA	NA	NA
Zhx2	0.0294281	0.0294281	7	97559840	0.404691	0.0031514	ZHX2	bodylen	ENSRNOG00000005417	ENSG00000178764	NA	NA	NA	NA	0.0294281	NA
Galnt16	0.029532	0.0257148	6	104068546	0.404691	0.45127	GALNT16	bodylen	ENSRNOG00000004589	ENSG00000100626	0.111865	0.023569	0.0275038	0.0274379	0.0233363	0.0275038
Snx11	0.0295324	0.0295324	10	84628423	0.404691	2.1988e-14	SNX11	bodylen	ENSRNOG00000008642	ENSG00000002919	NA	NA	NA	NA	0.0187937	0.0684632
Aldh3a1	0.0296059	NA	10	47490152	0.404691	0.2679	ALDH3A1	bodylen	ENSRNOG00000002331	ENSG00000108602	0.0296059	NA	NA	NA	NA	NA
Celf4	0.0296178	0.0296178	18	17698037	0.404691	7.8942e-05	CELF4	bodylen	ENSRNOG00000014503	ENSG00000101489	NA	NA	NA	NA	NA	0.0296178
LOC108348287	0.0296258	0.0296258	18	1504177	0.404691	NA	NA	bodylen	ENSRNOG00000031022	NA	NA	0.0297174	0.0297977	0.0290736	0.0299291	NA
Lsm2	0.0296428	0.0296428	20	4966816	0.404691	0.043945	LSM2	bodylen	ENSRNOG00000048725	ENSG00000204392	NA	0.0215038	0.0671269	0.0271209	0.0216985	0.0409569
Ttpal	0.0298694	NA	3	159995063	0.406039	0.43529	TTPAL	bodylen	ENSRNOG00000009076	ENSG00000124120	0.0298694	NA	NA	NA	NA	NA
Rassf9	0.0298707	0.627189	7	44146236	0.406039	0.090942	RASSF9	bodylen	ENSRNOG00000038574	ENSG00000198774	0.014677	0.627189	NA	NA	NA	NA
AABR07053185.1	0.0299489	0.0258989	3	95838261	0.406039	0.054178	ELP4	bodylen	ENSRNOG00000004787	ENSG00000109911	0.132314	0.0259123	0.0259123	0.0258899	0.0258899	0.0258899
Gfra2	0.0299702	0.0299702	15	52557606	0.406039	0.1201	GFRA2	bodylen	ENSRNOG00000014010	ENSG00000168546	NA	0.0295599	NA	0.0299717	0.0302921	0.0300666
Snrk	0.0299881	0.0299881	8	130749837	0.406039	0.00016053	SNRK	bodylen	ENSRNOG00000004050	ENSG00000163788	NA	0.0299881	NA	0.0299881	NA	NA
Zup1	0.0299919	0.0299919	20	32471671	0.406039	0.0088321	ZUP1	bodylen	ENSRNOG00000000398	ENSG00000153975	NA	0.0299919	NA	NA	NA	NA
Abr	0.0300376	NA	10	64567267	0.406093	0.0054474	ABR	bodylen	ENSRNOG00000056837	ENSG00000159842	0.0300376	NA	NA	NA	NA	NA
AABR07011746.1	0.0302862	0.0302862	2	167987369	0.408886	NA	NA	bodylen	ENSRNOG00000053955	NA	NA	0.0309925	0.0295605	0.0298373	0.0301058	0.0309925
Dusp3	0.0304971	0.0247877	10	89904559	0.411163	NA	NA	bodylen	ENSRNOG00000036798	NA	0.826126	0.0250312	0.0334843	0.0235168	0.0240675	0.0209048
Pth1r	0.0305426	0.0259628	8	118988052	0.411207	1.7738e-25	PTH1R	bodylen	ENSRNOG00000020948	ENSG00000160801	0.0370753	NA	0.0259628	NA	NA	NA
Chfr	0.0305914	0.0305914	12	52562596	0.411295	0.0050278	CHFR	bodylen	ENSRNOG00000037430	ENSG00000072609	NA	0.0307518	NA	0.0307518	0.03055	0.0303163
Rad1	0.0306454	0.0522241	2	60461550	0.411452	0.41044	RAD1	bodylen	ENSRNOG00000018063	ENSG00000113456	0.00996662	0.0513035	0.0442591	0.0477108	0.0648053	0.0578676
Kifc2	0.0307139	NA	7	117723262	0.411805	0.0053526	KIFC2	bodylen	ENSRNOG00000060123	ENSG00000167702	0.0307139	NA	NA	NA	NA	NA
Adprh	0.0308827	0.0308827	11	64861767	0.413498	0.30754	ADPRH	bodylen	ENSRNOG00000027260	ENSG00000144843	NA	0.0312701	0.0307298	0.0311284	0.0299289	0.0314027
Lcmt2	0.0310208	0.026963	3	113089646	0.414777	0.00042325	LCMT2	bodylen	ENSRNOG00000043002	ENSG00000168806	0.12173	0.0201789	0.0453053	0.0219524	0.0216147	0.0453378
Ero1a	0.0310703	0.0310703	15	19619972	0.414868	0.20773	ERO1A	bodylen	ENSRNOG00000006462	ENSG00000197930	NA	0.0310703	NA	NA	NA	NA
Palm3	0.0311445	0.0238063	19	25143427	0.41529	3.5689e-05	PALM3	bodylen	ENSRNOG00000005729	ENSG00000187867	0.302748	NA	NA	0.0268736	0.0205072	0.0249715
Fbxw4	0.0312184	0.0312184	1	265318525	0.415705	7.0155e-09	FBXW4	bodylen	ENSRNOG00000046211	ENSG00000107829	NA	0.0312184	NA	NA	NA	NA
Cdadc1	0.0313771	0.0313771	15	39882209	0.417248	0.0061292	CDADC1	bodylen	ENSRNOG00000012209	ENSG00000102543	NA	0.03	0.031675	0.03	0.031675	0.0338468
Aspscr1	0.0314781	0.0264676	10	109851853	0.417495	1.5629e-16	ASPSCR1	bodylen	ENSRNOG00000036678	ENSG00000169696	0.357177	0.0255783	0.0308226	0.0255783	0.0232462	0.0283595
Sdsl	0.0315257	0.434952	12	41636993	0.417495	0.63064	SDSL	bodylen	ENSRNOG00000001391	ENSG00000139410	0.0159657	NA	0.434952	NA	NA	NA
Wdr76	0.031587	NA	3	113448876	0.417495	0.96484	WDR76	bodylen	ENSRNOG00000022491	ENSG00000092470	0.031587	NA	NA	NA	NA	NA
Creg1	0.0316312	0.0273742	13	83972211	0.417495	0.726	CREG1	bodylen	ENSRNOG00000003291	ENSG00000143162	0.136729	0.169691	0.17594	0.00601616	0.45443	0.174788
Mcm8	0.0316347	0.0316347	3	125470550	0.417495	0.0070679	MCM8	bodylen	ENSRNOG00000021272	ENSG00000125885	NA	NA	0.0316347	NA	NA	NA
Tac1	0.031709	0.0264261	4	33638708	0.417495	NA	NA	bodylen	ENSRNOG00000007374	NA	0.150448	0.0290153	0.0257849	NA	0.0255147	0.0256895
Xpo7	0.0317321	0.0322319	15	52357852	0.417495	4.1207e-08	XPO7	bodylen	ENSRNOG00000013288	ENSG00000130227	0.029448	0.0326396	0.0306768	0.0326637	0.0326396	0.0326396
Lrg1	0.0318097	NA	9	10952373	0.417495	0.44852	LRG1	bodylen	ENSRNOG00000049918	ENSG00000171236	0.0318097	NA	NA	NA	NA	NA
Zdhhc24	0.03184	0.03184	1	220137256	0.417495	3.742e-16	ZDHHC24	bodylen	ENSRNOG00000019825	ENSG00000174165	NA	0.0285699	0.02847	0.0301055	0.0475877	0.0305826
Rfc2	0.0320275	0.0286123	12	25130376	0.417495	0.96842	RFC2	bodylen	ENSRNOG00000001457	ENSG00000049541	0.0788186	0.0365032	0.0237985	0.0237985	0.0411814	0.025602
Zfp330	0.0320568	0.0264844	19	23936504	0.417495	0.35498	ZNF330	bodylen	ENSRNOG00000003461	ENSG00000109445	0.667116	0.0237485	0.0237485	0.0490524	0.0237382	0.0237529
Commd5	0.0320971	0.0320971	7	118502675	0.417495	0.73556	COMMD5	bodylen	ENSRNOG00000004484	ENSG00000170619	NA	0.0298875	0.0298875	NA	0.037661	NA
Mocos	0.0321569	0.0277725	18	16590196	0.417495	0.4092	MOCOS	bodylen	ENSRNOG00000015113	ENSG00000075643	0.145786	0.0274199	0.0279713	0.0261924	0.0298257	0.0276952
Dimt1	0.0322154	0.0322154	2	38120591	0.417495	0.34254	DIMT1	bodylen	ENSRNOG00000013596	ENSG00000086189	NA	0.0325237	NA	0.032387	0.0318743	0.0320844
Cdc25b	0.0322397	0.0322397	3	123731538	0.417495	0.00094768	CDC25B	bodylen	ENSRNOG00000021248	ENSG00000101224	NA	NA	0.0322397	NA	NA	0.0322397
Dcaf15	0.0322835	0.0322835	19	25212660	0.417495	0.0048385	DCAF15	bodylen	ENSRNOG00000006551	ENSG00000132017	NA	NA	NA	NA	NA	0.0322835
AC102976.1	0.0323047	0.0323047	19	24655625	0.417495	NA	NA	bodylen	ENSRNOG00000057798	NA	NA	NA	NA	0.0323047	NA	NA
Mapkapk3	0.0323562	NA	8	116012120	0.417495	4.4315e-30	MAPKAPK3	bodylen	ENSRNOG00000014832	ENSG00000114738	0.0323562	NA	NA	NA	NA	NA
Ndufaf4	0.0323761	0.029435	5	39251336	0.417495	0.40505	NDUFAF4	bodylen	ENSRNOG00000007506	ENSG00000123545	0.06446	0.0269589	0.0272822	0.0279684	0.0429434	0.0269589
Atxn7	0.0324488	NA	15	12425174	0.417495	0.03295	ATXN7	bodylen	ENSRNOG00000007246	ENSG00000163635	0.0324488	NA	NA	NA	NA	NA
Tulp2	0.0324886	0.0324886	1	101474333	0.417495	8.7156e-07	TULP2	bodylen	ENSRNOG00000020927	ENSG00000104804	NA	0.038307	0.0289762	0.0280288	0.038307	0.0317348
Cnnm2	0.0325135	0.0325135	1	266530476	0.417495	1.2832e-19	CNNM2	bodylen	ENSRNOG00000020113	ENSG00000148842	NA	0.0320781	NA	NA	0.032961	NA
Mypop	0.0325283	0.0325283	1	79898550	0.417495	4.4694e-07	MYPOP	bodylen	ENSRNOG00000014132	ENSG00000176182	NA	NA	0.0279305	NA	0.0372196	0.0338279
Rps27a	0.0325771	0.0325771	5	138628481	0.417495	0.72444	RPS27A	bodylen	ENSRNOG00000034246	ENSG00000143947	NA	0.0325771	NA	0.0325771	0.0325771	NA
Ptpn2	0.0326162	0.0326162	18	63415305	0.417495	0.035778	PTPN2	bodylen	ENSRNOG00000017453	ENSG00000175354	NA	NA	NA	NA	0.0377044	0.0287347
Arntl	0.0326183	0.0326183	1	178039062	0.417495	3.4725e-15	BMAL1	bodylen	ENSRNOG00000014448	ENSG00000133794	NA	0.0258345	0.0271056	0.0267403	0.0294728	0.149624
Kcnq2	0.0327106	NA	3	176589905	0.417495	0.80297	KCNQ2	bodylen	ENSRNOG00000011624	ENSG00000075043	0.0327106	NA	NA	NA	NA	NA
Hnrnpl	0.0327382	0.0327382	1	86996092	0.417495	0.54209	HNRNPL	bodylen	ENSRNOG00000020235	ENSG00000104824	NA	NA	0.0327382	NA	NA	NA
Ndufa3	0.0327485	0.0327485	1	64172539	0.417495	0.048189	NDUFA3	bodylen	ENSRNOG00000060293	ENSG00000170906	NA	0.0294614	0.0294614	0.0340531	0.0294614	0.0465069
Cited2	0.0327969	0.0327969	1	12823362	0.417495	0.070289	CITED2	bodylen	ENSRNOG00000056940	ENSG00000164442	NA	0.0320768	0.0322947	0.0335352	0.0333827	0.0327458
Pex11g	0.0327987	0.0301665	12	2000426	0.417495	0.99059	PEX11G	bodylen	ENSRNOG00000028100	ENSG00000104883	0.035932	NA	NA	NA	0.0301665	NA
Pnpla1	0.0328245	0.0313833	20	6102276	0.417495	4.5344e-27	PNPLA1	bodylen	ENSRNOG00000028622	ENSG00000180316	0.0425927	0.0306778	0.0341128	0.0272629	0.0318285	0.0341128
Idnk	0.0328429	0.0371383	17	6885220	0.417495	1.9103e-11	IDNK	bodylen	ENSRNOG00000019519	ENSG00000148057	0.0243738	0.0373544	NA	0.0373544	0.0367135	NA
Tmem132e	0.032857	NA	10	69737327	0.417495	0.00023369	TMEM132E	bodylen	ENSRNOG00000007455	ENSG00000181291	0.032857	NA	NA	NA	NA	NA
Cacnb2	0.0328968	NA	17	81798755	0.417495	3.4934e-09	CACNB2	bodylen	ENSRNOG00000018378	ENSG00000165995	0.0328968	NA	NA	NA	NA	NA
NEWGENE_1304700	0.0330932	0.0330932	15	3996047	0.419071	0.16366	NDST2	bodylen	ENSRNOG00000057755	ENSG00000166507	NA	0.029777	0.0303846	0.0303846	0.0531922	0.0303846
Ybx3	0.0331071	0.0331071	4	165606818	0.419071	0.050555	YBX3	bodylen	ENSRNOG00000005480	ENSG00000060138	NA	0.032489	NA	0.0344164	NA	0.032489
Naa60	0.0331911	0.0439225	10	11881738	0.419589	0.0013049	NAA60	bodylen	ENSRNOG00000007280	ENSG00000122390	0.0167614	NA	0.0508235	0.040917	0.0352087	0.0538541
Ubl3	0.0332699	0.0332699	12	7865937	0.419604	NA	NA	bodylen	ENSRNOG00000000921	NA	NA	NA	NA	0.0235033	0.181374	0.0235033
Mrpl4	0.0332785	0.0307091	8	22021212	0.419604	5.1971e-05	MRPL4	bodylen	ENSRNOG00000020659	ENSG00000105364	0.057096	0.0307591	0.0306208	0.0310775	0.0306208	0.0304738
Serinc3	0.0333932	NA	3	160018645	0.420264	0.31379	SERINC3	bodylen	ENSRNOG00000009552	ENSG00000132824	0.0333932	NA	NA	NA	NA	NA
LOC103694905	0.0334172	0.0334172	1	254547619	0.420264	0.44399	HTR7	bodylen	ENSRNOG00000018827	ENSG00000148680	NA	NA	0.0324293	0.0347797	NA	0.0331283
Phldb1	0.0336234	0.0296778	8	48997191	0.421975	8.8187e-10	PHLDB1	bodylen	ENSRNOG00000026985	ENSG00000019144	0.0987928	0.0249026	0.0271727	0.0332303	0.0332303	0.0319094
Arfgap1	0.03364	0.0285543	3	176475892	0.421975	0.22206	ARFGAP1	bodylen	ENSRNOG00000043150	ENSG00000101199	0.254218	0.0231882	0.025451	0.0260443	0.0249224	0.0701393
Hace1	0.0337939	0.353754	20	50652744	0.42336	3.8239e-10	HACE1	bodylen	ENSRNOG00000000327	ENSG00000085382	0.0174026	NA	NA	NA	NA	0.353754
LOC681282	0.0339854	0.0339854	7	118023627	0.425211	0.26479	C8orf33	bodylen	ENSRNOG00000034107	ENSG00000182307	NA	0.0350348	0.0350348	0.0322192	0.0338988	0.0338988
Cast	0.0342877	0.0334076	2	1452115	0.426186	0.062658	CAST	bodylen	ENSRNOG00000010286	ENSG00000153113	0.0394859	0.0332533	0.0340381	0.0332536	0.0332536	0.0332536
Kars	0.034344	NA	19	44212205	0.426186	0.020424	KARS1	bodylen	ENSRNOG00000019456	ENSG00000065427	0.034344	NA	NA	NA	NA	NA
Snrpa	0.0343493	0.0343493	1	83999670	0.426186	0.00067506	SNRPA	bodylen	ENSRNOG00000001501	ENSG00000077312	NA	0.0328198	0.0294483	0.0349355	0.0427208	NA
Cadm1	0.0344222	0.0321507	8	52127398	0.426186	0.00042661	CADM1	bodylen	ENSRNOG00000018778	ENSG00000182985	0.0479487	0.0322225	0.0326143	0.0318885	0.0318885	NA
Myoc	0.034444	NA	13	80517535	0.426186	0.064261	MYOC	bodylen	ENSRNOG00000003221	ENSG00000034971	0.034444	NA	NA	NA	NA	NA
Zfp385d	0.0344624	0.0288091	15	6200828	0.426186	0.025266	ZNF385D	bodylen	ENSRNOG00000014661	ENSG00000151789	0.465717	0.0298995	0.0290971	0.0316969	0.0269555	0.0269555
Dnph1	0.0344786	0.0252813	9	16845524	0.426186	0.13781	DNPH1	bodylen	ENSRNOG00000018397	ENSG00000112667	0.122927	NA	NA	NA	0.0313772	0.0211657
Dzip1	0.0344908	0.0263104	15	104117555	0.426186	0.23832	DZIP1	bodylen	ENSRNOG00000010311	ENSG00000134874	0.0901334	NA	0.0657523	NA	NA	0.0164191
Cacul1	0.0345189	0.0345189	1	281816406	0.426186	5.0948e-12	CACUL1	bodylen	ENSRNOG00000009954	ENSG00000151893	NA	0.0345481	0.0342539	0.035229	0.0346379	0.0339516
LOC100911068	0.0345227	0.0200638	8	39878954	0.426186	NA	NA	bodylen	ENSRNOG00000050964	NA	0.120057	NA	NA	NA	NA	0.0200638
Fn3krp	0.0345579	0.0345579	10	110614712	0.426186	2.9039e-05	FN3KRP	bodylen	ENSRNOG00000036660	ENSG00000141560	NA	0.0345579	NA	NA	0.0345579	NA
Cisd3	0.0345887	NA	10	85628490	0.426186	1.8706e-14	CISD3	bodylen	ENSRNOG00000036894	ENSG00000277972	0.0345887	NA	NA	NA	NA	NA
Hbs1l	0.034696	0.034696	1	16819169	0.426968	0.89353	HBS1L	bodylen	ENSRNOG00000014531	ENSG00000112339	NA	0.0242152	0.0240152	0.026015	0.0248108	0.944445
Bcl2l11	0.0347712	0.340381	3	120726905	0.427354	3.0548e-11	BCL2L11	bodylen	ENSRNOG00000016551	ENSG00000153094	0.0121168	0.330735	0.350359	NA	NA	NA
E4f1	0.0348199	0.0348199	10	13815292	0.427412	7.82e-42	E4F1	bodylen	ENSRNOG00000009224	ENSG00000167967	NA	NA	0.0348199	NA	NA	NA
Rdh5	0.034963	NA	7	3335741	0.428541	NA	NA	bodylen	ENSRNOG00000053850	NA	0.034963	NA	NA	NA	NA	NA
Nmur2	0.0350048	0.0350048	10	41392665	0.428541	0.72588	NMUR2	bodylen	ENSRNOG00000014081	ENSG00000132911	NA	0.0373495	0.0311676	0.0354493	0.0358605	0.0358605
Gpr137b	0.0350439	0.0249642	17	90670871	0.428541	0.50963	GPR137B	bodylen	ENSRNOG00000002480	ENSG00000077585	0.851635	0.0294437	0.0303629	0.0187665	NA	NA
Rapgefl1	0.0351339	0.120204	10	86763116	0.428665	1.0731e-16	RAPGEFL1	bodylen	ENSRNOG00000027871	ENSG00000108352	0.0204745	NA	0.120204	NA	NA	NA
Cplx2	0.0351421	0.0390338	17	10756284	0.428665	0.24781	CPLX2	bodylen	ENSRNOG00000000105	ENSG00000145920	0.0234375	0.0388981	0.0395856	0.0393175	0.038783	0.0386013
Plcb4	0.0352124	0.0211818	3	128756798	0.428704	0.17571	PLCB4	bodylen	ENSRNOG00000033119	ENSG00000101333	0.102407	NA	NA	NA	NA	0.0211818
Rpl3	0.0352542	0.0344058	7	121297354	0.428704	6.6598e-06	RPL3	bodylen	ENSRNOG00000016896	ENSG00000100316	0.0361452	NA	0.0344058	NA	NA	NA
Slc7a1	0.0353142	0.0352765	12	8032808	0.428704	9.3753e-12	SLC7A1	bodylen	ENSRNOG00000000924	ENSG00000139514	0.0355038	0.0352725	0.0352591	0.0352725	0.0352892	0.0352892
Erap1	0.0353699	NA	2	1410933	0.428704	0.40199	ERAP1	bodylen	ENSRNOG00000009997	ENSG00000164307	0.0353699	NA	NA	NA	NA	NA
Slc26a8	0.0353747	0.0319883	20	5881461	0.428704	1.9683e-10	SLC26A8	bodylen	ENSRNOG00000000512	ENSG00000112053	0.0747384	0.0319221	0.0320292	0.0321229	0.0319435	0.0319245
AABR07058464.1	0.0354096	NA	7	118473069	0.428704	0.046623	APOL4	bodylen	ENSRNOG00000052981	ENSG00000100336	0.0354096	NA	NA	NA	NA	NA
AABR07058464.1	0.0354096	NA	7	118473069	0.428704	0.24765	APOL1	bodylen	ENSRNOG00000052981	ENSG00000100342	0.0354096	NA	NA	NA	NA	NA
AABR07058464.1	0.0354096	NA	7	118473069	0.428704	0.28491	APOL2	bodylen	ENSRNOG00000052981	ENSG00000128335	0.0354096	NA	NA	NA	NA	NA
AABR07058464.1	0.0354096	NA	7	118473069	0.428704	0.38628	APOL3	bodylen	ENSRNOG00000052981	ENSG00000128284	0.0354096	NA	NA	NA	NA	NA
Vcam1	0.035493	NA	2	219071192	0.428739	0.0077671	VCAM1	bodylen	ENSRNOG00000014333	ENSG00000162692	0.035493	NA	NA	NA	NA	NA
Zfp316	0.0355561	NA	12	13353749	0.428739	0.13076	ZNF316	bodylen	ENSRNOG00000001094	ENSG00000205903	0.0355561	NA	NA	NA	NA	NA
Tctex1d1	0.0355742	NA	5	122508387	0.428739	0.06228	DYNLT5	bodylen	ENSRNOG00000023100	ENSG00000152760	0.0355742	NA	NA	NA	NA	NA
Dap	0.0355887	NA	2	84275883	0.428739	NA	NA	bodylen	ENSRNOG00000010747	NA	0.0355887	NA	NA	NA	NA	NA
Polk	0.0357928	NA	2	27305727	0.430666	2.2747e-05	POLK	bodylen	ENSRNOG00000060626	ENSG00000122008	0.0357928	NA	NA	NA	NA	NA
Hist3h2ba	0.0359299	0.0512834	10	45289740	0.431781	NA	NA	bodylen	ENSRNOG00000043419	NA	0.0224447	NA	0.0318243	NA	NA	0.128679
Rnasel	0.0360144	0.0539521	13	71192141	0.432263	0.81202	RNASEL	bodylen	ENSRNOG00000027017	ENSG00000135828	0.0179921	0.0556401	0.0531455	0.0531455	NA	NA
Socs2	0.0362027	0.717526	7	36495479	0.432336	2.3271e-144	SOCS2	bodylen	ENSRNOG00000008965	ENSG00000120833	0.00849515	0.694035	0.71184	0.743425	NA	NA
Cst3	0.0362447	0.0362447	3	143219685	0.432336	NA	NA	bodylen	ENSRNOG00000005195	NA	NA	NA	0.0646718	0.0216517	0.0225104	0.205519
Zfp839	0.0362733	0.0362733	6	135270870	0.432336	2.8788e-10	ZNF839	bodylen	ENSRNOG00000031661	ENSG00000022976	NA	NA	0.0362733	NA	NA	NA
Taf2	0.0363674	0.0299835	7	94698986	0.432336	1.2814e-11	TAF2	bodylen	ENSRNOG00000034022	ENSG00000064313	0.680497	0.0299501	0.030329	0.030329	0.0299501	0.0293796
Cd44	0.0364124	0.0302998	3	92696312	0.432336	0.069418	CD44	bodylen	ENSRNOG00000006094	ENSG00000026508	0.546198	0.393175	0.0121798	0.0126563	0.386537	0.382102
Flcn	0.0364694	0.569899	10	46153187	0.432336	0.053188	FLCN	bodylen	ENSRNOG00000003302	ENSG00000154803	0.0180633	NA	NA	0.569899	NA	NA
Ppp2r5c	0.0365194	0.0346526	6	134804140	0.432336	1.0116e-06	PPP2R5C	bodylen	ENSRNOG00000004973	ENSG00000078304	0.0499486	0.0346334	0.0347375	0.0346334	0.034522	0.0347375
Rab28	0.0365251	0.305554	14	73889212	0.432336	0.022786	RAB28	bodylen	ENSRNOG00000017074	ENSG00000157869	0.012917	NA	NA	0.311629	0.299638	NA
Ptpn4	0.0365492	NA	13	35678239	0.432336	2.395e-06	PTPN4	bodylen	ENSRNOG00000002625	ENSG00000088179	0.0365492	NA	NA	NA	NA	NA
LOC108348293	0.0365563	0.0365563	19	209925	0.432336	NA	NA	bodylen	ENSRNOG00000050134	NA	NA	NA	NA	0.0365563	NA	NA
AABR07054578.1	0.0365681	0.0365681	3	162057481	0.432336	0.98565	ZNF334	bodylen	ENSRNOG00000019099	ENSG00000198185	NA	0.0379197	0.0366935	0.0358073	0.0366935	0.0358073
Mrps9	0.0366256	0.0298074	9	49647256	0.432336	0.029079	MRPS9	bodylen	ENSRNOG00000016201	ENSG00000135972	0.311646	0.0413497	NA	0.0209618	0.068003	0.0209618
Cdk17	0.0366656	0.933481	7	34001505	0.432336	0.00026838	CDK17	bodylen	ENSRNOG00000004148	ENSG00000059758	0.0144578	NA	NA	NA	NA	0.933481
Gstt2	0.0367095	NA	20	13760809	0.432336	0.11482	GSTT2B	bodylen	ENSRNOG00000052415	ENSG00000133433	0.0367095	NA	NA	NA	NA	NA
Mitd1	0.0367211	0.0289475	9	44472364	0.432336	0.00034548	MITD1	bodylen	ENSRNOG00000018467	ENSG00000158411	0.697373	0.0271094	0.0205316	NA	0.0271094	0.0633932
Dhcr24	0.0367311	0.0367311	5	126164673	0.432336	0.038923	DHCR24	bodylen	ENSRNOG00000006787	ENSG00000116133	NA	0.043358	NA	NA	0.0318555	NA
Chmp5	0.0367804	0.0191278	5	57267311	0.432393	0.12896	CHMP5	bodylen	ENSRNOG00000008672	ENSG00000086065	0.325567	0.0191278	NA	NA	NA	NA
Zfp420	0.0368747	0.0368747	1	88542034	0.432672	NA	NA	bodylen	ENSRNOG00000037556	NA	NA	0.00853549	0.189742	0.20313	0.198748	0.189742
Ckb	0.0368933	0.0368933	6	136142955	0.432672	6.5616e-34	CKB	bodylen	ENSRNOG00000010872	ENSG00000166165	NA	0.0370446	0.0372874	0.0371457	0.0360949	0.036918
Fam136a	0.0369375	0.0377262	4	118160146	0.432672	1.3858e-09	FAM136A	bodylen	ENSRNOG00000016273	ENSG00000035141	0.03344	0.0444034	0.0318749	0.030954	0.0461652	0.0405015
Gcdh	0.0370337	0.0353153	19	26000496	0.433278	4.8815e-07	GCDH	bodylen	ENSRNOG00000003307	ENSG00000105607	0.0489147	0.02439	0.02439	0.0502876	0.0502876	0.0502876
Igf1r	0.0370804	0.0370804	1	128924965	0.433303	1.3935e-91	IGF1R	bodylen	ENSRNOG00000014187	ENSG00000140443	NA	0.0334849	0.0459591	0.0334849	0.0361473	0.0389118
Fancg	0.0371686	NA	5	58448821	0.433457	0.0031297	FANCG	bodylen	ENSRNOG00000057945	ENSG00000221829	0.0371686	NA	NA	NA	NA	NA
Tmem82	0.0371918	0.0510126	5	160170832	0.433457	0.90298	TMEM82	bodylen	ENSRNOG00000011970	ENSG00000162460	0.017811	0.0510125	0.0510125	NA	0.0510155	0.0510098
AABR07043951.1	0.0372272	NA	19	49495891	0.433457	0.073854	ATMIN	bodylen	ENSRNOG00000011422	ENSG00000166454	0.0372272	NA	NA	NA	NA	NA
Plcxd1	0.0373005	0.0204355	12	52641221	0.433792	NA	NA	bodylen	ENSRNOG00000049866	NA	0.193805	NA	NA	NA	NA	0.0204355
Dync1h1	0.0373864	0.0314088	6	134958853	0.43418	0.023775	DYNC1H1	bodylen	ENSRNOG00000006178	ENSG00000197102	0.395183	0.0254636	0.0288746	0.144037	0.0254636	0.0253924
Dcaf10	0.037423	0.037423	5	60900449	0.43418	0.16948	DCAF10	bodylen	ENSRNOG00000011655	ENSG00000122741	NA	0.037423	NA	NA	NA	NA
Luc7l2	0.0375052	NA	4	66290388	0.434549	0.01102	LUC7L2	bodylen	ENSRNOG00000006001	ENSG00000146963	0.0375052	NA	NA	NA	NA	NA
Kdelr1	0.0375442	0.0375442	1	101859345	0.434549	NA	NA	bodylen	ENSRNOG00000021082	NA	NA	0.0625268	0.0209196	0.061776	0.0277667	0.0577307
Klc2	0.037643	0.037643	1	220492175	0.435085	6.7448e-09	KLC2	bodylen	ENSRNOG00000020299	ENSG00000174996	NA	0.0377307	NA	0.0375882	0.0375235	0.0377307
Ppp1ca	0.0376798	0.0376798	1	219439952	0.435085	3.6926e-08	PPP1CA	bodylen	ENSRNOG00000018708	ENSG00000172531	NA	NA	0.0376798	NA	NA	NA
Phf14	0.0377731	0.0377731	4	38240848	0.435349	0.080801	PHF14	bodylen	ENSRNOG00000005775	ENSG00000106443	NA	0.0377731	NA	NA	NA	NA
Trmo	0.0378118	0.0378118	5	61990327	0.435349	1.6824e-08	TRMO	bodylen	ENSRNOG00000009492	ENSG00000136932	NA	NA	NA	NA	0.0378118	NA
Dab1	0.0379158	NA	5	123905165	0.435349	0.4534	DAB1	bodylen	ENSRNOG00000007410	ENSG00000173406	0.0379158	NA	NA	NA	NA	NA
Scamp1	0.0379276	NA	2	23857994	0.435349	4.9488e-06	SCAMP1	bodylen	ENSRNOG00000061582	ENSG00000085365	0.0379276	NA	NA	NA	NA	NA
Ptprs	0.037964	0.184645	9	10603812	0.435349	0.24294	PTPRS	bodylen	ENSRNOG00000047247	ENSG00000105426	0.00749919	0.181832	0.189281	0.188291	0.188291	0.176158
Cdkal1	0.0379823	0.0379823	17	36451057	0.435349	0.0010068	CDKAL1	bodylen	ENSRNOG00000018381	ENSG00000145996	NA	NA	0.0379823	NA	NA	NA
Yes1	0.0380319	0.0306682	9	121802672	0.435349	0.6189	YES1	bodylen	ENSRNOG00000037227	ENSG00000176105	0.131686	NA	NA	0.0306765	0.0298465	0.0315275
Exd2	0.0380605	0.0186091	6	104017606	0.435349	0.0058715	EXD2	bodylen	ENSRNOG00000027707	ENSG00000081177	0.631632	NA	0.0186091	NA	NA	NA
Abhd17c	0.0382296	0.0382296	1	146248502	0.436182	0.0026942	ABHD17C	bodylen	ENSRNOG00000012683	ENSG00000136379	NA	NA	NA	0.0382296	NA	NA
Polr1c	0.0382401	0.0382401	9	17120758	0.436182	0.011064	POLR1C	bodylen	ENSRNOG00000019079	ENSG00000171453	NA	NA	NA	NA	NA	0.0382401
Ctdspl	0.0383054	0.0512135	8	127702533	0.436182	1.0926e-09	CTDSPL	bodylen	ENSRNOG00000046257	ENSG00000144677	0.0169068	0.0511151	0.0531943	0.0505096	0.0507312	0.0506121
Exo5	0.0383242	0.0317557	5	139849929	0.436182	0.040216	EXO5	bodylen	ENSRNOG00000037432	ENSG00000164002	0.201154	0.0315556	0.0316911	0.0320898	NA	0.0316911
Nalcn	0.0383573	0.0383573	15	109735594	0.436182	0.00059955	NALCN	bodylen	ENSRNOG00000004752	ENSG00000102452	NA	NA	NA	NA	0.0383573	NA
Ubac2	0.0385053	0.0385053	15	108286452	0.437354	0.10725	UBAC2	bodylen	ENSRNOG00000012710	ENSG00000134882	NA	0.0385049	0.0385049	0.038507	0.0385049	0.0385049
Txn2	0.0385956	0.0332059	7	119144350	0.437517	0.00044741	TXN2	bodylen	ENSRNOG00000005614	ENSG00000100348	0.188609	0.0330957	0.0330957	0.0330957	0.0335846	0.0331633
Lrrc41	0.0386615	NA	5	134927608	0.437517	4.1631e-05	LRRC41	bodylen	ENSRNOG00000013642	ENSG00000132128	0.0386615	NA	NA	NA	NA	NA
Cd276	0.0386866	0.0405123	8	63318018	0.437517	9.1989e-05	CD276	bodylen	ENSRNOG00000033608	ENSG00000103855	0.0315659	0.0411625	0.0414277	0.0390139	0.0390139	0.0421517
Sfxn4	0.0387778	0.0387778	1	282213674	0.437517	0.24529	SFXN4	bodylen	ENSRNOG00000036572	ENSG00000183605	NA	NA	0.0372032	0.0385386	0.0417906	0.0378838
Klf5	0.0387992	NA	15	83703790	0.437517	8.411e-10	KLF5	bodylen	ENSRNOG00000008785	ENSG00000102554	0.0387992	NA	NA	NA	NA	NA
Ndufaf8	0.0388673	0.0687211	10	109278711	0.437517	NA	NA	bodylen	ENSRNOG00000042653	NA	0.0270523	NA	0.0687211	NA	NA	NA
Sec31a	0.0389088	0.0301915	14	10854681	0.437517	0.10925	SEC31A	bodylen	ENSRNOG00000002251	ENSG00000138674	0.916328	0.0192846	0.0276325	0.0347238	0.0566382	0.0320772
Tspan15	0.0389226	0.0258115	20	31813191	0.437517	0.23616	TSPAN15	bodylen	ENSRNOG00000046204	ENSG00000099282	0.562369	NA	NA	0.0264894	0.0251673	NA
Ubox5	0.0389439	0.0381877	3	123130248	0.437517	0.0015703	UBOX5	bodylen	ENSRNOG00000021230	ENSG00000185019	0.0432207	0.0394749	0.0380126	0.0376546	0.0378379	0.0380126
Kcnk16	0.038988	0.038988	15	4475050	0.437517	0.10386	KCNK16	bodylen	ENSRNOG00000006422	ENSG00000095981	NA	0.038988	NA	0.038988	NA	NA
Fermt3	0.0390471	0.0390471	1	222257340	0.437517	0.24551	FERMT3	bodylen	ENSRNOG00000021161	ENSG00000149781	NA	NA	NA	NA	0.0368942	0.0414654
Ess2	0.0390591	0.0390591	11	87224420	0.437517	0.16267	ESS2	bodylen	ENSRNOG00000000283	ENSG00000100056	NA	0.0391417	NA	NA	NA	0.0389768
Satb1	0.0391736	0.0391736	9	2190914	0.43783	0.46513	SATB1	bodylen	ENSRNOG00000012942	ENSG00000182568	NA	0.0391736	NA	NA	NA	NA
Ttc27	0.0391781	0.0339873	6	21735833	0.43783	0.078726	TTC27	bodylen	ENSRNOG00000042932	ENSG00000018699	0.15759	0.0343514	0.0328097	0.0344934	0.0339876	0.0343514
Pus1	0.039222	0.03237	12	51937174	0.43783	0.02005	PUS1	bodylen	ENSRNOG00000037500	ENSG00000177192	0.660277	0.0323005	0.0324165	0.0324165	0.0323005	0.0324165
LOC103690050	0.0392885	0.706923	12	7454883	0.43807	0.059748	KATNAL1	bodylen	ENSRNOG00000047618	ENSG00000102781	0.0188333	NA	NA	0.706923	NA	NA
Sik3	0.0393789	NA	8	50310404	0.438576	0.00037644	SIK3	bodylen	ENSRNOG00000045931	ENSG00000160584	0.0393789	NA	NA	NA	NA	NA
Cbx8	0.0394314	0.0253531	10	108148072	0.438659	0.53218	CBX8	bodylen	ENSRNOG00000048113	ENSG00000141570	0.0877802	0.0253531	NA	NA	NA	NA
Raf1	0.0394819	0.0394819	4	147532084	0.438719	9.9221e-11	RAF1	bodylen	ENSRNOG00000010153	ENSG00000132155	NA	0.038392	0.0467154	0.0376787	0.0365984	NA
Btbd3	0.0395397	0.0313643	3	131351586	0.43886	0.40685	BTBD3	bodylen	ENSRNOG00000008088	ENSG00000132640	0.880008	0.0263587	0.0367026	0.0347937	0.0282554	0.0332131
AABR07058102.1	0.0396081	0.0396081	7	100330323	0.439119	NA	NA	bodylen	ENSRNOG00000059201	NA	NA	NA	0.0328932	NA	0.0497398	NA
Ldhb	0.0396735	0.0396735	4	176701982	0.439343	0.0045872	LDHB	bodylen	ENSRNOG00000013000	ENSG00000111716	NA	0.0396686	NA	0.0404624	0.0393521	0.0392338
Tsen15	0.0398141	0.034263	13	69765090	0.439832	2.9309e-86	TSEN15	bodylen	ENSRNOG00000002352	ENSG00000198860	0.192429	0.370357	0.469189	0.44647	0.007101	0.294232
Synpr	0.0398429	0.0503257	15	14559470	0.439832	0.42204	SYNPR	bodylen	ENSRNOG00000008203	ENSG00000163630	0.0244882	NA	NA	0.0857486	0.0375406	0.0467822
Ap5b1	0.0398796	0.0398796	1	220948330	0.439832	1.5106e-09	AP5B1	bodylen	ENSRNOG00000026114	ENSG00000254470	NA	0.0396304	0.044682	0.0463545	0.0302782	0.0431415
Abraxas2	0.0398983	0.0398983	1	204861565	0.439832	0.0046272	ABRAXAS2	bodylen	ENSRNOG00000017222	ENSG00000165660	NA	0.0304749	0.0716999	NA	0.0351018	NA
Tarbp2	0.0400372	NA	7	144121743	0.440801	0.00014516	TARBP2	bodylen	ENSRNOG00000042355	ENSG00000139546	0.0400372	NA	NA	NA	NA	NA
Fam102b	0.0400768	0.0318952	2	211772127	0.440801	0.67017	EEIG2	bodylen	ENSRNOG00000027540	ENSG00000162636	0.587902	0.0325271	0.0312872	0.0312872	NA	0.0325271
Pi16	0.0402496	0.0337667	20	6923488	0.442037	0.011285	PI16	bodylen	ENSRNOG00000000525	ENSG00000164530	0.424854	0.0302152	0.055172	0.0302152	0.029995	0.03284
Znrf1	0.04028	0.04028	19	43750277	0.442037	0.0019527	ZNRF1	bodylen	ENSRNOG00000019028	ENSG00000186187	NA	NA	NA	0.0405178	0.0390756	0.0413106
Phyh	0.0403698	0.0369395	17	77287187	0.442523	0.18894	PHYH	bodylen	ENSRNOG00000018044	ENSG00000107537	0.0750296	0.0346217	0.0457846	0.0353073	0.0351074	0.0359308
Prss30	0.0404458	0.0344911	10	13348306	0.442858	NA	NA	bodylen	ENSRNOG00000033266	NA	0.24956	0.0342998	0.0342914	0.0348224	0.0348224	0.0342301
Uchl5	0.0405018	0.0405018	13	60545634	0.442972	0.2994	UCHL5	bodylen	ENSRNOG00000003545	ENSG00000116750	NA	0.0723132	NA	NA	NA	0.0280771
Calcrl	0.0405989	0.0405989	3	71747955	0.443144	0.0059751	CALCRL	bodylen	ENSRNOG00000054695	ENSG00000064989	NA	NA	0.0405989	0.0405989	NA	NA
Rbm14	0.0406385	0.0406385	1	220048872	0.443144	2.7905e-07	RBM14	bodylen	ENSRNOG00000045568	ENSG00000239306	NA	0.0377986	0.0390351	0.0448822	0.041516	0.0406557
Zfp292	0.040654	0.040654	5	50282083	0.443144	0.0001876	ZNF292	bodylen	ENSRNOG00000031031	ENSG00000188994	NA	NA	NA	NA	NA	0.040654
Tob1	0.0409578	0.61235	10	81913688	0.445904	0.00052731	TOB1	bodylen	ENSRNOG00000002828	ENSG00000141232	0.00793287	0.611396	0.615201	NA	0.611396	0.611396
Kif18b	0.0410125	0.0410125	10	91008268	0.445904	9.2249e-08	KIF18B	bodylen	ENSRNOG00000021713	ENSG00000186185	NA	NA	NA	NA	NA	0.0410125
LOC360919	0.0410447	0.0410447	14	19028809	0.445904	NA	NA	bodylen	ENSRNOG00000039504	NA	NA	0.0395126	0.0387312	0.0382738	0.037736	0.0553155
Rai14	0.0411768	0.048882	2	60546090	0.44684	0.064985	RAI14	bodylen	ENSRNOG00000028872	ENSG00000039560	0.022992	0.138325	0.0129951	0.160719	0.138325	0.168981
Iqck	0.0412544	0.0412544	1	188589094	0.446848	0.000118	IQCK	bodylen	ENSRNOG00000036758	ENSG00000174628	NA	NA	0.347235	0.347235	0.010899	0.36408
Cpq	0.0412693	NA	7	71709156	0.446848	0.18346	CPQ	bodylen	ENSRNOG00000005931	ENSG00000104324	0.0412693	NA	NA	NA	NA	NA
Zswim6	0.0414451	0.0143711	2	38979864	0.448253	3.6889e-05	ZSWIM6	bodylen	ENSRNOG00000014528	ENSG00000130449	0.953927	NA	0.0143711	NA	NA	NA
Sult4a1	0.0415542	0.0415542	7	124958545	0.448539	0.18995	SULT4A1	bodylen	ENSRNOG00000046975	ENSG00000130540	NA	NA	NA	NA	0.0415542	NA
Sema6b	0.0415723	0.0517521	9	10941612	0.448539	0.011003	SEMA6B	bodylen	ENSRNOG00000045998	ENSG00000167680	0.0232261	0.0681457	NA	0.0634444	0.0681457	0.0309984
Arhgdia	0.041765	NA	10	109754003	0.448539	0.0024539	ARHGDIA	bodylen	ENSRNOG00000036688	ENSG00000141522	0.041765	NA	NA	NA	NA	NA
Phax	0.041835	0.0486	18	51662293	0.448539	0.22814	PHAX	bodylen	ENSRNOG00000014459	ENSG00000164902	0.0246336	0.0482481	0.048763	0.048763	0.0485686	0.0486612
Ehhadh	0.0418398	0.0418398	11	82945103	0.448539	3.3855e-07	EHHADH	bodylen	ENSRNOG00000001770	ENSG00000113790	NA	0.0326302	0.0192917	0.958198	0.0334908	0.0326302
Cfap70	0.0418891	0.0395113	15	4285051	0.448539	0.0061326	CFAP70	bodylen	ENSRNOG00000007046	ENSG00000156042	0.0598469	0.0393278	0.0427662	0.0387278	0.0393278	0.0377522
Eif3d	0.0419014	NA	7	119188184	0.448539	0.62316	EIF3D	bodylen	ENSRNOG00000005804	ENSG00000100353	0.0419014	NA	NA	NA	NA	NA
Strip2	0.0419548	0.0468093	4	57204943	0.448539	0.00038489	STRIP2	bodylen	ENSRNOG00000057729	ENSG00000128578	0.0276032	0.0327044	0.0405835	0.0578642	0.0432476	0.0885683
Sgo1	0.0419582	0.0331194	9	4421068	0.448539	0.0066475	SGO1	bodylen	ENSRNOG00000022499	ENSG00000129810	0.670422	0.033435	0.0328098	0.0328098	0.033435	NA
Snx5	0.041983	0.0288194	3	138378201	0.448539	0.80322	SNX5	bodylen	ENSRNOG00000006077	ENSG00000089006	0.331756	0.0288194	0.0288194	NA	NA	NA
Ece2	0.04199	0.0360011	11	83948229	0.448539	1.9575e-10	ECE2	bodylen	ENSRNOG00000001715	ENSG00000145194	0.221169	0.0381291	0.0394063	0.0301418	0.0333034	0.0415175
Ubn1	0.0420458	0.0420458	10	10690223	0.448539	1.4752e-13	UBN1	bodylen	ENSRNOG00000003019	ENSG00000118900	NA	0.0355133	NA	0.0355133	0.0663521	NA
Gabra4	0.0420705	0.0420705	14	39154528	0.448539	0.45347	GABRA4	bodylen	ENSRNOG00000002336	ENSG00000109158	NA	0.0238562	0.0308334	0.547769	0.0238562	0.2787
Actr1a	0.0421272	0.0421272	1	266123869	0.448652	3.261e-46	ACTR1A	bodylen	ENSRNOG00000019725	ENSG00000138107	NA	0.0530353	0.0623638	0.0549987	NA	0.0238304
Usp48	0.0421834	0.0472517	5	155934489	0.448759	0.036473	USP48	bodylen	ENSRNOG00000013602	ENSG00000090686	0.0274312	0.0494561	0.0467946	0.0459869	0.0459869	0.0482244
Rita1	0.0423427	0.0423427	12	41486075	0.449575	0.30647	RITA1	bodylen	ENSRNOG00000037720	ENSG00000139405	NA	NA	0.0423427	NA	NA	NA
Tcte1	0.0423524	0.0423524	9	17846363	0.449575	0.68845	TMEM151B	bodylen	ENSRNOG00000019961	ENSG00000178233	NA	0.0393959	0.0428048	0.0428048	0.0432654	0.0437872
Slc20a1	0.0424604	0.0362905	3	121725858	0.450167	0.24542	SLC20A1	bodylen	ENSRNOG00000018567	ENSG00000144136	0.242681	0.0413444	0.0332605	0.0334817	0.0334817	0.0420218
Morn4	0.0425007	0.0425007	1	261323082	0.450167	0.2241	MORN4	bodylen	ENSRNOG00000027156	ENSG00000171160	NA	0.0419589	0.043297	0.0422192	0.0425259	0.0425259
Slit3	0.0427248	0.0427248	10	20320877	0.450449	0.08594	SLIT3	bodylen	ENSRNOG00000007377	ENSG00000184347	NA	NA	NA	0.0427248	NA	NA
C3	0.0427813	NA	9	9721104	0.450449	0.88768	C3	bodylen	ENSRNOG00000046834	ENSG00000125730	0.0427813	NA	NA	NA	NA	NA
Lrrc45	0.0427925	0.0882135	10	109893699	0.450449	4.419e-13	LRRC45	bodylen	ENSRNOG00000045926	ENSG00000169683	0.0118789	0.0778743	0.0780531	0.0778743	0.180765	0.0779218
Apol3	0.0427988	0.0240965	7	118685021	0.450449	0.046623	APOL4	bodylen	ENSRNOG00000042771	ENSG00000100336	0.177772	NA	NA	NA	0.0240965	NA
Apol3	0.0427988	0.0240965	7	118685021	0.450449	0.24765	APOL1	bodylen	ENSRNOG00000042771	ENSG00000100342	0.177772	NA	NA	NA	0.0240965	NA
Apol3	0.0427988	0.0240965	7	118685021	0.450449	0.28491	APOL2	bodylen	ENSRNOG00000042771	ENSG00000128335	0.177772	NA	NA	NA	0.0240965	NA
Apol3	0.0427988	0.0240965	7	118685021	0.450449	0.38628	APOL3	bodylen	ENSRNOG00000042771	ENSG00000128284	0.177772	NA	NA	NA	0.0240965	NA
Als2	0.04287	0.0414868	9	65961345	0.450449	0.80834	ALS2	bodylen	ENSRNOG00000023280	ENSG00000003393	0.04763	NA	NA	0.0512191	0.0378812	0.0378812
AABR07053850.1	0.0428795	NA	3	130961802	0.450449	NA	NA	bodylen	ENSRNOG00000059311	NA	0.0428795	NA	NA	NA	NA	NA
Uhrf1	0.0429175	0.230438	9	10738221	0.450449	3.846e-20	UHRF1	bodylen	ENSRNOG00000048411	ENSG00000276043	0.00824987	0.334853	0.211104	0.211104	0.213063	0.213446
Slc4a4	0.042941	0.134701	14	20479322	0.450449	0.17686	SLC4A4	bodylen	ENSRNOG00000003134	ENSG00000080493	0.0180026	0.111394	NA	0.169194	NA	NA
Abhd3	0.0430767	0.047205	18	1892412	0.450449	0.13362	ABHD3	bodylen	ENSRNOG00000029370	ENSG00000158201	0.0299488	0.0472369	0.047251	0.0470497	0.047251	0.0472369
Alg1	0.0431524	0.0369747	10	10540888	0.450449	0.0044923	ALG1L2	bodylen	ENSRNOG00000002883	ENSG00000251287	0.229697	0.0355821	0.0461594	0.0312021	0.0394994	0.0355821
Alg1	0.0431524	0.0369747	10	10540888	0.450449	0.082649	ALG1	bodylen	ENSRNOG00000002883	ENSG00000033011	0.229697	0.0355821	0.0461594	0.0312021	0.0394994	0.0355821
Klhl36	0.0431605	0.0367121	19	52515021	0.450449	0.87456	KLHL36	bodylen	ENSRNOG00000016422	ENSG00000135686	0.281604	0.0365543	0.0365543	0.0358348	0.0397053	0.0352219
Anks1a	0.0431609	0.0360702	20	7484549	0.450449	3.45e-37	ANKS1A	bodylen	ENSRNOG00000000498	ENSG00000064999	0.48613	0.0391311	0.0352761	0.0362519	0.0347413	0.0352761
Gorasp1	0.0431658	0.0431658	8	128610290	0.450449	0.56371	GORASP1	bodylen	ENSRNOG00000018047	ENSG00000114745	NA	0.0428856	NA	0.0432938	0.0430351	0.0434531
Hs3st1	0.0431752	0.0316116	14	75852059	0.450449	NA	NA	bodylen	ENSRNOG00000010598	NA	0.714755	0.0281236	0.0399895	NA	0.0291154	NA
Tmem215	0.0433131	0.553455	5	56797501	0.451161	0.48938	TMEM215	bodylen	ENSRNOG00000042246	ENSG00000188133	0.00712471	0.569202	0.474526	0.569202	0.582508	0.569202
Dync1i1	0.0433415	0.319355	4	30807878	0.451161	0.038078	DYNC1I1	bodylen	ENSRNOG00000009700	ENSG00000158560	0.0227625	NA	NA	NA	NA	0.319355
Zfp647	0.0434234	0.0434234	7	117974277	0.451161	NA	NA	bodylen	ENSRNOG00000050661	NA	NA	NA	0.0434234	NA	NA	NA
Rock1	0.0434303	0.0422979	18	1273452	0.451161	0.018241	ROCK1	bodylen	ENSRNOG00000031092	ENSG00000067900	0.0501341	0.0413197	0.0424767	0.0416127	0.042818	0.0433279
Ccnf	0.0435064	NA	10	13594686	0.451161	2.2865e-20	CCNF	bodylen	ENSRNOG00000007483	ENSG00000162063	0.0435064	NA	NA	NA	NA	NA
Prss12	0.0435339	0.0425946	2	227657982	0.451161	1.3941e-05	PRSS12	bodylen	ENSRNOG00000015353	ENSG00000164099	0.0489232	0.0426283	0.0425727	0.0425727	0.0427013	0.0424985
Eif4e3	0.0435679	0.0533828	4	132068597	0.451161	0.3136	EIF4E3	bodylen	ENSRNOG00000010301	ENSG00000163412	0.022652	0.0535276	0.0531968	0.0530632	0.0534958	0.053635
Mfap4	0.0438067	NA	10	47765431	0.452841	NA	NA	bodylen	ENSRNOG00000002382	NA	0.0438067	NA	NA	NA	NA	NA
Parg	0.0438232	0.0396906	16	8350325	0.452841	0.17627	PARG	bodylen	ENSRNOG00000019978	ENSG00000227345	0.0906878	0.0382623	0.0407386	0.0392058	0.0396208	0.0407386
Insyn1	0.0439751	0.0404878	8	63286772	0.453909	NA	NA	bodylen	ENSRNOG00000026238	NA	0.0769311	0.0545314	0.0376357	0.0379044	0.0385812	0.0380259
AABR07053681.1	0.0440936	0.0315591	3	120153617	0.453909	NA	NA	bodylen	ENSRNOG00000015188	NA	0.196147	NA	NA	0.0331372	0.0301241	NA
Bdh2	0.044129	0.044129	2	240461504	0.453909	0.0034537	BDH2	bodylen	ENSRNOG00000014490	ENSG00000164039	NA	NA	NA	0.0442286	0.0440299	NA
Cfap97	0.0441667	0.064071	16	49280083	0.453909	0.23033	CFAP97	bodylen	ENSRNOG00000032192	ENSG00000164323	0.0172262	0.0639596	0.0643121	0.0646347	0.0631565	0.0643121
Serpini1	0.0442197	0.0389187	2	174013287	0.453909	0.0030174	SERPINI1	bodylen	ENSRNOG00000010248	ENSG00000163536	0.134619	0.0386556	0.0386556	0.0383972	0.0362064	0.0433403
Slc47a2	0.0442716	0.0442716	10	47588496	0.453909	NA	NA	bodylen	ENSRNOG00000038055	NA	NA	0.0442716	NA	NA	NA	NA
Srpk1	0.0443472	NA	20	5831118	0.453909	0.018058	SRPK1	bodylen	ENSRNOG00000000511	ENSG00000096063	0.0443472	NA	NA	NA	NA	NA
AABR07029269.1	0.044349	0.044349	10	19366792	0.453909	0.02214	INSYN2B	bodylen	ENSRNOG00000032329	ENSG00000204767	NA	0.044349	NA	NA	NA	NA
Ccs	0.0443779	0.0443779	1	220075246	0.453909	1.2317e-10	CCS	bodylen	ENSRNOG00000047816	ENSG00000173992	NA	0.0451661	0.0422505	0.0451117	0.0451661	0.0443409
Stk24	0.0444733	NA	15	106629311	0.453909	0.0019174	STK24	bodylen	ENSRNOG00000011511	ENSG00000102572	0.0444733	NA	NA	NA	NA	NA
Lpgat1	0.0444784	0.0738616	13	110398799	0.453909	0.0027496	LPGAT1	bodylen	ENSRNOG00000004402	ENSG00000123684	0.0147947	0.0746242	0.0735192	0.0743474	0.0730605	0.0737778
Htt	0.0445181	0.0430179	14	81105138	0.453909	4.3573e-07	HTT	bodylen	ENSRNOG00000011073	ENSG00000197386	0.053902	0.045341	0.0396064	0.0443487	0.0473173	0.0396064
Acsl5	0.0445754	0.0445754	1	276240702	0.453909	0.00048538	ACSL5	bodylen	ENSRNOG00000016265	ENSG00000197142	NA	0.0345756	0.0559052	0.0351086	0.0541807	0.0541807
B4galt7	0.0445874	0.0445874	17	9550027	0.453909	1.0523e-10	B4GALT7	bodylen	ENSRNOG00000021886	ENSG00000027847	NA	0.0445874	NA	NA	NA	NA
Sbf2	0.044626	0.044626	1	174948912	0.453909	1.9624e-08	SBF2	bodylen	ENSRNOG00000009812	ENSG00000133812	NA	0.0450737	0.0450737	0.0439709	0.0450737	0.0439709
Zfp473	0.0449092	0.0449092	1	100736242	0.45591	0.29908	ZNF473	bodylen	ENSRNOG00000026572	ENSG00000142528	NA	0.0448955	0.0448985	0.0448402	0.0450186	0.0448933
Plcl2	0.0449164	NA	9	1782535	0.45591	0.27479	PLCL2	bodylen	ENSRNOG00000013368	ENSG00000154822	0.0449164	NA	NA	NA	NA	NA
Ncam2	0.0450178	NA	11	20471763	0.456464	0.35933	NCAM2	bodylen	ENSRNOG00000002126	ENSG00000154654	0.0450178	NA	NA	NA	NA	NA
Lrfn4	0.0451352	0.0451352	1	219850036	0.457136	2.0945e-07	LRFN4	bodylen	ENSRNOG00000019356	ENSG00000173621	NA	NA	NA	NA	NA	0.0451352
Atf3	0.0451781	0.0451781	13	109817727	0.457136	0.13531	ATF3	bodylen	ENSRNOG00000003745	ENSG00000162772	NA	NA	0.0404199	0.0566488	0.0442197	0.0424784
Ddost	0.0454049	0.0454049	5	156668711	0.458505	0.00055193	DDOST	bodylen	ENSRNOG00000015079	ENSG00000244038	NA	NA	0.0453964	NA	NA	0.0454134
Tmed1	0.0454247	NA	8	22540524	0.458505	0.135	TMED1	bodylen	ENSRNOG00000008037	ENSG00000099203	0.0454247	NA	NA	NA	NA	NA
Hspa14	0.0454622	0.0219819	17	78735597	0.458505	0.42898	HSPA14	bodylen	ENSRNOG00000015212	ENSG00000187522	0.65996	0.0219819	NA	NA	NA	NA
S1pr2	0.0455018	NA	8	21984913	0.458505	4.4327e-16	S1PR2	bodylen	ENSRNOG00000020653	ENSG00000267534	0.0455018	NA	NA	NA	NA	NA
Mrpl37	0.0455623	0.957492	5	126650501	0.45864	0.0015889	MRPL37	bodylen	ENSRNOG00000009078	ENSG00000116221	0.0149187	NA	NA	NA	0.957492	NA
Zbtb20	0.0457234	NA	11	62014924	0.459677	0.0063935	ZBTB20	bodylen	ENSRNOG00000056716	ENSG00000181722	0.0457234	NA	NA	NA	NA	NA
Trmt13	0.0458075	0.0472442	2	219615419	0.459677	3.1725e-05	TRMT13	bodylen	ENSRNOG00000015140	ENSG00000122435	0.0397561	0.0486578	0.0438512	0.0537047	0.0438512	0.0474906
Ldb2	0.0458892	0.0420363	14	70780622	0.459677	0.9432	LDB2	bodylen	ENSRNOG00000003205	ENSG00000169744	0.0842562	0.0424287	0.0424287	0.0422274	0.0415789	0.0415368
Smurf1	0.0459346	0.871639	12	11407212	0.459677	3.2632e-06	SMURF1	bodylen	ENSRNOG00000000999	ENSG00000198742	0.00920845	0.669176	0.958522	0.222867	NA	NA
Rgs14	0.0459632	0.0459632	17	9777841	0.459677	3.4378e-09	RGS14	bodylen	ENSRNOG00000015616	ENSG00000169220	NA	0.0484852	0.046968	0.0426694	0.0444726	0.0477403
LOC100174910	0.0459672	0.041993	18	52031841	0.459677	0.0045586	C5orf63	bodylen	ENSRNOG00000013738	ENSG00000164241	0.0867307	0.041906	0.0419985	0.0420565	0.041906	0.0420985
Pacsin1	0.0459959	NA	20	7279819	0.459677	2.8335e-14	PACSIN1	bodylen	ENSRNOG00000054603	ENSG00000124507	0.0459959	NA	NA	NA	NA	NA
Raph1	0.0461969	0.796852	9	67293308	0.46092	0.87329	RAPH1	bodylen	ENSRNOG00000014722	ENSG00000173166	0.0211446	NA	NA	NA	NA	0.796852
Ggact	0.0462149	0.0439779	15	109307903	0.46092	0.046072	GGACT	bodylen	ENSRNOG00000027040	ENSG00000134864	0.061921	0.0439343	0.0439343	0.0440434	0.0439343	0.0440434
Fam83h	0.0463166	0.0463166	7	117062691	0.461461	5.6435e-13	FAM83H	bodylen	ENSRNOG00000030264	ENSG00000180921	NA	NA	0.0463166	NA	NA	NA
Ccser2	0.0464853	0.0464853	16	14095057	0.462668	0.42558	CCSER2	bodylen	ENSRNOG00000022781	ENSG00000107771	NA	0.0460739	NA	0.0460739	0.0473305	NA
C2cd4c	0.0466674	NA	7	12974168	0.464006	0.00019656	C2CD4C	bodylen	ENSRNOG00000008026	ENSG00000183186	0.0466674	NA	NA	NA	NA	NA
Efcab6	0.0467336	0.0391601	7	124758377	0.46419	0.8494	EFCAB6	bodylen	ENSRNOG00000011094	ENSG00000186976	0.456972	0.038835	0.0390513	0.038539	0.0403735	0.0390513
St3gal4	0.0469566	0.0469566	8	36264749	0.465524	2.2059e-14	ST3GAL4	bodylen	ENSRNOG00000009850	ENSG00000110080	NA	NA	0.0454887	0.0471845	0.0471845	0.0480423
Hmg20b	0.0470338	NA	7	11238629	0.465524	5.5307e-05	HMG20B	bodylen	ENSRNOG00000020601	ENSG00000064961	0.0470338	NA	NA	NA	NA	NA
Bcl7a	0.0470949	0.0470949	12	38662302	0.465524	7.8783e-08	BCL7A	bodylen	ENSRNOG00000056017	ENSG00000110987	NA	0.0470949	NA	NA	NA	0.0470949
Galnt15	0.0471088	NA	16	8128688	0.465524	0.35711	GALNT15	bodylen	ENSRNOG00000019718	ENSG00000131386	0.0471088	NA	NA	NA	NA	NA
LOC100911951	0.0471253	0.0471253	1	265549592	0.465524	NA	NA	bodylen	ENSRNOG00000050450	NA	NA	NA	0.0471253	NA	NA	NA
Usp1	0.0471771	0.0471771	5	117583501	0.465524	0.17844	USP1	bodylen	ENSRNOG00000007890	ENSG00000162607	NA	NA	NA	0.0471771	NA	NA
Xrn2	0.0473217	0.0632143	3	141225289	0.465524	1.0263e-07	XRN2	bodylen	ENSRNOG00000011785	ENSG00000088930	0.0208892	0.0640196	0.0621602	0.0689017	0.0595598	0.0621602
Tmcc3	0.047327	0.046003	7	35309264	0.465524	0.32281	TMCC3	bodylen	ENSRNOG00000007713	ENSG00000057704	0.0534761	NA	0.681635	0.0982408	0.0118234	0.847163
Zc3hav1	0.0473821	0.0487299	4	66011914	0.465524	0.083886	ZC3HAV1	bodylen	ENSRNOG00000013948	ENSG00000105939	0.0426583	0.131898	0.108108	0.017146	NA	0.131898
AABR07010620.1	0.0473935	0.0473935	2	144173294	0.465524	NA	NA	bodylen	ENSRNOG00000055580	NA	NA	NA	0.0473935	NA	NA	NA
Dynlrb2	0.047394	0.047394	19	49016890	0.465524	NA	NA	bodylen	ENSRNOG00000012450	NA	NA	NA	NA	0.0441137	NA	0.0511969
Tmem242	0.0474562	0.0474562	1	46302969	0.465666	0.70264	TMEM242	bodylen	ENSRNOG00000016973	ENSG00000215712	NA	NA	NA	0.0474562	NA	NA
Fancl	0.047705	0.0417279	14	110676089	0.466802	0.013141	FANCL	bodylen	ENSRNOG00000027249	ENSG00000115392	0.160501	0.0417466	0.0417038	0.0417466	0.0417976	0.0416451
Tcirg1	0.047801	0.047801	1	219127601	0.466802	1.7081e-16	TCIRG1	bodylen	ENSRNOG00000017220	ENSG00000110719	NA	NA	NA	NA	NA	0.047801
Ppard	0.0478308	NA	20	7818288	0.466802	2.0408e-98	PPARD	bodylen	ENSRNOG00000000503	ENSG00000112033	0.0478308	NA	NA	NA	NA	NA
Eral1	0.0478312	0.0235334	10	65272848	0.466802	0.032896	ERAL1	bodylen	ENSRNOG00000010673	ENSG00000132591	0.590391	0.0235334	NA	NA	NA	NA
Gpr150	0.0478551	0.0466604	2	2812553	0.466802	NA	NA	bodylen	ENSRNOG00000026944	NA	0.0548706	0.040068	0.0416385	0.0599757	0.0402169	0.0599757
Ltn1	0.0478881	0.0402505	11	27022985	0.466802	4.0149e-10	LTN1	bodylen	ENSRNOG00000001602	ENSG00000198862	0.421952	0.043839	0.0454991	0.0398304	0.043839	0.0317186
Mrvi1	0.0479078	0.0479078	1	175681959	0.466802	0.18419	IRAG1	bodylen	ENSRNOG00000017767	ENSG00000072952	NA	NA	NA	NA	0.0479078	NA
Shb	0.0479732	0.0263816	5	60971256	0.466973	0.51678	SHB	bodylen	ENSRNOG00000011503	ENSG00000107338	0.230356	NA	0.0263816	NA	NA	NA
Npl	0.048176	0.048176	13	70938081	0.468478	0.011707	NPL	bodylen	ENSRNOG00000002775	ENSG00000135838	NA	NA	NA	NA	NA	0.048176
Aldh3a2	0.0482873	NA	10	47525492	0.468855	0.061364	ALDH3A2	bodylen	ENSRNOG00000002342	ENSG00000072210	0.0482873	NA	NA	NA	NA	NA
NEWGENE_1306399	0.0483503	0.0483503	1	259926536	0.468855	NA	NA	bodylen	ENSRNOG00000048973	NA	NA	0.0482975	NA	NA	NA	0.0484031
AABR07031491.2	0.0483593	NA	18	15738808	0.468855	0.074927	MAPRE2	bodylen	ENSRNOG00000049681	ENSG00000166974	0.0483593	NA	NA	NA	NA	NA
Epha5	0.0484468	0.0377077	14	25589761	0.469237	0.80867	EPHA5	bodylen	ENSRNOG00000002024	ENSG00000145242	0.894066	0.0357491	0.033444	0.0420548	0.0368003	0.0420548
Nupl2	0.0486658	NA	4	7512325	0.470272	0.0023118	NUP42	bodylen	ENSRNOG00000010435	ENSG00000136243	0.0486658	NA	NA	NA	NA	NA
Rhobtb3	0.0487044	0.047227	2	2627392	0.470272	0.12226	RHOBTB3	bodylen	ENSRNOG00000012414	ENSG00000164292	0.0577171	0.0473511	0.0475476	0.0471412	0.0467516	0.0473511
Rasgrp1	0.0487388	0.0563869	3	108984028	0.470272	0.027194	RASGRP1	bodylen	ENSRNOG00000005404	ENSG00000172575	0.0315519	0.0734342	NA	0.054925	0.0477876	0.054925
Arpc1a	0.0487616	0.0617255	12	11272608	0.470272	0.022549	ARPC1A	bodylen	ENSRNOG00000000996	ENSG00000241685	0.0237102	0.171612	0.171612	0.0425879	0.0825134	0.0290766
Thoc7	0.0487953	0.0345156	15	12569234	0.470272	0.037459	THOC7	bodylen	ENSRNOG00000007701	ENSG00000163634	0.243071	NA	0.0345168	0.0345143	NA	NA
Edf1	0.0489033	NA	3	2781168	0.470273	0.69472	EDF1	bodylen	ENSRNOG00000016272	ENSG00000107223	0.0489033	NA	NA	NA	NA	NA
Zfp560	0.0489256	0.0310841	8	21380503	0.470273	0.23537	ZNF121	bodylen	ENSRNOG00000048394	ENSG00000197961	0.757973	NA	0.0315035	NA	NA	0.0306757
Gmps	0.0489403	0.660249	2	154555870	0.470273	9.5441e-05	GMPS	bodylen	ENSRNOG00000051151	ENSG00000163655	0.0236119	NA	0.660249	NA	NA	NA
Krt222	0.0490513	0.0413046	10	87142115	0.470559	0.11211	KRT222	bodylen	ENSRNOG00000010839	ENSG00000213424	0.403796	0.0392382	0.0404602	0.0398057	0.0471059	0.0408112
Adcy4	0.0490668	0.0490668	15	34453914	0.470559	5.2002e-23	ADCY4	bodylen	ENSRNOG00000020401	ENSG00000129467	NA	0.0507871	0.0474584	NA	NA	NA
Cdc20	0.0491518	0.0491518	5	137260738	0.47091	6.0221e-06	CDC20	bodylen	ENSRNOG00000028415	ENSG00000117399	NA	0.0393935	0.0144859	0.280587	0.358418	0.280587
Trim41	0.0492073	0.0492073	10	34155514	0.470935	2.488e-11	TRIM41	bodylen	ENSRNOG00000002388	ENSG00000146063	NA	0.0546893	0.0468559	0.0468559	NA	NA
Slc35c2	0.0492511	0.0471491	3	161801196	0.470935	0.1779	SLC35C2	bodylen	ENSRNOG00000018649	ENSG00000080189	0.0633314	0.0462941	0.0491789	0.045961	0.0481844	0.0462941
Alyref	0.0493659	0.799007	10	109770875	0.47142	0.59311	ALYREF	bodylen	ENSRNOG00000036687	ENSG00000183684	0.0224426	NA	NA	0.799007	NA	NA
Dcaf6	0.0493993	0.0493993	13	83579035	0.47142	0.056383	DCAF6	bodylen	ENSRNOG00000003078	ENSG00000143164	NA	NA	NA	0.124723	0.0306199	NA
Myom1	0.0494852	0.0332442	9	119353839	0.47142	0.0059804	MYOM1	bodylen	ENSRNOG00000057701	ENSG00000101605	0.480469	NA	NA	0.0161338	NA	0.679497
Fnbp1l	0.0494956	0.0494956	2	226688843	0.47142	4.5742e-07	FNBP1L	bodylen	ENSRNOG00000013798	ENSG00000137942	NA	0.0494956	NA	NA	0.0494956	0.0494956
Tacr1	0.0495498	0.0495498	4	113247794	0.471475	0.008997	TACR1	bodylen	ENSRNOG00000005853	ENSG00000115353	NA	NA	0.0495498	NA	0.0495498	NA
Rad9a	0.049805	0.049805	1	219444091	0.473441	1.3481e-145	RAD9A	bodylen	ENSRNOG00000018729	ENSG00000172613	NA	NA	0.049805	NA	NA	NA
Ric8b	0.0498878	0.0498878	7	25919866	0.473765	4.1575e-23	RIC8B	bodylen	ENSRNOG00000007323	ENSG00000111785	NA	NA	NA	NA	NA	0.0498878
Tmem263	0.049942	0.049942	7	24651853	0.473818	NA	NA	bodylen	ENSRNOG00000006987	NA	NA	NA	0.049942	NA	NA	NA
LOC100910237	0.050058	0.050058	1	22757011	0.474456	NA	NA	bodylen	ENSRNOG00000060376	NA	NA	0.0500483	0.0500594	0.0500594	0.0500747	0.0500483
Men1	0.0501274	0.0501274	1	221704492	0.474651	2.163e-05	MEN1	bodylen	ENSRNOG00000021054	ENSG00000133895	NA	0.161045	0.0340177	0.0340177	0.0340177	0.167821
Mxd4	0.0503065	NA	14	81819414	0.475174	7.0339e-05	MXD4	bodylen	ENSRNOG00000015033	ENSG00000123933	0.0503065	NA	NA	NA	NA	NA
Ldlr	0.0503561	0.0587927	8	22750335	0.475174	2.7403e-09	LDLR	bodylen	ENSRNOG00000009946	ENSG00000130164	0.0440233	NA	0.0587927	NA	NA	NA
Klc1	0.0503972	0.0503972	6	136330382	0.475174	6.3098e-10	KLC1	bodylen	ENSRNOG00000011572	ENSG00000126214	NA	0.0501612	0.0501612	0.0501308	0.0504423	0.0511039
Carns1	0.0503992	0.0503992	1	219414914	0.475174	1.4315e-08	CARNS1	bodylen	ENSRNOG00000018603	ENSG00000172508	NA	NA	NA	0.0505719	0.0502276	NA
AABR07042859.1	0.0504267	0.0504267	19	12402520	0.475174	NA	NA	bodylen	ENSRNOG00000057392	NA	NA	NA	NA	0.0504267	NA	NA
Tmem33	0.0506948	0.0219062	14	42535700	0.475971	0.053718	TMEM33	bodylen	ENSRNOG00000002254	ENSG00000109133	0.855911	NA	NA	NA	NA	0.0219062
Ncoa4	0.0507014	0.0436851	16	8302949	0.475971	NA	NA	bodylen	ENSRNOG00000019768	NA	0.228322	0.0349028	0.0563687	0.0429644	0.0369292	0.0563687
Cabp7	0.0507611	NA	14	84968129	0.475971	5.6876e-05	CABP7	bodylen	ENSRNOG00000057703	ENSG00000100314	0.0507611	NA	NA	NA	NA	NA
Scube2	0.0508004	0.0508004	1	174428698	0.475971	0.009535	SCUBE2	bodylen	ENSRNOG00000013123	ENSG00000175356	NA	0.0506628	0.0498339	0.0510461	0.0516233	0.050869
Rabl6	0.0508676	0.0508676	3	2806776	0.475971	0.00084759	RABL6	bodylen	ENSRNOG00000016795	ENSG00000196642	NA	0.0671572	0.0874145	0.0874145	0.0386036	0.0287329
Pole	0.0508742	NA	12	52403528	0.475971	0.00339	POLE	bodylen	ENSRNOG00000037449	ENSG00000177084	0.0508742	NA	NA	NA	NA	NA
Mon1b	0.0509284	0.0509284	19	45938914	0.475971	0.23646	MON1B	bodylen	ENSRNOG00000011552	ENSG00000103111	NA	0.0516905	0.0516905	0.0454413	0.0507413	0.056259
Ripk3	0.0509295	0.0509295	15	34470795	0.475971	3.6034e-32	RIPK3	bodylen	ENSRNOG00000020465	ENSG00000129465	NA	NA	NA	NA	NA	0.0509295
Gnai1	0.0509513	0.335544	4	13405135	0.475971	2.6859e-05	GNAI1	bodylen	ENSRNOG00000057096	ENSG00000127955	0.0268666	NA	0.335544	NA	NA	NA
Pafah1b2	0.0511085	NA	8	50259247	0.47613	2.034e-05	PAFAH1B2	bodylen	ENSRNOG00000057102	ENSG00000168092	0.0511085	NA	NA	NA	NA	NA
Ulk1	0.0511322	0.0319413	12	51908447	0.47613	0.027124	ULK1	bodylen	ENSRNOG00000037505	ENSG00000177169	0.125141	NA	NA	NA	NA	0.0319413
Mapk8ip2	0.0511355	0.0511355	7	130431212	0.47613	0.47488	MAPK8IP2	bodylen	ENSRNOG00000032828	ENSG00000008735	NA	0.038407	NA	0.0762424	NA	NA
Ralgapa1	0.0512092	NA	6	76396783	0.47613	0.05152	RALGAPA1	bodylen	ENSRNOG00000046256	ENSG00000174373	0.0512092	NA	NA	NA	NA	NA
Cox7c	0.051213	NA	2	14699881	0.47613	0.41505	COX7C	bodylen	ENSRNOG00000030237	ENSG00000127184	0.051213	NA	NA	NA	NA	NA
Anln	0.0514125	NA	8	23337620	0.477529	0.32597	ANLN	bodylen	ENSRNOG00000014343	ENSG00000011426	0.0514125	NA	NA	NA	NA	NA
Psenen	0.0515113	0.0515113	1	89016095	0.477823	2.4324e-07	PSENEN	bodylen	ENSRNOG00000020941	ENSG00000205155	NA	0.048752	0.0530103	0.0530103	NA	NA
Rnf112	0.051602	0.0528747	10	47719013	0.477823	0.11587	RNF112	bodylen	ENSRNOG00000002364	ENSG00000128482	0.0460532	0.164317	0.0450827	0.0450827	0.0450631	0.0450526
Cmtr1	0.0516138	0.157572	20	8312791	0.477823	0.0042429	CMTR1	bodylen	ENSRNOG00000000532	ENSG00000137200	0.011605	0.156125	0.160541	0.157331	0.157088	0.156845
Tpgs2	0.0516703	0.178477	18	17339032	0.477823	0.060799	TPGS2	bodylen	ENSRNOG00000054118	ENSG00000134779	0.0210029	0.162423	0.1976	NA	NA	NA
Nova1	0.0516895	0.0431282	6	66963509	0.477823	0.48183	NOVA1	bodylen	ENSRNOG00000031440	ENSG00000139910	0.516961	0.0431166	0.0431377	0.0431307	0.0431135	0.0431426
F8	0.0518861	NA	18	367861	0.479185	NA	NA	bodylen	ENSRNOG00000031197	NA	0.0518861	NA	NA	NA	NA	NA
Tmc5	0.0521183	0.0521183	1	188278468	0.480873	0.65728	TMC5	bodylen	ENSRNOG00000036760	ENSG00000103534	NA	NA	NA	0.299974	0.0279021	NA
Tmtc4	0.0522146	0.0512302	15	109339563	0.481305	1.1759e-06	TMTC4	bodylen	ENSRNOG00000014310	ENSG00000125247	0.0532373	NA	0.0512302	NA	NA	NA
LOC102551929	0.0522681	0.0522681	1	220882183	0.481343	0.87233	NSMCE3	bodylen	ENSRNOG00000055506	ENSG00000185115	NA	NA	0.0522681	NA	NA	NA
Hspa12b	0.0523283	0.0523283	3	123670274	0.481441	0.042666	HSPA12B	bodylen	ENSRNOG00000021244	ENSG00000132622	NA	0.0516109	0.0553108	0.0510709	NA	0.0515327
Uap1l1	0.0524515	0.369444	3	2579257	0.481779	0.10715	UAP1L1	bodylen	ENSRNOG00000012960	ENSG00000197355	0.00938483	0.582126	0.339714	0.262951	0.374967	0.339714
Abcf2	0.0525589	NA	4	7122889	0.481779	6.9687e-07	ABCF2	bodylen	ENSRNOG00000010609	ENSG00000033050	0.0525589	NA	NA	NA	NA	NA
Slc30a9	0.0525946	0.347844	14	42465806	0.481779	0.0001077	SLC30A9	bodylen	ENSRNOG00000002246	ENSG00000014824	0.0276675	NA	NA	NA	0.347844	NA
Ccdc12	0.0525966	0.572081	8	118926613	0.481779	0.06566	CCDC12	bodylen	ENSRNOG00000020946	ENSG00000160799	0.0128914	NA	0.588295	NA	0.582808	0.544368
Pik3r3	0.0526125	0.0708575	5	135074296	0.481779	1.7488e-12	PIK3R3	bodylen	ENSRNOG00000000145	ENSG00000117461	0.0258153	NA	0.0452467	0.104796	0.125428	0.0587999
AABR07028887.1	0.0527391	0.0527391	17	89880041	0.48208	NA	NA	bodylen	ENSRNOG00000046845	NA	NA	0.118259	0.121005	NA	NA	0.0246804
Edrf1	0.0527443	0.0527443	1	205706467	0.48208	0.68407	EDRF1	bodylen	ENSRNOG00000017728	ENSG00000107938	NA	0.0527443	NA	NA	NA	NA
Spns2	0.0528273	NA	10	59010903	0.482385	0.29571	SPNS2	bodylen	ENSRNOG00000057040	ENSG00000183018	0.0528273	NA	NA	NA	NA	NA
As3mt	0.0528941	0.0528941	1	266482857	0.482543	1.8021e-09	AS3MT	bodylen	ENSRNOG00000020081	ENSG00000214435	NA	NA	NA	0.0528941	NA	NA
Yeats2	0.0529753	NA	11	84330063	0.482564	0.000199	YEATS2	bodylen	ENSRNOG00000023107	ENSG00000163872	0.0529753	NA	NA	NA	NA	NA
Clybl	0.0529956	0.0548704	15	108608203	0.482564	0.057607	CLYBL	bodylen	ENSRNOG00000014075	ENSG00000125246	0.0452517	0.332572	0.0239609	0.350109	0.0440233	0.0440235
Psmc4	0.0531627	0.0531627	1	84978205	0.48314	0.072754	PSMC4	bodylen	ENSRNOG00000018994	ENSG00000013275	NA	NA	NA	NA	NA	0.0531627
Aspdh	0.0531984	0.0531984	1	100470721	0.48314	0.028797	ASPDH	bodylen	ENSRNOG00000019424	ENSG00000204653	NA	0.0487869	0.0584584	0.0570609	0.057772	0.0463866
Mgarp	0.0532077	NA	2	140444964	0.48314	0.0059753	MGARP	bodylen	ENSRNOG00000011923	ENSG00000137463	0.0532077	NA	NA	NA	NA	NA
Snx32	0.0533534	0.0533534	1	220874716	0.48351	0.00088973	SNX32	bodylen	ENSRNOG00000026527	ENSG00000172803	NA	NA	0.0532283	NA	0.0538074	0.0530304
Rnf151	0.0533874	0.0533874	10	14083537	0.48351	1.5308e-05	RNF151	bodylen	ENSRNOG00000014127	ENSG00000179580	NA	NA	NA	NA	0.0533874	NA
Slit1	0.0534269	0.0534269	1	260843482	0.48351	0.031437	SLIT1	bodylen	ENSRNOG00000026065	ENSG00000187122	NA	0.232115	0.061799	0.181055	0.154876	0.0160228
Tmem63b	0.0534472	NA	9	17705211	0.48351	0.020035	TMEM63B	bodylen	ENSRNOG00000019743	ENSG00000137216	0.0534472	NA	NA	NA	NA	NA
Col4a2	0.0534973	0.0610763	16	83387363	0.483514	0.0083012	COL4A2	bodylen	ENSRNOG00000023972	ENSG00000134871	0.0329512	0.0612199	0.0607834	0.0614852	0.0611153	0.0607834
Bud13	0.0537211	0.0481749	8	50573025	0.485086	0.25768	BUD13	bodylen	ENSRNOG00000018665	ENSG00000137656	0.124316	0.0456979	0.0463012	0.0513702	0.0536362	0.0450428
Ttl	0.0537773	NA	3	121596790	0.485113	0.023485	TTL	bodylen	ENSRNOG00000018205	ENSG00000114999	0.0537773	NA	NA	NA	NA	NA
Tprn	0.0538956	0.0538956	3	2480231	0.485113	0.065617	TPRN	bodylen	ENSRNOG00000010896	ENSG00000176058	NA	0.0538956	NA	NA	NA	NA
Vps53	0.0539434	NA	10	64222275	0.485113	0.017048	VPS53	bodylen	ENSRNOG00000006895	ENSG00000141252	0.0539434	NA	NA	NA	NA	NA
AABR07027137.1	0.0539725	0.0512108	17	15108455	0.485113	NA	NA	bodylen	ENSRNOG00000058611	NA	0.0737888	0.050391	0.0521833	0.0524402	0.0488052	0.0524402
Ttf2	0.0539733	0.342309	2	203318854	0.485113	0.93773	TTF2	bodylen	ENSRNOG00000057761	ENSG00000116830	0.0146296	0.969485	0.0520777	0.0528917	NA	NA
Pik3ip1	0.0540935	NA	14	83560540	0.485745	9.5624e-05	PIK3IP1	bodylen	ENSRNOG00000018859	ENSG00000100100	0.0540935	NA	NA	NA	NA	NA
Atp1b1	0.0542712	0.0542712	13	82737343	0.486892	0.038058	ATP1B1	bodylen	ENSRNOG00000002934	ENSG00000143153	NA	0.0484427	0.0603539	NA	0.0501743	0.0603539
Arhgap45	0.0543337	0.0543337	7	12541060	0.487004	0.41699	ARHGAP45	bodylen	ENSRNOG00000013220	ENSG00000180448	NA	NA	NA	NA	0.0543337	NA
Plch1	0.0544715	0.0455424	2	154256379	0.487327	0.063838	PLCH1	bodylen	ENSRNOG00000009955	ENSG00000114805	0.225643	0.0370274	0.0547748	0.0411044	0.0547748	NA
Grik3	0.0545398	NA	5	143500440	0.487327	0.2496	GRIK3	bodylen	ENSRNOG00000008992	ENSG00000163873	0.0545398	NA	NA	NA	NA	NA
Tspan13	0.0545552	NA	6	55497657	0.487327	0.0022694	TSPAN13	bodylen	ENSRNOG00000005046	ENSG00000106537	0.0545552	NA	NA	NA	NA	NA
Dnai1	0.0545835	NA	5	57947715	0.487327	0.004718	DNAI1	bodylen	ENSRNOG00000013734	ENSG00000122735	0.0545835	NA	NA	NA	NA	NA
Nipsnap3b	0.0546527	0.0294178	5	69833224	0.487327	0.72633	NIPSNAP3A	bodylen	ENSRNOG00000010332	ENSG00000136783	0.296338	0.0294178	NA	NA	NA	NA
Ehbp1l1	0.0546702	0.0546702	1	221062146	0.487327	2.8562e-06	EHBP1L1	bodylen	ENSRNOG00000056038	ENSG00000173442	NA	0.0474226	0.0407203	0.232102	0.0472825	0.0479615
Rtp2	0.0547631	0.0547631	11	80319176	0.487709	6.9905e-17	RTP2	bodylen	ENSRNOG00000022160	ENSG00000198471	NA	NA	0.0539777	NA	NA	0.0555714
Plcd1	0.0548696	0.0545872	8	127753538	0.48821	3.9789e-17	PLCD1	bodylen	ENSRNOG00000032238	ENSG00000187091	0.0560286	0.054575	0.0545794	0.054575	0.0546194	NA
Myo10	0.0550703	NA	2	77868411	0.489549	0.43314	MYO10	bodylen	ENSRNOG00000010161	ENSG00000145555	0.0550703	NA	NA	NA	NA	NA
C1qc	0.0552288	0.0469099	5	155255004	0.489793	0.012264	C1QC	bodylen	ENSRNOG00000012804	ENSG00000159189	0.339617	0.0461282	0.0456454	0.0562432	0.0442213	0.0442213
Wdr48	0.0552387	NA	8	128577079	0.489793	0.56315	WDR48	bodylen	ENSRNOG00000016942	ENSG00000114742	0.0552387	NA	NA	NA	NA	NA
Ppm1m	0.0552487	NA	8	114888745	0.489793	8.8378e-11	PPM1M	bodylen	ENSRNOG00000046535	ENSG00000164088	0.0552487	NA	NA	NA	NA	NA
RGD1306233	0.055308	0.715754	3	7047602	0.489872	0.096299	PIERCE1	bodylen	ENSRNOG00000010152	ENSG00000160345	0.026034	NA	NA	NA	0.715754	NA
Ndufaf7	0.055532	0.0488923	6	1534593	0.491371	0.54027	NDUFAF7	bodylen	ENSRNOG00000005279	ENSG00000003509	0.16551	0.0489799	0.0485783	0.0472748	0.0482251	0.0516118
Gcsh	0.0556646	0.0556646	19	49522053	0.491371	0.37991	GCSH	bodylen	ENSRNOG00000011535	ENSG00000140905	NA	NA	NA	NA	NA	0.0556646
Rap2a	0.055688	0.0529736	15	105851541	0.491371	0.12003	RAP2A	bodylen	ENSRNOG00000051564	ENSG00000125249	0.0747677	0.0530372	0.0528096	0.0529473	0.0530372	0.0530372
Ambra1	0.0557086	0.0404945	3	80634469	0.491371	0.47893	AMBRA1	bodylen	ENSRNOG00000017422	ENSG00000110497	0.205227	NA	NA	0.0458031	0.0362839	NA
Mbtd1	0.0557639	NA	10	81592113	0.491371	2.0513e-09	MBTD1	bodylen	ENSRNOG00000049988	ENSG00000011258	0.0557639	NA	NA	NA	NA	NA
Atp13a2	0.0558005	0.0395892	5	159512284	0.491371	4.1391e-65	ATP13A2	bodylen	ENSRNOG00000008052	ENSG00000159363	0.948435	0.0402519	0.0398733	0.0388117	0.0402519	0.0388117
LOC100362432	0.0558305	0.0492219	16	8324035	0.491371	0.8133	TIMM23B	bodylen	ENSRNOG00000019811	ENSG00000204152	0.162883	0.0447539	0.0532916	0.0516315	0.0447539	0.0532916
Cystm1	0.0559047	0.0559047	18	29191730	0.491579	NA	NA	bodylen	ENSRNOG00000018775	NA	NA	0.0865537	0.068873	0.0842506	0.0374858	0.0400888
N6amt1	0.0561683	0.0641619	11	27004319	0.492272	6.75e-07	N6AMT1	bodylen	ENSRNOG00000001603	ENSG00000156239	0.0374253	0.0642562	NA	0.064018	0.0639875	0.0643875
Atad5	0.0561882	0.0561882	10	67427065	0.492272	0.40345	ATAD5	bodylen	ENSRNOG00000021903	ENSG00000176208	NA	NA	NA	0.0561882	NA	NA
Impdh1	0.0562857	0.0562857	4	56478383	0.492272	0.3355	IMPDH1	bodylen	ENSRNOG00000020032	ENSG00000106348	NA	0.102011	0.102732	0.0352537	0.102732	0.0317388
Aldoa	0.0563886	0.0563886	1	198228386	0.492272	5.9767e-22	ALDOA	bodylen	ENSRNOG00000052802	ENSG00000149925	NA	NA	0.0192959	NA	0.451048	0.460029
Gpr135	0.0563935	0.396207	6	94816975	0.492272	4.3756e-05	GPR135	bodylen	ENSRNOG00000004499	ENSG00000181619	0.0197706	0.386875	0.405727	NA	NA	NA
Tbc1d2	0.0564154	0.0564154	5	62212981	0.492272	0.18065	TBC1D2	bodylen	ENSRNOG00000023348	ENSG00000095383	NA	NA	NA	NA	0.0564154	NA
Lzts2	0.0564357	0.0564357	1	264768104	0.492272	2.7961e-15	LZTS2	bodylen	ENSRNOG00000014969	ENSG00000107816	NA	0.0815413	NA	0.0430773	NA	NA
Aak1	0.0564454	NA	4	118655727	0.492272	7.8313e-13	AAK1	bodylen	ENSRNOG00000018317	ENSG00000115977	0.0564454	NA	NA	NA	NA	NA
LOC100910750	0.0564494	0.0564494	14	61650936	0.492272	NA	NA	bodylen	ENSRNOG00000055850	NA	NA	0.0564494	NA	NA	NA	NA
Fign	0.0564892	0.0780099	3	49992396	0.492272	0.0014891	FIGN	bodylen	ENSRNOG00000004679	ENSG00000182263	0.0442146	NA	NA	NA	0.0780099	NA
Cdv3	0.0565895	0.0584827	8	111839090	0.492704	4.3971e-05	CDV3	bodylen	ENSRNOG00000010186	ENSG00000091527	0.0515743	0.0355092	NA	0.0862729	0.0858239	NA
Nckap1	0.0566847	0.0566847	3	67725946	0.492894	4.0126e-08	NCKAP1	bodylen	ENSRNOG00000007518	ENSG00000061676	NA	NA	NA	0.0568201	NA	0.0565498
Dsp	0.0567587	0.0862954	17	27286795	0.492894	0.014025	DSP	bodylen	ENSRNOG00000013928	ENSG00000096696	0.0421962	NA	NA	NA	NA	0.0862954
Wdr54	0.0567631	0.256622	4	113981652	0.492894	0.0001567	WDR54	bodylen	ENSRNOG00000009324	ENSG00000005448	0.0312995	NA	NA	NA	NA	0.256622
Ptcd1	0.0569295	0.0569295	12	11215885	0.493898	3.6651e-07	PTCD1	bodylen	ENSRNOG00000000987	ENSG00000106246	NA	NA	NA	NA	NA	0.0569295
Pcdha4	0.0571382	0.212627	18	29966244	0.495267	NA	NA	bodylen	ENSRNOG00000050378	NA	0.0119036	0.470969	0.161537	0.213898	0.183417	0.17332
N4bp2l2	0.05723	NA	12	628487	0.495621	2.7408e-14	N4BP2L2	bodylen	ENSRNOG00000001108	ENSG00000244754	0.05723	NA	NA	NA	NA	NA
Itga6	0.057345	0.057345	3	58443100	0.49576	0.51823	ITGA6	bodylen	ENSRNOG00000001518	ENSG00000091409	NA	NA	NA	NA	NA	0.057345
Cmklr1	0.0573705	0.0606362	12	48789260	0.49576	0.2876	CMKLR1	bodylen	ENSRNOG00000000704	ENSG00000174600	0.045171	0.0609722	0.0604526	0.061096	0.0602169	0.0604526
AABR07013202.1	0.0574371	0.0374514	2	227132852	0.49576	NA	NA	bodylen	ENSRNOG00000058153	NA	0.641212	NA	0.0370967	0.0378129	NA	NA
Tipinl1	0.0574497	0.0574497	5	173743	0.49576	1.9921e-06	TIPIN	bodylen	ENSRNOG00000037221	ENSG00000075131	NA	0.057443	NA	NA	NA	0.0574564
Jak1	0.0575242	0.0497114	5	119982942	0.495773	0.48174	JAK1	bodylen	ENSRNOG00000011157	ENSG00000162434	0.237225	0.0491597	0.04952	0.0500725	0.0498056	0.0500105
Selenom	0.0575965	0.0575965	14	83752392	0.495773	0.0032016	SELENOM	bodylen	ENSRNOG00000061231	ENSG00000198832	NA	0.0580313	0.0573162	0.0573071	0.0573071	0.0580313
AC125248.1	0.057604	NA	18	29535279	0.495773	NA	NA	bodylen	ENSRNOG00000060829	NA	0.057604	NA	NA	NA	NA	NA
Ipo5	0.0577863	NA	15	106257649	0.496467	0.55711	IPO5	bodylen	ENSRNOG00000010989	ENSG00000065150	0.0577863	NA	NA	NA	NA	NA
Psmc5	0.0578335	0.0583848	10	94445876	0.496467	3.2947e-106	PSMC5	bodylen	ENSRNOG00000010038	ENSG00000087191	0.0562399	0.0379514	NA	0.635081	NA	0.038275
Ncapd2	0.0578587	NA	4	157683076	0.496467	0.0011218	NCAPD2	bodylen	ENSRNOG00000055300	ENSG00000010292	0.0578587	NA	NA	NA	NA	NA
Dph3	0.0578887	0.0340129	16	8202047	0.496467	NA	NA	bodylen	ENSRNOG00000019727	NA	0.182105	0.0340129	NA	NA	NA	NA
Glycam1	0.0581222	NA	7	145172492	0.497926	NA	NA	bodylen	ENSRNOG00000036826	NA	0.0581222	NA	NA	NA	NA	NA
Dram1	0.0582293	0.0476436	7	28898648	0.497926	1.5528e-16	DRAM1	bodylen	ENSRNOG00000038916	ENSG00000136048	0.699303	0.104481	0.0414431	0.0507522	0.0363195	0.0414431
Pdcd11	0.0582779	0.0582779	1	266866930	0.497926	0.041876	PDCD11	bodylen	ENSRNOG00000020304	ENSG00000148843	NA	0.165343	0.0405404	0.164365	0.0399397	0.040812
Rfesd	0.0582784	0.0593423	2	2769399	0.497926	0.003535	RFESD	bodylen	ENSRNOG00000012810	ENSG00000175449	0.0534793	0.0594044	0.0592767	0.0593387	0.0594742	0.0592181
Ccdc74a	0.0583145	0.0583145	11	87549058	0.497926	0.79738	CCDC74A	bodylen	ENSRNOG00000001876	ENSG00000163040	NA	NA	NA	0.0583145	NA	NA
Ccdc74a	0.0583145	0.0583145	11	87549058	0.497926	0.82144	CCDC74B	bodylen	ENSRNOG00000001876	ENSG00000152076	NA	NA	NA	0.0583145	NA	NA
RGD1311345	0.0583732	0.312499	17	6683151	0.49799	1.1736e-19	QNG1	bodylen	ENSRNOG00000019232	ENSG00000165118	0.0214187	NA	0.206241	0.495146	NA	NA
Drc7	0.0584742	0.0584742	19	10363107	0.498415	0.44784	DRC7	bodylen	ENSRNOG00000025860	ENSG00000159625	NA	NA	NA	NA	NA	0.0584742
Mical2	0.058617	0.058617	1	177048654	0.499195	0.007622	MICAL2	bodylen	ENSRNOG00000016244	ENSG00000133816	NA	0.0618793	0.0566249	0.0566249	0.0566249	0.0618793
Zmynd11	0.0587923	NA	17	63825626	0.500008	0.6625	ZMYND11	bodylen	ENSRNOG00000014670	ENSG00000015171	0.0587923	NA	NA	NA	NA	NA
AABR07057196.1	0.0588678	0.0419504	7	60070299	0.500008	0.68514	RTCB	bodylen	ENSRNOG00000005546	ENSG00000100220	0.944205	0.0338615	0.0338615	0.431422	0.0337888	0.0337888
Greb1l	0.0588911	NA	18	1723564	0.500008	0.044869	GREB1L	bodylen	ENSRNOG00000023492	ENSG00000141449	0.0588911	NA	NA	NA	NA	NA
Scamp3	0.058918	0.058918	2	188476819	0.500008	0.94206	CLK2	bodylen	ENSRNOG00000020500	ENSG00000176444	NA	0.249708	0.0141124	0.245646	0.238354	0.241086
AABR07052585.2	0.0591045	0.0591045	3	63566183	0.501019	NA	NA	bodylen	ENSRNOG00000023227	NA	NA	0.0323383	0.13206	0.140852	0.159547	0.0299342
Fam184a	0.05914	NA	20	34936049	0.501019	0.0047864	FAM184A	bodylen	ENSRNOG00000026407	ENSG00000111879	0.05914	NA	NA	NA	NA	NA
Cbarp	0.0592277	NA	7	12433932	0.501325	0.045085	CBARP	bodylen	ENSRNOG00000024349	ENSG00000099625	0.0592277	NA	NA	NA	NA	NA
AABR07067499.1	0.0593035	0.0593035	9	49430682	0.501407	NA	NA	bodylen	ENSRNOG00000038911	NA	NA	0.0588422	NA	0.0594647	0.0590865	0.0598298
Septin2	0.0594087	0.138644	9	100624875	0.501407	1.4501e-15	SEPTIN2	bodylen	ENSRNOG00000017952	ENSG00000168385	0.0273983	NA	NA	0.138509	0.138779	NA
Epb41l2	0.0594996	0.0594996	1	20893994	0.501407	2.4261e-44	EPB41L2	bodylen	ENSRNOG00000012346	ENSG00000079819	NA	NA	0.058672	0.0650905	NA	0.0555064
Zfp174	0.0595346	NA	10	11928138	0.501407	0.5845	ZNF174	bodylen	ENSRNOG00000007655	ENSG00000103343	0.0595346	NA	NA	NA	NA	NA
Bhlhe22	0.0595503	0.0783711	2	102685512	0.501407	0.042161	BHLHE22	bodylen	ENSRNOG00000021745	ENSG00000180828	0.02691	0.0716346	0.148786	0.0691918	0.0694653	0.0694653
Tango2	0.0595887	0.0589866	11	86797556	0.501407	0.0031084	TANGO2	bodylen	ENSRNOG00000030245	ENSG00000183597	0.0627907	0.0455481	0.0591077	0.108587	0.0503581	0.0591077
Tbc1d9	0.059598	0.18098	19	24329022	0.501407	0.17503	TBC1D9	bodylen	ENSRNOG00000003496	ENSG00000109436	0.0133413	0.183744	0.183744	0.18473	0.183744	0.169773
Dele1	0.0596897	NA	18	31396921	0.501745	0.12002	DELE1	bodylen	ENSRNOG00000019276	ENSG00000081791	0.0596897	NA	NA	NA	NA	NA
Unc13c	0.0598103	0.0505595	8	80203608	0.502033	0.13811	UNC13C	bodylen	ENSRNOG00000056612	ENSG00000137766	0.395198	0.0427636	0.0951178	0.0467982	0.0462778	0.0452547
Gadd45gip1	0.0598271	NA	19	25946978	0.502033	1.893e-07	GADD45GIP1	bodylen	ENSRNOG00000003011	ENSG00000179271	0.0598271	NA	NA	NA	NA	NA
Xylt1	0.0599776	0.0599776	1	187149452	0.502863	0.00038199	XYLT1	bodylen	ENSRNOG00000056658	ENSG00000103489	NA	0.0564895	0.0616673	0.0616673	NA	0.0603935
Smad7	0.0600824	NA	18	71395829	0.503308	6.7337e-15	SMAD7	bodylen	ENSRNOG00000018359	ENSG00000101665	0.0600824	NA	NA	NA	NA	NA
Pmvk	0.0602695	0.0602695	2	188784221	0.504281	0.029719	PMVK	bodylen	ENSRNOG00000020696	ENSG00000163344	NA	NA	NA	0.497408	NA	0.0304309
Fgd3	0.0603251	0.0561805	17	15749977	0.504281	2.4218e-06	FGD3	bodylen	ENSRNOG00000016225	ENSG00000127084	0.0951508	0.056214	0.0560997	0.0562179	0.0561573	0.056214
Mycl	0.060354	0.503055	5	140692778	0.504281	0.00043653	MYCL	bodylen	ENSRNOG00000014259	ENSG00000116990	0.0304228	NA	NA	NA	NA	0.503055
Cfap77	0.0605665	0.0605665	3	7508495	0.505623	0.016086	CFAP77	bodylen	ENSRNOG00000028805	ENSG00000188523	NA	0.02227	0.924676	NA	0.0277219	0.716426
Map2	0.0609533	NA	9	73319709	0.507455	0.016264	MAP2	bodylen	ENSRNOG00000011841	ENSG00000078018	0.0609533	NA	NA	NA	NA	NA
RGD1561161	0.0609734	0.0609734	2	45168438	0.507455	NA	NA	bodylen	ENSRNOG00000039582	NA	NA	NA	0.0612016	0.0607469	NA	NA
RGD1560925	0.0609936	NA	9	105531194	0.507455	NA	NA	bodylen	ENSRNOG00000011042	NA	0.0609936	NA	NA	NA	NA	NA
Gsdmd	0.0609989	0.0609989	7	116889571	0.507455	0.057513	GSDMD	bodylen	ENSRNOG00000007728	ENSG00000104518	NA	NA	NA	NA	NA	0.0609989
Slc35e4	0.0610466	0.0600974	14	84163971	0.507455	4.6687e-05	SLC35E4	bodylen	ENSRNOG00000004168	ENSG00000100036	0.0662737	0.0601605	0.0599559	0.0600919	0.0601874	0.0600919
Axin2	0.0611914	0.0545516	10	97212431	0.508133	2.7279e-41	AXIN2	bodylen	ENSRNOG00000055010	ENSG00000168646	0.151705	0.0418556	0.45629	0.0447965	0.0418556	0.048081
Slc13a3	0.0612326	0.0654589	3	162084314	0.508133	0.029038	SLC13A3	bodylen	ENSRNOG00000019118	ENSG00000158296	0.0462458	0.0784846	0.0546693	0.058354	0.0798089	0.063655
Tp53i3	0.0613178	0.0542456	13	75105614	0.508406	NA	NA	bodylen	ENSRNOG00000005177	NA	0.168798	0.0541066	0.0543355	0.054589	0.0543355	0.0538668
Cacng7	0.0613971	0.0613971	1	64374602	0.508631	0.54769	CACNG7	bodylen	ENSRNOG00000056257	ENSG00000105605	NA	0.0613971	NA	NA	NA	NA
Rptor	0.0615158	NA	10	108750619	0.509181	0.29871	RPTOR	bodylen	ENSRNOG00000003821	ENSG00000141564	0.0615158	NA	NA	NA	NA	NA
Mark3	0.0615842	0.0615842	6	136041776	0.509314	1.9787e-41	MARK3	bodylen	ENSRNOG00000010330	ENSG00000075413	NA	NA	0.0615842	NA	NA	NA
Cd14	0.0617898	NA	18	29560364	0.509838	7.1052e-07	CD14	bodylen	ENSRNOG00000017819	ENSG00000170458	0.0617898	NA	NA	NA	NA	NA
Maip1	0.0618856	0.0649803	9	64096265	0.509838	8.5537e-05	MAIP1	bodylen	ENSRNOG00000015983	ENSG00000162972	0.0499537	0.0636111	0.0657268	0.0648198	0.065986	0.0648111
Wdr59	0.061889	0.0251745	19	43651147	0.509838	0.0029491	WDR59	bodylen	ENSRNOG00000018967	ENSG00000103091	0.877157	NA	NA	NA	0.0251745	NA
AABR07015812.2	0.0619248	0.0619248	14	78393082	0.509838	NA	NA	bodylen	ENSRNOG00000054484	NA	NA	0.0314856	0.0837724	0.0794401	0.0794401	0.083138
Sema4d	0.061934	0.729323	17	13488375	0.509838	0.00017911	SEMA4D	bodylen	ENSRNOG00000013679	ENSG00000187764	0.0287882	NA	NA	NA	0.729323	NA
Ccne1	0.0619619	0.0619619	1	94485831	0.509838	2.2343e-06	CCNE1	bodylen	ENSRNOG00000014786	ENSG00000105173	NA	NA	NA	NA	NA	0.0619619
Alkbh4	0.0621972	0.0578916	12	23568093	0.51093	2.232e-07	ALKBH4	bodylen	ENSRNOG00000001428	ENSG00000160993	0.0985338	0.0618707	0.0556222	0.0583938	0.0556222	0.0583938
Cenpn	0.0622216	NA	19	49340183	0.51093	0.0010997	CENPN	bodylen	ENSRNOG00000011296	ENSG00000166451	0.0622216	NA	NA	NA	NA	NA
Naca	0.0622521	NA	7	2458263	0.51093	0.0014759	NACA	bodylen	ENSRNOG00000002632	ENSG00000196531	0.0622521	NA	NA	NA	NA	NA
Zfp532	0.0624535	NA	18	61258910	0.512119	0.10408	ZNF532	bodylen	ENSRNOG00000017116	ENSG00000074657	0.0624535	NA	NA	NA	NA	NA
Hdhd5	0.0625022	0.0551344	4	153047235	0.512119	0.020605	HDHD5	bodylen	ENSRNOG00000011338	ENSG00000069998	0.179111	0.0552033	0.0552033	0.0540368	0.0552033	0.056063
Nid2	0.0625663	NA	15	4894212	0.51216	0.010746	NID2	bodylen	ENSRNOG00000000341	ENSG00000087303	0.0625663	NA	NA	NA	NA	NA
Slc25a10	0.062702	0.0604968	10	109665681	0.51216	0.15895	SLC25A10	bodylen	ENSRNOG00000036693	ENSG00000183048	0.0650716	NA	0.0604968	NA	NA	NA
Fv1	0.0627445	0.0627445	1	100224400	0.51216	NA	NA	bodylen	ENSRNOG00000019132	NA	NA	0.0626815	NA	NA	NA	0.0628076
Rab43	0.0627837	0.0627837	4	119695012	0.51216	0.0064164	RAB43	bodylen	ENSRNOG00000037768	ENSG00000172780	NA	0.0627837	NA	NA	NA	NA
LOC103692169	0.0628909	0.0628909	4	114807764	0.51216	NA	NA	bodylen	ENSRNOG00000052279	NA	NA	NA	0.0628909	NA	NA	NA
Atp5mc2	0.0629157	0.23246	7	144264198	0.51216	0.14752	ATP5MC2	bodylen	ENSRNOG00000015320	ENSG00000135390	0.0249218	NA	NA	0.23107	NA	0.233864
Hist2h4a	0.0629393	0.0629393	4	170763604	0.51216	NA	NA	bodylen	ENSRNOG00000045840	NA	NA	0.0627441	0.0630494	0.062609	0.0631488	0.0631488
Mal	0.0629546	0.0318571	3	120209646	0.51216	0.8875	MAL	bodylen	ENSRNOG00000015445	ENSG00000172005	0.493085	NA	NA	NA	0.0318571	NA
Ccdc159	0.0630436	0.0630436	8	22937915	0.51216	0.92133	CCDC159	bodylen	ENSRNOG00000011799	ENSG00000183401	NA	NA	0.0622678	0.0641416	0.0627507	NA
Ap3m2	0.0630575	0.0513384	16	74076811	0.51216	0.68514	AP3M2	bodylen	ENSRNOG00000018650	ENSG00000070718	0.722679	0.0504589	0.0525034	0.0500502	0.0512756	0.0525034
Aldh1b1	0.0630859	0.0939974	5	61382350	0.51216	0.65502	ALDH1B1	bodylen	ENSRNOG00000011497	ENSG00000137124	0.0236406	0.0922847	0.0972472	0.0922847	0.0972472	0.0912747
Lrrc73	0.0632739	0.0632739	9	17111176	0.513101	0.17407	LRRC73	bodylen	ENSRNOG00000039856	ENSG00000204052	NA	NA	0.0632739	NA	NA	NA
Ubxn2a	0.0633379	0.0633379	6	28973024	0.513101	NA	NA	bodylen	ENSRNOG00000004950	NA	NA	0.0646608	0.0754013	0.0536204	NA	NA
Ip6k2	0.0634787	0.572255	8	117574160	0.513101	3.0284e-18	IP6K2	bodylen	ENSRNOG00000020361	ENSG00000068745	0.0313316	0.572255	NA	NA	NA	NA
Aasdh	0.063506	0.0663051	14	33624389	0.513101	0.18633	AASDH	bodylen	ENSRNOG00000002137	ENSG00000157426	0.052411	0.0667351	0.0663086	0.0652529	0.0658727	0.0673959
Cmc4	0.0635202	0.250211	18	408218	0.513101	NA	NA	bodylen	ENSRNOG00000056435	NA	0.0128939	0.276009	0.160307	0.238091	0.377914	0.276009
Zfp638	0.0635338	0.0635338	4	115601660	0.513101	1.28e-50	ZNF638	bodylen	ENSRNOG00000014501	ENSG00000075292	NA	0.0571562	NA	NA	NA	0.0714865
Nr4a2	0.0635747	0.0330422	3	43111239	0.513101	0.8817	NR4A2	bodylen	ENSRNOG00000005600	ENSG00000153234	0.41268	NA	0.0330422	NA	NA	NA
Gzmm	0.0637296	0.0673804	7	12893431	0.513101	0.41022	GZMM	bodylen	ENSRNOG00000030530	ENSG00000197540	0.0523483	0.0507594	NA	0.0904248	0.0905368	0.0567438
AABR07066416.1	0.0638123	0.158492	9	8629215	0.513101	NA	NA	bodylen	ENSRNOG00000031939	NA	0.015645	0.14153	0.140932	0.22517	0.167508	0.14153
Gorab	0.0638592	0.055902	13	81682017	0.513101	0.0016263	GORAB	bodylen	ENSRNOG00000003861	ENSG00000120370	0.20545	0.049245	0.0548582	0.0640619	0.0585651	0.0548582
Btd	0.0639019	0.0516707	16	7758995	0.513101	0.076556	BTD	bodylen	ENSRNOG00000019656	ENSG00000169814	0.453843	0.0804158	0.0456204	0.0472175	NA	0.0456204
Brd3	0.0639254	0.0639254	3	5997314	0.513101	1.2599e-15	BRD3	bodylen	ENSRNOG00000007681	ENSG00000169925	NA	0.0639254	NA	NA	NA	NA
Ctsh	0.0639304	0.0639304	8	97439160	0.513101	7.1622e-05	CTSH	bodylen	ENSRNOG00000014064	ENSG00000103811	NA	0.0637328	0.0639619	0.0646415	0.0636633	0.0636633
Gas2l3	0.0639401	0.0660324	7	29959596	0.513101	NA	NA	bodylen	ENSRNOG00000025198	NA	0.0551783	0.283588	0.0572111	0.294375	0.0199481	0.294417
Mtg2	0.0639925	0.0505085	3	175450978	0.513101	0.00057338	MTG2	bodylen	ENSRNOG00000059919	ENSG00000101181	0.838865	0.08557	0.0384378	0.0384378	0.0399112	0.0963988
Lif	0.0640756	0.0640756	14	84482673	0.513194	1.6961e-19	LIF	bodylen	ENSRNOG00000007002	ENSG00000128342	NA	NA	0.0640756	NA	NA	NA
Tmem119	0.064161	0.0719287	12	48598646	0.513194	0.10707	TMEM119	bodylen	ENSRNOG00000000700	ENSG00000183160	0.0415702	0.0743761	0.0710294	0.0710294	0.0722935	0.0710294
Oacyl	0.0641623	0.0581571	18	61377050	0.513194	NA	NA	bodylen	ENSRNOG00000024640	NA	0.130515	0.127766	0.122367	0.0339681	0.127766	0.0301046
Osbpl6	0.0642505	0.0520562	3	63353177	0.513478	0.012851	OSBPL6	bodylen	ENSRNOG00000010812	ENSG00000079156	0.746821	0.0513286	0.0571248	0.0465364	0.0571248	0.0498166
Col6a6	0.0643715	NA	8	114353824	0.514023	0.056477	COL6A6	bodylen	ENSRNOG00000023007	ENSG00000206384	0.0643715	NA	NA	NA	NA	NA
Alg6	0.0644465	NA	5	118418798	0.514074	0.0029373	ALG6	bodylen	ENSRNOG00000009045	ENSG00000088035	0.0644465	NA	NA	NA	NA	NA
Rrp15	0.0644836	0.0644836	13	105155440	0.514074	9.5151e-09	RRP15	bodylen	ENSRNOG00000002450	ENSG00000067533	NA	0.0624269	0.0624269	0.0653557	NA	0.0680547
Stk35	0.0646243	NA	3	122308024	0.514242	0.00023737	STK35	bodylen	ENSRNOG00000006002	ENSG00000125834	0.0646243	NA	NA	NA	NA	NA
Med9	0.0646538	0.0646538	10	46314374	0.514242	0.00039089	MED9	bodylen	ENSRNOG00000053961	ENSG00000141026	NA	0.0607912	0.0617306	0.0613753	0.0654149	0.0762586
Dock9	0.0646672	NA	15	107945663	0.514242	3.365e-07	DOCK9	bodylen	ENSRNOG00000011969	ENSG00000088387	0.0646672	NA	NA	NA	NA	NA
Tcn2	0.0647513	0.75483	14	84174137	0.514242	1.1371e-06	TCN2	bodylen	ENSRNOG00000004280	ENSG00000185339	0.0295893	NA	0.75483	NA	NA	NA
Gcfc2	0.0647688	NA	4	112662608	0.514242	0.97504	GCFC2	bodylen	ENSRNOG00000006888	ENSG00000005436	0.0647688	NA	NA	NA	NA	NA
Stxbp2	0.0648451	NA	12	2180149	0.514428	0.011037	STXBP2	bodylen	ENSRNOG00000000994	ENSG00000076944	0.0648451	NA	NA	NA	NA	NA
Ell2	0.0650642	NA	2	2456734	0.515628	0.025459	ELL2	bodylen	ENSRNOG00000027089	ENSG00000118985	0.0650642	NA	NA	NA	NA	NA
Spata9	0.0651022	NA	2	2729828	0.515628	0.022323	SPATA9	bodylen	ENSRNOG00000012770	ENSG00000145757	0.0651022	NA	NA	NA	NA	NA
Tecr	0.0652053	0.0499901	19	24705480	0.51577	0.11097	TECR	bodylen	ENSRNOG00000021808	ENSG00000099797	0.886941	0.0545925	0.0545925	0.0470253	0.0476359	0.0473237
Pdzd3	0.065268	0.0748641	8	48577951	0.51577	9.2705e-05	NHERF4	bodylen	ENSRNOG00000008526	ENSG00000172367	0.0396579	0.0739759	0.0762958	0.074898	0.0734926	0.0757297
Cldn12	0.0653149	0.062934	4	25686391	0.51577	0.06209	CLDN12	bodylen	ENSRNOG00000039862	ENSG00000157224	0.0804813	0.0626612	0.0623483	0.0638404	0.0633679	0.0624779
Fbn1	0.06536	NA	3	117569696	0.51577	1.7188e-20	FBN1	bodylen	ENSRNOG00000007302	ENSG00000166147	0.06536	NA	NA	NA	NA	NA
Pnpla8	0.0653851	0.0747172	6	64224860	0.51577	0.90433	PNPLA8	bodylen	ENSRNOG00000039091	ENSG00000135241	0.0401341	0.0790174	0.0686709	0.0721756	0.0652147	0.0949314
Sdhc	0.0656242	NA	13	89498047	0.516023	0.11279	SDHC	bodylen	ENSRNOG00000003163	ENSG00000143252	0.0656242	NA	NA	NA	NA	NA
Hyi	0.0657571	0.11916	5	137189472	0.516023	NA	NA	bodylen	ENSRNOG00000037518	NA	0.0199892	0.489549	0.0277362	0.489549	0.427974	0.252659
Oscp1	0.0657582	0.0734529	5	144067415	0.516023	0.051256	OSCP1	bodylen	ENSRNOG00000026978	ENSG00000116885	0.0430567	0.0612952	0.0839926	0.056394	0.0902197	0.0902197
Aqr	0.0657739	NA	3	105570291	0.516023	0.076108	AQR	bodylen	ENSRNOG00000008912	ENSG00000021776	0.0657739	NA	NA	NA	NA	NA
Tyk2	0.0657874	0.742757	8	22124559	0.516023	0.001511	TYK2	bodylen	ENSRNOG00000032948	ENSG00000105397	0.0302405	NA	0.742757	NA	NA	NA
Wdr6	0.0657938	0.0657938	8	117358818	0.516023	2.4997e-09	WDR6	bodylen	ENSRNOG00000020185	ENSG00000178252	NA	NA	NA	NA	0.0657938	NA
Mboat7l1	0.0658065	0.0658065	1	64031858	0.516023	0.00033349	MBOAT7	bodylen	ENSRNOG00000052600	ENSG00000125505	NA	NA	NA	0.0658065	NA	NA
Tspan17	0.0658412	0.101159	17	10356935	0.516023	0.35075	TSPAN17	bodylen	ENSRNOG00000018122	ENSG00000048140	0.0272165	0.101085	0.101133	0.10123	0.101189	NA
Gamt	0.0659033	0.0633757	7	12314847	0.516094	0.010859	GAMT	bodylen	ENSRNOG00000024577	ENSG00000130005	0.0822349	0.0644619	0.0636757	0.0627739	0.0648873	0.0612149
AABR07059663.1	0.0660568	0.0660568	4	31229912	0.516184	NA	NA	bodylen	ENSRNOG00000051922	NA	NA	0.0660518	NA	NA	0.0660436	0.066075
Spryd4	0.0661247	0.0823796	7	2621960	0.516184	0.0002626	SPRYD4	bodylen	ENSRNOG00000003127	ENSG00000176422	0.0551733	0.0823796	NA	NA	NA	NA
Tnfsf8	0.0661743	NA	5	79664764	0.516184	0.15791	TNFSF8	bodylen	ENSRNOG00000048321	ENSG00000106952	0.0661743	NA	NA	NA	NA	NA
Mipep	0.0662079	0.0530559	15	41084205	0.516184	0.00045855	MIPEP	bodylen	ENSRNOG00000013876	ENSG00000027001	0.790107	0.255602	0.0498062	0.0419557	0.0425504	0.0425504
LOC100912483	0.0662695	0.0662695	10	58784659	0.516184	NA	NA	bodylen	ENSRNOG00000014865	NA	NA	0.0660414	0.0672235	0.0678306	NA	0.0641041
Pmfbp1	0.066285	0.682293	19	42132526	0.516184	0.023667	PMFBP1	bodylen	ENSRNOG00000014505	ENSG00000118557	0.0100637	0.757743	0.757743	0.616664	0.616664	0.608977
Gdap1	0.066286	0.0633483	5	1328912	0.516184	0.37109	GDAP1	bodylen	ENSRNOG00000005850	ENSG00000104381	0.0861658	0.0633483	0.0633483	0.0633483	0.0633483	0.0633483
Nme2	0.0663516	0.0663516	10	81648215	0.516281	9.6565e-08	NME2	bodylen	ENSRNOG00000002671	ENSG00000243678	NA	0.0616499	0.0735499	0.0672202	0.0633295	0.0672202
Pde4a	0.0664444	NA	8	22189599	0.516591	4.2058e-06	PDE4A	bodylen	ENSRNOG00000020828	ENSG00000065989	0.0664444	NA	NA	NA	NA	NA
Dnlz	0.0666327	0.0713187	3	3796479	0.517536	0.042366	DNLZ	bodylen	ENSRNOG00000018791	ENSG00000213221	0.0500976	0.0628006	0.0702722	0.216529	0.0652109	0.0490795
Plcb3	0.066717	0.066717	1	222209574	0.517536	0.061493	PLCB3	bodylen	ENSRNOG00000021150	ENSG00000149782	NA	NA	NA	0.0826179	NA	0.0558956
Lrrc9	0.0667255	0.0406623	6	95205152	0.517536	0.00093152	LRRC9	bodylen	ENSRNOG00000005409	ENSG00000131951	0.809848	0.0382502	NA	0.0433971	NA	NA
Sinhcaf	0.0671316	0.0671316	4	183401317	0.519844	NA	NA	bodylen	ENSRNOG00000049943	NA	NA	0.0664344	0.0713557	0.0648215	0.0666933	0.0666933
Puf60	0.0671694	NA	7	117129236	0.519844	0.0014593	PUF60	bodylen	ENSRNOG00000009960	ENSG00000179950	0.0671694	NA	NA	NA	NA	NA
AC103179.1	0.0672611	0.0672611	18	29960071	0.519844	NA	NA	bodylen	ENSRNOG00000045960	NA	NA	0.0672611	NA	NA	NA	NA
Alg2	0.0672773	0.0713658	5	63187467	0.519844	0.34216	ALG2	bodylen	ENSRNOG00000006369	ENSG00000119523	0.0522473	0.0712352	0.0714568	0.0712109	0.0714568	0.0714706
Tmem202	0.0673741	0.0673741	8	64299645	0.519844	NA	NA	bodylen	ENSRNOG00000026112	NA	NA	NA	0.0675261	0.0672869	NA	0.0673099
Rcor1	0.0673888	0.0673888	6	135549136	0.519844	0.053009	RCOR1	bodylen	ENSRNOG00000049783	ENSG00000089902	NA	0.0675857	0.0669202	0.0672719	0.0675857	0.0675857
Zfp518b	0.0674639	0.0674639	14	76866134	0.519844	1.1244e-05	ZNF518B	bodylen	ENSRNOG00000028534	ENSG00000178163	NA	0.0690446	0.0685136	NA	0.0649787	NA
Tesk1	0.0674712	0.057697	5	58937614	0.519844	0.011204	TESK1	bodylen	ENSRNOG00000053729	ENSG00000107140	0.328154	0.0397349	0.0650273	0.0644095	0.0650273	0.0655803
Trmt10b	0.0675036	0.0587695	5	60850851	0.519844	0.049318	TRMT10B	bodylen	ENSRNOG00000012454	ENSG00000165275	0.235652	0.0551696	0.0551696	0.0551696	0.0569528	0.0760027
Cstf2t	0.0675749	0.0675749	1	249574953	0.519981	NA	NA	bodylen	ENSRNOG00000050289	NA	NA	0.0669596	0.0697958	0.0697958	0.0669596	0.0646449
Fndc7	0.0677828	0.0677828	2	211655481	0.520764	0.7417	FNDC7	bodylen	ENSRNOG00000020421	ENSG00000143107	NA	NA	NA	0.0677828	NA	NA
Nsd2	0.0678151	0.0555936	14	82119209	0.520764	1.7462e-11	NSD2	bodylen	ENSRNOG00000038140	ENSG00000109685	0.367115	0.0555936	0.0555936	NA	0.0555936	0.0555936
Tcp11l2	0.0678895	0.0570449	7	24859049	0.520764	0.000149	TCP11L2	bodylen	ENSRNOG00000007587	ENSG00000166046	0.467204	0.058081	0.0579598	0.0564124	0.0564124	0.0564124
Meis2	0.0679369	NA	3	107559996	0.520764	0.34774	MEIS2	bodylen	ENSRNOG00000004730	ENSG00000134138	0.0679369	NA	NA	NA	NA	NA
Tmem8b	0.0679441	0.0679441	5	59178845	0.520764	1.1674e-08	TMEM8B	bodylen	ENSRNOG00000015664	ENSG00000137103	NA	NA	NA	0.0661685	0.0668334	0.0710272
RGD1562608	0.0681936	0.0612849	18	17403406	0.522033	0.015077	KIAA1328	bodylen	ENSRNOG00000029466	ENSG00000150477	0.0768237	NA	NA	NA	NA	0.0612849
Vav3	0.068217	0.075509	2	212247450	0.522033	0.061419	VAV3	bodylen	ENSRNOG00000020485	ENSG00000134215	0.049127	0.0756925	NA	0.0748729	0.0755039	0.0759752
Crispld1	0.0683027	0.0653922	5	670753	0.522279	0.047386	CRISPLD1	bodylen	ENSRNOG00000017773	ENSG00000121005	0.0749611	NA	0.0653933	NA	NA	0.0653911
Rps10	0.0684254	0.0710138	20	7215773	0.522806	NA	NA	bodylen	ENSRNOG00000000490	NA	0.0578511	0.0699634	0.0825955	0.0897581	0.0775989	0.0499247
Epb42	0.0684913	NA	3	112965652	0.522899	0.0056738	EPB42	bodylen	ENSRNOG00000011649	ENSG00000166947	0.0684913	NA	NA	NA	NA	NA
Gmppb	0.0685905	0.0455285	8	116826679	0.523246	0.39595	GMPPB	bodylen	ENSRNOG00000037229	ENSG00000173540	0.956703	0.0361948	0.0392929	0.0541599	0.0522185	0.0522185
Gpr183	0.0688382	0.0708975	15	108364700	0.524285	0.40494	GPR183	bodylen	ENSRNOG00000025094	ENSG00000169508	0.06009	0.0708975	0.0708975	0.0708975	0.0708975	0.0708975
Fubp3	0.0688422	0.0651768	3	10221394	0.524285	1.2929e-28	FUBP3	bodylen	ENSRNOG00000009139	ENSG00000107164	0.0827474	NA	NA	0.0648487	0.0648487	0.0658429
Nipbl	0.0688882	NA	2	57509427	0.524285	7.7611e-27	NIPBL	bodylen	ENSRNOG00000056907	ENSG00000164190	0.0688882	NA	NA	NA	NA	NA
Slc16a6	0.0690163	0.0580147	10	97735547	0.524639	3.174e-15	SLC16A6	bodylen	ENSRNOG00000000245	ENSG00000108932	0.465616	0.141374	0.0420733	0.135431	0.0398846	0.0429833
Cacng2	0.0690426	0.0483857	7	119228101	0.524639	NA	NA	bodylen	ENSRNOG00000006226	NA	0.941844	0.0483222	0.0484034	0.0484034	0.0484034	0.0483964
Scube1	0.0691815	0.0496655	7	124501987	0.524939	0.059229	SCUBE1	bodylen	ENSRNOG00000010617	ENSG00000159307	0.271866	0.0459367	NA	0.0540467	NA	NA
Swi5	0.0692418	0.0692418	3	11307980	0.524939	0.011496	SWI5	bodylen	ENSRNOG00000022860	ENSG00000175854	NA	0.0723772	0.0723772	0.0747781	0.0543471	0.0779822
Wdr5	0.0692438	0.0692438	3	6061939	0.524939	2.672e-09	WDR5	bodylen	ENSRNOG00000008212	ENSG00000196363	NA	NA	0.148691	0.0447529	NA	NA
Helz	0.0694316	NA	10	95770153	0.525953	0.013188	HELZ	bodylen	ENSRNOG00000003213	ENSG00000198265	0.0694316	NA	NA	NA	NA	NA
Ankrd52	0.0695658	0.0622765	7	2795900	0.526559	4.4012e-19	ANKRD52	bodylen	ENSRNOG00000030597	ENSG00000139645	0.106627	NA	0.0533856	0.0533856	0.0930024	NA
Terf1	0.0697148	NA	5	2853458	0.526586	0.25927	TERF1	bodylen	ENSRNOG00000007291	ENSG00000147601	0.0697148	NA	NA	NA	NA	NA
Zfp24	0.0697157	0.0934128	18	15914398	0.526586	0.012271	ZNF24	bodylen	ENSRNOG00000016562	ENSG00000172466	0.0343664	0.0934832	NA	0.0933375	0.0935415	0.0932892
Sirpa	0.0697936	0.0635752	3	122114107	0.526586	0.030014	SIRPA	bodylen	ENSRNOG00000004763	ENSG00000198053	0.134498	0.0704695	0.0592036	0.0599897	0.0697399	0.0603737
Sirpa	0.0697936	0.0635752	3	122114107	0.526586	0.06697	SIRPB1	bodylen	ENSRNOG00000004763	ENSG00000101307	0.134498	0.0704695	0.0592036	0.0599897	0.0697399	0.0603737
Sirpa	0.0697936	0.0635752	3	122114107	0.526586	0.38801	SIRPG	bodylen	ENSRNOG00000004763	ENSG00000089012	0.134498	0.0704695	0.0592036	0.0599897	0.0697399	0.0603737
Six5	0.0698201	0.0698201	1	80000164	0.526586	2.1498e-10	SIX5	bodylen	ENSRNOG00000060146	ENSG00000177045	NA	0.0504109	NA	NA	0.112528	NA
Mri1	0.0698641	0.0660053	19	25360163	0.526586	0.004037	MRI1	bodylen	ENSRNOG00000026211	ENSG00000037757	0.0984179	0.0645411	0.0645411	0.0631877	0.0658292	0.0727298
Rsph9	0.0698939	0.188322	9	17225121	0.526586	0.56078	RSPH9	bodylen	ENSRNOG00000019474	ENSG00000172426	0.0423418	0.188322	NA	NA	NA	NA
Dalrd3	0.0700083	0.0700083	8	117355942	0.526816	1.8753e-18	DALRD3	bodylen	ENSRNOG00000020159	ENSG00000178149	NA	0.0639523	0.0639523	0.0865015	0.0771136	0.0639523
Ddx50	0.0700597	0.0503852	20	32239747	0.526816	8.6295e-06	DDX50	bodylen	ENSRNOG00000000396	ENSG00000107625	0.270279	NA	NA	0.0493002	0.0515187	NA
Limk1	0.0701036	0.32701	12	25036604	0.526816	0.037541	LIMK1	bodylen	ENSRNOG00000001470	ENSG00000106683	0.0380319	NA	NA	NA	NA	0.32701
Sco1	0.0701972	0.0677496	10	53595853	0.526816	0.41305	SCO1	bodylen	ENSRNOG00000028699	ENSG00000133028	0.0855944	0.0684019	0.0673921	0.0670569	0.0660522	0.0699724
Slc25a2	0.0703599	0.0703599	18	30774204	0.526816	NA	NA	bodylen	ENSRNOG00000027359	NA	NA	0.0703197	0.0701415	0.0713625	0.0703197	0.0696772
Tnfsf10	0.0703962	NA	2	113007548	0.526816	NA	NA	bodylen	ENSRNOG00000013269	NA	0.0703962	NA	NA	NA	NA	NA
Col4a1	0.0704303	0.0652803	16	83522161	0.526816	0.051621	COL4A1	bodylen	ENSRNOG00000016281	ENSG00000187498	0.09209	NA	0.0609814	0.0759547	NA	0.0609814
Gps1	0.0705085	NA	10	109966903	0.526816	4.3444e-07	GPS1	bodylen	ENSRNOG00000046698	ENSG00000169727	0.0705085	NA	NA	NA	NA	NA
Tbcd	0.0705229	0.0705229	10	110643758	0.526816	0.00022013	TBCD	bodylen	ENSRNOG00000036658	ENSG00000141556	NA	0.0705229	NA	NA	NA	NA
Hnrnpa3	0.0705264	0.0705264	3	62481322	0.526816	NA	NA	bodylen	ENSRNOG00000052968	NA	NA	NA	NA	0.078628	NA	0.0639179
Cpa2	0.0705476	0.0691943	4	57855415	0.526816	0.30359	CPA2	bodylen	ENSRNOG00000028092	ENSG00000158516	0.0781763	0.068325	0.0699211	0.0699211	0.0679394	0.0699211
Tpst1	0.0706101	0.0706101	12	30045750	0.526816	1.3668e-09	TPST1	bodylen	ENSRNOG00000000900	ENSG00000169902	NA	0.0622142	NA	0.0802922	0.0799202	0.064012
AABR07005506.1	0.0706857	0.0706857	1	183629449	0.526816	0.015524	RPS14	bodylen	ENSRNOG00000025122	ENSG00000164587	NA	NA	NA	0.0706857	NA	NA
Bhmt2	0.0707669	NA	2	23272327	0.526816	0.0019599	BHMT2	bodylen	ENSRNOG00000040120	ENSG00000132840	0.0707669	NA	NA	NA	NA	NA
Zfp40	0.0707897	0.0707897	1	62555187	0.526816	NA	NA	bodylen	ENSRNOG00000011675	NA	NA	0.198956	NA	0.0576683	0.0596838	0.0565147
Map4k5	0.0708107	NA	6	92136991	0.526816	0.00046644	MAP4K5	bodylen	ENSRNOG00000004923	ENSG00000012983	0.0708107	NA	NA	NA	NA	NA
Eri1	0.0709203	0.0709203	16	60307147	0.526816	4.7298e-05	ERI1	bodylen	ENSRNOG00000011448	ENSG00000104626	NA	0.0467727	0.115896	0.0467727	0.093448	0.115896
RGD1307929	0.0709429	0.0596735	10	65523192	0.526816	0.72577	BLTP2	bodylen	ENSRNOG00000011887	ENSG00000007202	0.463221	0.0598493	0.0591325	0.0598493	0.0596933	0.0598493
Hsbp1	0.0709526	0.103599	19	51985169	0.526816	0.84398	HSBP1	bodylen	ENSRNOG00000014415	ENSG00000230989	0.0361925	NA	NA	0.0778841	0.270367	0.0778841
Paics	0.0710887	NA	14	33563885	0.527152	0.4203	PAICS	bodylen	ENSRNOG00000002101	ENSG00000128050	0.0710887	NA	NA	NA	NA	NA
Bank1	0.0711063	0.0711063	2	241273762	0.527152	0.0029191	BANK1	bodylen	ENSRNOG00000032247	ENSG00000153064	NA	NA	NA	NA	0.0711063	0.0711063
Slc39a10	0.0713391	NA	9	60021533	0.528234	0.7348	SLC39A10	bodylen	ENSRNOG00000011677	ENSG00000196950	0.0713391	NA	NA	NA	NA	NA
Timm22	0.0713607	0.0609099	10	64556063	0.528234	0.049003	TIMM22	bodylen	ENSRNOG00000007988	ENSG00000177370	0.351472	0.0572405	0.0633428	0.0625818	0.0612861	0.0604726
Pdyn	0.0714876	0.0756957	3	122194328	0.528771	0.54337	PDYN	bodylen	ENSRNOG00000026036	ENSG00000101327	0.0643173	NA	0.136654	0.0520008	NA	NA
Lrpap1	0.0716333	0.104655	14	80911269	0.529446	4.3825e-07	LRPAP1	bodylen	ENSRNOG00000009313	ENSG00000163956	0.0542958	NA	NA	NA	NA	0.104655
Rnd1	0.0717598	NA	7	140349137	0.529979	0.012395	RND1	bodylen	ENSRNOG00000059857	ENSG00000172602	0.0717598	NA	NA	NA	NA	NA
Sbno1	0.0719055	0.0699062	12	37593873	0.530652	1.2329e-42	SBNO1	bodylen	ENSRNOG00000001064	ENSG00000139697	0.0838575	0.0707336	0.0694861	0.0707336	0.0663434	0.0725377
Wdr55	0.0719926	0.0719926	18	29587900	0.530749	2.168e-05	WDR55	bodylen	ENSRNOG00000017251	ENSG00000120314	NA	0.0723994	0.0721216	0.0719106	0.0716254	0.0719106
Lonp1	0.0720277	0.15407	9	10428852	0.530749	0.00034964	LONP1	bodylen	ENSRNOG00000046502	ENSG00000196365	0.0465779	NA	NA	NA	0.15407	NA
Zap70	0.0721237	0.0721237	9	43331154	0.530953	0.037329	ZAP70	bodylen	ENSRNOG00000016995	ENSG00000115085	NA	NA	0.0721237	NA	NA	NA
Ssna1	0.0721897	NA	3	2489041	0.530953	0.00010499	SSNA1	bodylen	ENSRNOG00000011093	ENSG00000176101	0.0721897	NA	NA	NA	NA	NA
Specc1	0.0722503	0.0665208	10	48240126	0.530953	0.020099	SPECC1	bodylen	ENSRNOG00000002903	ENSG00000128487	0.125567	0.0771165	0.0839998	0.0727114	0.0459781	0.0673914
Arsk	0.0723344	0.0392216	2	2834354	0.530953	0.30005	ARSK	bodylen	ENSRNOG00000026937	ENSG00000164291	0.334019	NA	NA	0.0392216	NA	NA
Znrd2	0.072428	0.072428	1	221087802	0.530953	1.2248e-06	ZNRD2	bodylen	ENSRNOG00000012736	ENSG00000173465	NA	0.0917941	0.0694662	0.0673963	0.0720096	0.0665028
Hp	0.0724582	0.0818037	19	42097994	0.530953	3.513e-05	HP	bodylen	ENSRNOG00000014964	ENSG00000257017	0.0459723	0.0996371	0.0996371	0.0750299	0.0693209	0.0750299
Hp	0.0724582	0.0818037	19	42097994	0.530953	0.0001895	HPR	bodylen	ENSRNOG00000014964	ENSG00000261701	0.0459723	0.0996371	0.0996371	0.0750299	0.0693209	0.0750299
Rps8	0.0724722	NA	5	136020940	0.530953	0.74452	RPS8	bodylen	ENSRNOG00000054626	ENSG00000142937	0.0724722	NA	NA	NA	NA	NA
Wiz	0.0726219	0.0726219	7	14374357	0.530953	0.45023	WIZ	bodylen	ENSRNOG00000006217	ENSG00000011451	NA	0.0710341	NA	0.074281	NA	NA
Cetn4	0.0726356	0.0643932	2	124045545	0.530953	NA	NA	bodylen	ENSRNOG00000026162	NA	0.145859	0.0969341	0.0414142	0.0847623	NA	0.0626859
Rara	0.0726604	0.0669491	10	86860684	0.530953	6.9836e-17	RARA	bodylen	ENSRNOG00000009972	ENSG00000131759	0.125401	0.0656405	0.065627	0.0664794	0.0717723	0.065627
Hdac2	0.0726623	0.087731	20	43084869	0.530953	0.2035	HDAC2	bodylen	ENSRNOG00000000604	ENSG00000196591	0.0477967	NA	0.160204	0.136641	0.0478159	NA
Patz1	0.07271	0.208898	14	83510277	0.530953	0.0002058	PATZ1	bodylen	ENSRNOG00000018709	ENSG00000100105	0.0164643	0.266375	0.273604	0.120575	0.202448	0.273604
Ankrd40	0.0728226	0.256644	10	82032655	0.53097	0.24219	ANKRD40	bodylen	ENSRNOG00000002935	ENSG00000154945	0.0222222	0.346366	0.397852	0.146263	NA	NA
Sfrp2	0.0728235	NA	2	182723853	0.53097	0.044755	SFRP2	bodylen	ENSRNOG00000009465	ENSG00000145423	0.0728235	NA	NA	NA	NA	NA
Adm	0.0728821	0.0728821	1	175445087	0.53097	4.6696e-09	ADM	bodylen	ENSRNOG00000027030	ENSG00000148926	NA	0.0728577	0.0729377	0.0728577	0.0728197	0.0729377
Fstl4	0.0729304	0.0437098	10	38104557	0.53097	1.8029e-05	FSTL4	bodylen	ENSRNOG00000006565	ENSG00000053108	0.969647	0.203955	0.0457206	0.0364646	0.0244925	0.0503765
Pdap1	0.0730089	0.0730089	12	11240760	0.531144	0.10885	PDAP1	bodylen	ENSRNOG00000000990	ENSG00000106244	NA	NA	NA	0.072975	0.0730428	NA
AABR07048397.1	0.0731511	NA	5	76748748	0.531781	NA	NA	bodylen	ENSRNOG00000038905	NA	0.0731511	NA	NA	NA	NA	NA
Pde7a	0.0732368	0.196524	2	104045810	0.532007	2.3837e-06	PDE7A	bodylen	ENSRNOG00000013048	ENSG00000205268	0.0171211	0.190659	0.204574	0.183064	0.211204	0.195306
Acaca	0.0734213	0.0508988	10	71536532	0.532877	0.22618	ACACA	bodylen	ENSRNOG00000034013	ENSG00000278540	0.386104	NA	NA	NA	0.0456606	0.0574799
Smyd2	0.073466	0.110892	13	108642155	0.532877	0.081966	SMYD2	bodylen	ENSRNOG00000003583	ENSG00000143499	0.0269876	0.111257	0.112042	0.112561	0.107319	0.111435
Rnf214	0.0737711	0.0646467	8	50166504	0.533837	0.078282	RNF214	bodylen	ENSRNOG00000017151	ENSG00000167257	0.228645	0.0643936	0.0640668	0.0678588	0.0640668	0.0630489
Slc39a3	0.0738023	NA	7	11545023	0.533837	0.10242	SLC39A3	bodylen	ENSRNOG00000045524	ENSG00000141873	0.0738023	NA	NA	NA	NA	NA
B4gat1	0.073907	0.073907	1	220416017	0.533837	6.1426e-09	B4GAT1	bodylen	ENSRNOG00000020110	ENSG00000174684	NA	NA	NA	NA	NA	0.073907
Etaa1	0.0739851	NA	14	102290417	0.533837	0.0014571	ETAA1	bodylen	ENSRNOG00000006185	ENSG00000143971	0.0739851	NA	NA	NA	NA	NA
Mier2	0.0739869	0.140037	7	13039780	0.533837	0.74263	MIER2	bodylen	ENSRNOG00000000175	ENSG00000105556	0.0215844	0.139923	0.140184	0.13953	0.140631	0.139923
Comt	0.0741128	0.0709849	11	86730683	0.533837	0.0070477	COMT	bodylen	ENSRNOG00000001889	ENSG00000093010	0.0948989	0.0593151	0.0736695	0.0591249	0.116548	0.0685583
5330417C22Rik	0.0741587	0.0679673	2	211246067	0.533837	0.72745	ELAPOR1	bodylen	ENSRNOG00000020272	ENSG00000116299	0.0905681	0.0339966	NA	0.532854	NA	NA
Usp16	0.0742757	0.108206	11	27101226	0.533837	0.83297	USP16	bodylen	ENSRNOG00000001598	ENSG00000156256	0.0285809	0.0960518	0.115559	0.118527	0.110383	0.103543
Sfi1	0.0743178	0.212801	14	83347551	0.533837	0.12126	SFI1	bodylen	ENSRNOG00000018412	ENSG00000198089	0.044269	0.212801	NA	NA	NA	NA
Naa35	0.0743342	0.0771284	17	5411505	0.533837	0.12851	NAA35	bodylen	ENSRNOG00000018417	ENSG00000135040	0.0629007	0.0843922	0.0768346	0.065108	0.0829475	0.0796262
Ccl19	0.0743356	0.103462	5	58181025	0.533837	0.44592	CCL19	bodylen	ENSRNOG00000015668	ENSG00000172724	0.0305531	0.0722332	0.141032	0.138112	0.0764585	0.138112
Dnajc14	0.0743886	0.0657856	7	3230319	0.533837	0.0062698	DNAJC14	bodylen	ENSRNOG00000006844	ENSG00000135392	0.202105	0.0659417	0.0654464	0.0661529	0.0660248	0.0653695
Pcdhb14	0.0745294	0.0584941	18	30527704	0.533837	NA	NA	bodylen	ENSRNOG00000020059	NA	0.834451	0.0809563	0.102634	0.0809563	0.0247428	0.0916574
Cbln2	0.0745669	0.0590516	18	83777664	0.533837	0.010796	CBLN2	bodylen	ENSRNOG00000013654	ENSG00000141668	0.289842	0.0298239	0.105653	NA	0.123713	NA
Pcyox1	0.0746176	0.0714643	4	118187133	0.533837	1.0594e-09	PCYOX1	bodylen	ENSRNOG00000016704	ENSG00000116005	0.0780562	NA	NA	0.0714643	NA	NA
Rtcb	0.0746277	0.127047	7	23913829	0.533837	0.68514	RTCB	bodylen	ENSRNOG00000004813	ENSG00000100220	0.0525448	0.127047	NA	NA	NA	NA
Ky	0.0747198	0.0875218	8	110982776	0.533837	0.00025241	KY	bodylen	ENSRNOG00000008210	ENSG00000174611	0.0469651	0.0880177	0.0885092	0.0843817	NA	0.0893421
Fam189b	0.0747333	NA	2	188496191	0.533837	0.76228	ENTREP3	bodylen	ENSRNOG00000020518	ENSG00000160767	0.0747333	NA	NA	NA	NA	NA
Pank1	0.0747522	0.0747522	1	253119111	0.533837	0.010658	PANK1	bodylen	ENSRNOG00000018944	ENSG00000152782	NA	0.0827654	0.0724593	0.0735109	0.0724593	0.0735109
St8sia3	0.0749064	0.0416958	18	59748443	0.533837	0.027727	ST8SIA3	bodylen	ENSRNOG00000018305	ENSG00000177511	0.294959	NA	NA	0.0416958	NA	NA
Prex1	0.0750349	0.0750349	3	163329974	0.533837	2.7213e-33	PREX1	bodylen	ENSRNOG00000006952	ENSG00000124126	NA	0.121026	0.121223	0.121026	0.029355	0.121036
Nup35	0.0750509	0.445447	3	67870110	0.533837	6.6207e-08	NUP35	bodylen	ENSRNOG00000009290	ENSG00000163002	0.015808	0.3445	0.482951	0.482951	NA	0.482951
Shc3	0.0750678	0.0858677	17	13670519	0.533837	0.10326	SHC3	bodylen	ENSRNOG00000014366	ENSG00000148082	0.0543861	NA	0.0732016	0.130975	NA	0.0729488
Glul	0.0751111	0.0766872	13	71331051	0.533837	0.003204	GLUL	bodylen	ENSRNOG00000049560	ENSG00000135821	0.0680983	0.0759596	0.0301593	0.118874	0.219997	0.150404
Plekhh1	0.0751268	0.070456	6	102215602	0.533837	0.0060368	PLEKHH1	bodylen	ENSRNOG00000010650	ENSG00000054690	0.111809	0.0699051	0.0712199	0.0699051	0.0706337	0.0706337
Exosc6	0.0751612	NA	19	43191389	0.533837	0.00030414	EXOSC6	bodylen	ENSRNOG00000018582	ENSG00000223496	0.0751612	NA	NA	NA	NA	NA
Rpl23	0.0751793	NA	10	85721393	0.533837	NA	NA	bodylen	ENSRNOG00000004107	NA	0.0751793	NA	NA	NA	NA	NA
Bsg	0.0752261	0.0752261	7	12875536	0.533837	0.018107	BSG	bodylen	ENSRNOG00000008414	ENSG00000172270	NA	0.0752262	0.0753467	0.0751754	0.0752082	0.0751746
AABR07072264.1	0.0752568	NA	11	86917666	0.533837	0.4644	CCDC188	bodylen	ENSRNOG00000042711	ENSG00000234409	0.0752568	NA	NA	NA	NA	NA
Nrtn	0.0753152	NA	9	10305469	0.533837	0.0043656	NRTN	bodylen	ENSRNOG00000048651	ENSG00000171119	0.0753152	NA	NA	NA	NA	NA
Zbtb17	0.0753376	0.0890444	5	159993798	0.533837	0.0010925	ZBTB17	bodylen	ENSRNOG00000010436	ENSG00000116809	0.0423567	0.0880709	0.0960547	0.0758923	0.0904373	0.098378
AABR07053710.1	0.0753565	NA	3	121562923	0.533837	NA	NA	bodylen	ENSRNOG00000053290	NA	0.0753565	NA	NA	NA	NA	NA
Entpd3	0.0754083	0.0754083	8	129201668	0.533837	0.65877	ENTPD3	bodylen	ENSRNOG00000018982	ENSG00000168032	NA	0.069825	0.0726151	0.0824122	0.0849896	0.069825
LOC102555217	0.0754822	0.0754822	3	145810435	0.533972	NA	NA	bodylen	ENSRNOG00000050729	NA	NA	0.0754822	NA	NA	NA	NA
Kcnip1	0.0755494	0.0646743	10	18558127	0.53406	0.2721	KCNIP1	bodylen	ENSRNOG00000005365	ENSG00000182132	0.343878	0.0657472	0.0650439	0.0637909	0.0637909	0.0650439
RGD1561795	0.0757716	NA	8	13275269	0.535242	0.91728	C11orf97	bodylen	ENSRNOG00000009203	ENSG00000257057	0.0757716	NA	NA	NA	NA	NA
Fcna	0.0761016	0.0761016	3	2849983	0.537183	NA	NA	bodylen	ENSRNOG00000017063	NA	NA	NA	NA	NA	NA	0.0761016
RT1-M3-1	0.076225	0.0836836	20	1814660	0.537664	NA	NA	bodylen	ENSRNOG00000000763	NA	0.0526002	0.082843	0.0832489	0.0855175	0.0834295	0.0834295
Susd2	0.0763719	NA	20	13965120	0.53831	0.51871	SUSD2	bodylen	ENSRNOG00000033389	ENSG00000099994	0.0763719	NA	NA	NA	NA	NA
Hgh1	0.076518	0.076518	7	117434418	0.538903	7.9517e-08	HGH1	bodylen	ENSRNOG00000029238	ENSG00000235173	NA	0.533655	0.0466527	0.302975	0.0466527	0.050556
AABR07035107.1	0.0766335	0.161859	12	4737816	0.538903	NA	NA	bodylen	ENSRNOG00000000891	NA	0.0240882	0.173295	0.140345	NA	0.155762	0.184477
Plk5	0.0766883	NA	7	12212910	0.538903	0.22749	PLK5	bodylen	ENSRNOG00000034102	ENSG00000185988	0.0766883	NA	NA	NA	NA	NA
Vcl	0.0767884	0.0811749	15	3455210	0.538903	0.58828	VCL	bodylen	ENSRNOG00000010765	ENSG00000035403	0.0603864	0.0840682	0.0811128	0.0817876	0.0811128	0.0780201
R3hcc1l	0.0768199	0.0768199	1	261753363	0.538903	1.0962e-13	R3HCC1L	bodylen	ENSRNOG00000051256	ENSG00000166024	NA	NA	NA	NA	0.0768199	NA
Olfml2a	0.0768222	0.0695463	3	23223478	0.538903	6.0499e-06	OLFML2A	bodylen	ENSRNOG00000014034	ENSG00000185585	0.157252	0.0667882	0.0871775	0.0640343	0.0731793	0.0617786
Yrdc	0.0768436	0.0768436	5	142845116	0.538903	4.8831e-14	YRDC	bodylen	ENSRNOG00000025424	ENSG00000196449	NA	0.076287	0.0774081	NA	NA	NA
AABR07027039.1	0.0769028	0.0769028	17	11847342	0.53893	NA	NA	bodylen	ENSRNOG00000053981	NA	NA	NA	NA	NA	NA	0.0769028
Erbin	0.0769589	0.0769589	2	33881023	0.538935	0.17535	ERBIN	bodylen	ENSRNOG00000047137	ENSG00000112851	NA	0.0775478	0.0802951	0.0700562	0.0775478	0.0802951
H2aj	0.077051	0.077051	4	170766899	0.538993	NA	NA	bodylen	ENSRNOG00000033045	NA	NA	0.077051	NA	NA	NA	NA
Ift88	0.0771649	0.0771649	15	37691344	0.538993	5.4993e-11	IFT88	bodylen	ENSRNOG00000009278	ENSG00000032742	NA	NA	NA	NA	0.0771649	NA
Cacna1a	0.0771671	0.2222	19	25526750	0.538993	0.1491	CACNA1A	bodylen	ENSRNOG00000052707	ENSG00000141837	0.045841	NA	NA	NA	NA	0.2222
Ndufc1	0.0771957	0.0895919	2	140462899	0.538993	NA	NA	bodylen	ENSRNOG00000038218	NA	0.0454188	0.0758285	0.0916887	0.1042	0.0890753	0.0916887
Il23a	0.077355	0.077355	7	2710608	0.538993	3.1501e-18	IL23A	bodylen	ENSRNOG00000003254	ENSG00000110944	NA	NA	NA	NA	0.077355	NA
Lekr1	0.0773648	0.0773648	2	157453427	0.538993	4.7378e-14	LEKR1	bodylen	ENSRNOG00000031247	ENSG00000197980	NA	0.0773648	NA	NA	NA	NA
Nmnat2	0.0774186	0.114774	13	70379345	0.538993	1.0466e-09	NMNAT2	bodylen	ENSRNOG00000027697	ENSG00000157064	0.0581997	NA	NA	NA	0.114774	NA
Zfp143	0.0774505	0.0774505	1	174702372	0.538993	8.5243e-08	ZNF143	bodylen	ENSRNOG00000010087	ENSG00000166478	NA	0.0572184	0.190075	0.0565895	0.143226	0.05692
Ccpg1	0.0774655	0.0774655	8	79660656	0.538993	2.0599e-05	CCPG1	bodylen	ENSRNOG00000053428	ENSG00000260916	NA	NA	NA	0.0751142	0.0782448	0.0791524
Ncf1	0.0776203	NA	12	25497103	0.539522	4.492e-06	NCF1	bodylen	ENSRNOG00000001480	ENSG00000158517	0.0776203	NA	NA	NA	NA	NA
Clcnkb	0.0776524	0.690884	5	159950391	0.539522	6.0092e-05	CLCNKA	bodylen	ENSRNOG00000009897	ENSG00000186510	0.03635	0.690884	NA	NA	NA	NA
Clcnkb	0.0776524	0.690884	5	159950391	0.539522	0.0032782	CLCNKB	bodylen	ENSRNOG00000009897	ENSG00000184908	0.03635	0.690884	NA	NA	NA	NA
Nipsnap2	0.077784	0.077784	12	30527539	0.539788	1.7062e-09	NIPSNAP2	bodylen	ENSRNOG00000023919	ENSG00000146729	NA	NA	NA	0.077784	NA	NA
Tmem198b	0.0778491	0.0917881	7	3224832	0.539788	NA	NA	bodylen	ENSRNOG00000006827	NA	0.0482252	0.0780673	NA	0.0791482	0.0785374	0.179546
Txndc17	0.0778931	0.070017	10	58776791	0.539788	NA	NA	bodylen	ENSRNOG00000014072	NA	0.172205	0.0704488	0.0696126	0.0696126	0.0703536	0.0700662
Pld1	0.0779293	0.05862	2	113652347	0.539788	0.81361	PLD1	bodylen	ENSRNOG00000028156	ENSG00000075651	0.212205	NA	NA	0.0651942	0.0532389	NA
Cltb	0.0779831	NA	17	10537364	0.539788	4.6602e-07	CLTB	bodylen	ENSRNOG00000017506	ENSG00000175416	0.0779831	NA	NA	NA	NA	NA
Ciz1	0.0780419	0.0780419	3	11392790	0.539788	0.33745	CIZ1	bodylen	ENSRNOG00000013442	ENSG00000148337	NA	0.0780419	NA	NA	NA	NA
St8sia5	0.0781453	NA	18	73564246	0.539788	0.42816	ST8SIA5	bodylen	ENSRNOG00000022691	ENSG00000101638	0.0781453	NA	NA	NA	NA	NA
Map6d1	0.0781465	0.0592525	11	84321077	0.539788	1.0918e-08	MAP6D1	bodylen	ENSRNOG00000001911	ENSG00000180834	0.202551	NA	NA	0.0576883	0.0609029	NA
Galnt9	0.0782284	NA	12	52106505	0.539788	0.18164	GALNT9	bodylen	ENSRNOG00000037476	ENSG00000182870	0.0782284	NA	NA	NA	NA	NA
Selenof	0.0782613	0.0470652	2	250600822	0.539788	0.014615	SELENOF	bodylen	ENSRNOG00000055257	ENSG00000183291	0.810122	NA	0.0463534	NA	0.0477991	NA
Mgp	0.0783369	NA	4	170856750	0.539788	4.4084e-06	MGP	bodylen	ENSRNOG00000005695	ENSG00000111341	0.0783369	NA	NA	NA	NA	NA
Il25	0.0783892	0.0783892	15	33596300	0.539788	1.1824e-09	IL25	bodylen	ENSRNOG00000016804	ENSG00000166090	NA	NA	NA	NA	0.0783892	NA
Gria4	0.0784116	0.0706802	8	1548145	0.539788	0.6309	GRIA4	bodylen	ENSRNOG00000006957	ENSG00000152578	0.167964	0.0723676	0.0685448	0.0700772	0.0712651	0.0712651
Ryk	0.0785659	0.0779298	8	111326432	0.54002	1.9735e-14	RYK	bodylen	ENSRNOG00000008593	ENSG00000163785	0.0819052	0.0708675	0.0757666	0.0859254	0.0757666	0.0831882
Zfp523	0.078654	NA	20	7762326	0.54002	1.3557e-50	ZNF76	bodylen	ENSRNOG00000000501	ENSG00000065029	0.078654	NA	NA	NA	NA	NA
Rft1	0.0786617	NA	16	6712388	0.54002	5.4471e-55	RFT1	bodylen	ENSRNOG00000021805	ENSG00000163933	0.0786617	NA	NA	NA	NA	NA
Eif5	0.0786671	NA	6	136004213	0.54002	0.060701	EIF5	bodylen	ENSRNOG00000010218	ENSG00000100664	0.0786671	NA	NA	NA	NA	NA
Poc1a	0.0787899	0.106576	8	114986325	0.540452	0.10337	POC1A	bodylen	ENSRNOG00000037295	ENSG00000164087	0.0338374	0.0918946	0.0901728	0.105537	0.214559	0.0907357
Mta3	0.0788418	0.386729	6	6908683	0.540452	1.9396e-05	MTA3	bodylen	ENSRNOG00000004685	ENSG00000057935	0.0419868	NA	0.386729	NA	NA	NA
Hexa	0.0788967	0.0790486	8	64325434	0.540452	0.9503	HEXA	bodylen	ENSRNOG00000010252	ENSG00000213614	0.0781454	0.0605547	0.0674203	0.0938837	0.0938837	0.0938837
Stox1	0.0791306	0.314933	20	32276657	0.541673	1.3815e-13	STOX1	bodylen	ENSRNOG00000023712	ENSG00000165730	0.043799	NA	NA	0.314933	NA	NA
Cd200r1	0.0792192	0.0792192	11	60848130	0.541676	0.0019632	CD200R1	bodylen	ENSRNOG00000039048	ENSG00000163606	NA	NA	0.0804541	0.0799323	NA	0.0773408
Cd200r1	0.0792192	0.0792192	11	60848130	0.541676	0.23948	CD200R1L	bodylen	ENSRNOG00000039048	ENSG00000206531	NA	NA	0.0804541	0.0799323	NA	0.0773408
S1pr3	0.0792733	NA	17	13799382	0.541676	0.79832	S1PR3	bodylen	ENSRNOG00000014524	ENSG00000213694	0.0792733	NA	NA	NA	NA	NA
Cenpe	0.0792979	0.813049	2	240396151	0.541676	0.00027244	CENPE	bodylen	ENSRNOG00000009339	ENSG00000138778	0.0157221	0.799945	0.842768	NA	NA	0.788129
Foxred2	0.0794972	0.0723992	7	119170180	0.542657	0.00064746	FOXRED2	bodylen	ENSRNOG00000005749	ENSG00000100350	0.112136	0.180595	0.0309442	NA	0.229464	NA
Pwwp3a	0.0795796	0.0742524	7	12331415	0.542838	0.00027387	PWWP3A	bodylen	ENSRNOG00000024549	ENSG00000160953	0.123211	0.0810068	0.0752652	0.0791882	0.0823835	0.0589657
RGD1306271	0.0797281	0.0588667	4	65834034	0.543185	0.51538	KIAA1549	bodylen	ENSRNOG00000013729	ENSG00000122778	0.621706	0.0596464	NA	0.0573662	0.0596464	NA
Blmh	0.079742	NA	10	63197363	0.543185	6.2021e-27	BLMH	bodylen	ENSRNOG00000003563	ENSG00000108578	0.079742	NA	NA	NA	NA	NA
Fbxo41	0.0798801	NA	4	117256769	0.543745	0.11937	FBXO41	bodylen	ENSRNOG00000033202	ENSG00000163013	0.0798801	NA	NA	NA	NA	NA
Map7d1	0.0799615	0.316155	5	144250418	0.543891	0.00066265	MAP7D1	bodylen	ENSRNOG00000010237	ENSG00000116871	0.0442827	NA	NA	NA	NA	0.316155
Map4k3	0.0800134	0.0800134	6	3276737	0.543891	1.6353e-05	MAP4K3	bodylen	ENSRNOG00000007172	ENSG00000011566	NA	0.0800134	NA	NA	0.0800134	NA
Cdh22	0.0801033	0.0801033	3	161575630	0.544123	0.00024787	CDH22	bodylen	ENSRNOG00000018557	ENSG00000149654	NA	0.0418756	0.0426861	0.197228	0.18843	0.178815
Fam210a	0.0802399	0.146865	18	64045431	0.54467	NA	NA	bodylen	ENSRNOG00000016740	NA	0.0547741	NA	0.146865	NA	NA	NA
Esam	0.0803636	0.0803636	8	39997874	0.54513	0.18278	ESAM	bodylen	ENSRNOG00000033217	ENSG00000149564	NA	0.153027	NA	0.0876349	0.051131	NA
Cldn10	0.0805414	0.0963243	15	104026600	0.545417	0.87967	CLDN10	bodylen	ENSRNOG00000010085	ENSG00000134873	0.0691318	NA	0.0963243	NA	NA	NA
Sod1	0.0806091	NA	11	30363279	0.545417	0.51931	SOD1	bodylen	ENSRNOG00000002115	ENSG00000142168	0.0806091	NA	NA	NA	NA	NA
Mcoln1	0.0806421	NA	12	2054679	0.545417	0.33005	MCOLN1	bodylen	ENSRNOG00000000975	ENSG00000090674	0.0806421	NA	NA	NA	NA	NA
LOC103694874	0.0806546	0.0806546	20	13670065	0.545417	0.15004	MMP11	bodylen	ENSRNOG00000028344	ENSG00000099953	NA	NA	NA	NA	0.0959814	0.0694809
AABR07002768.1	0.0806861	0.0806861	1	83816568	0.545417	NA	NA	bodylen	ENSRNOG00000055096	NA	NA	NA	NA	NA	NA	0.0806861
Sertm1	0.0808051	NA	2	144303702	0.545842	0.42491	SERTM1	bodylen	ENSRNOG00000014046	ENSG00000180440	0.0808051	NA	NA	NA	NA	NA
Mafb	0.0808638	0.0808638	3	156339003	0.545861	0.00014597	MAFB	bodylen	ENSRNOG00000016037	ENSG00000204103	NA	0.0832135	0.0810339	0.0768182	0.0810339	0.0825264
Prdx6	0.0809389	0.0774124	13	79077032	0.545989	NA	NA	bodylen	ENSRNOG00000002896	NA	0.104589	0.0778354	0.077093	0.076704	0.0774049	0.0780395
Hdhd2	0.0810064	0.0883108	18	73226629	0.546066	0.0023602	HDHD2	bodylen	ENSRNOG00000043171	ENSG00000167220	0.0571668	0.0803072	0.0794744	0.106136	0.0783111	0.106136
Chmp6	0.0812394	NA	10	109073677	0.546476	0.36012	CHMP6	bodylen	ENSRNOG00000004014	ENSG00000176108	0.0812394	NA	NA	NA	NA	NA
Scn4b	0.0812815	0.0711034	8	49441105	0.546476	0.00021146	SCN4B	bodylen	ENSRNOG00000026679	ENSG00000177098	0.254217	0.0715292	0.0720273	0.0706609	0.0706609	0.0706609
Mab21l1	0.0812983	NA	2	145174875	0.546476	0.31782	MAB21L1	bodylen	ENSRNOG00000032941	ENSG00000180660	0.0812983	NA	NA	NA	NA	NA
Rps9	0.0812993	0.0812993	1	64018124	0.546476	0.0022976	RPS9	bodylen	ENSRNOG00000058909	ENSG00000170889	NA	0.0811152	0.0817228	0.0811152	0.0812732	0.0812732
Txnrd1	0.081348	0.081348	7	26946124	0.546476	0.02931	TXNRD1	bodylen	ENSRNOG00000009088	ENSG00000198431	NA	0.0893572	0.0893572	0.0868295	0.0846687	0.0633803
Cnbp	0.0815383	0.0815383	4	119747910	0.546587	NA	NA	bodylen	ENSRNOG00000010239	NA	NA	NA	0.0654654	0.0655652	0.0653444	0.268501
Arhgdib	0.0815467	0.100393	4	170913922	0.546587	1.2058e-06	ARHGDIB	bodylen	ENSRNOG00000005809	ENSG00000111348	0.0417423	0.104646	0.0977393	0.104646	0.0977393	0.0977393
Tom1l1	0.0815613	0.0605351	10	78174584	0.546587	0.073695	TOM1L1	bodylen	ENSRNOG00000002474	ENSG00000141198	0.240535	0.0618207	NA	NA	0.0593012	NA
Cep41	0.0815891	0.0759555	4	57966782	0.546587	0.048125	CEP41	bodylen	ENSRNOG00000010950	ENSG00000106477	0.115487	0.0762263	NA	0.0758649	0.075867	0.0758649
Plxnb1	0.0817225	NA	8	117836700	0.547104	0.25489	PLXNB1	bodylen	ENSRNOG00000029510	ENSG00000164050	0.0817225	NA	NA	NA	NA	NA
Cenpv	0.0818914	0.0758577	10	48846727	0.547858	0.71901	CENPV	bodylen	ENSRNOG00000003086	ENSG00000166582	0.134556	0.120373	0.120373	0.120373	0.120624	0.0301686
Ash2l	0.0821196	NA	16	71011331	0.548226	0.74682	ASH2L	bodylen	ENSRNOG00000014875	ENSG00000129691	0.0821196	NA	NA	NA	NA	NA
Akap11	0.0821635	NA	15	60722159	0.548226	0.066491	AKAP11	bodylen	ENSRNOG00000009987	ENSG00000023516	0.0821635	NA	NA	NA	NA	NA
Apeh	0.0821887	NA	8	116862624	0.548226	5.6909e-06	APEH	bodylen	ENSRNOG00000029572	ENSG00000164062	0.0821887	NA	NA	NA	NA	NA
Lacc1	0.0822111	NA	15	59209828	0.548226	0.1507	LACC1	bodylen	ENSRNOG00000022094	ENSG00000179630	0.0822111	NA	NA	NA	NA	NA
Dck	0.0822281	0.0985495	14	20935368	0.548226	0.0045651	DCK	bodylen	ENSRNOG00000003296	ENSG00000156136	0.0446824	0.0961318	0.0996471	0.101668	0.0977382	0.0977382
Gale	0.0824369	NA	5	154310452	0.548876	0.63187	GALE	bodylen	ENSRNOG00000009712	ENSG00000117308	0.0824369	NA	NA	NA	NA	NA
Supt20h	0.0824382	0.110962	2	143892566	0.548876	0.00033252	SUPT20H	bodylen	ENSRNOG00000059480	ENSG00000102710	0.065413	NA	NA	NA	NA	0.110962
Kctd10	0.0825019	NA	12	47992090	0.548924	2.3584e-08	KCTD10	bodylen	ENSRNOG00000047896	ENSG00000110906	0.0825019	NA	NA	NA	NA	NA
Ap1ar	0.082812	0.0718285	2	232147689	0.550611	0.72054	AP1AR	bodylen	ENSRNOG00000024492	ENSG00000138660	0.0976368	NA	NA	NA	0.0718285	NA
Npy1r	0.0828832	0.0853103	16	24779476	0.550708	0.18054	NPY1R	bodylen	ENSRNOG00000014149	ENSG00000164128	0.0725297	0.0854116	0.084696	0.0860544	0.0857104	0.084696
Pgr	0.0831264	0.0710645	8	7128655	0.551504	1.5888e-06	PGR	bodylen	ENSRNOG00000006831	ENSG00000082175	0.371225	0.08539	0.0570395	0.0874334	0.0662327	0.0684402
Rc3h2	0.0832123	0.059738	3	21623040	0.551504	2.5514e-07	RC3H2	bodylen	ENSRNOG00000009196	ENSG00000056586	0.309534	NA	NA	0.0312869	0.381544	NA
Sart3	0.0833098	NA	12	48628277	0.551504	0.0051299	SART3	bodylen	ENSRNOG00000000702	ENSG00000075856	0.0833098	NA	NA	NA	NA	NA
Smarcc2	0.0833116	0.0833116	7	2875908	0.551504	0.018056	SMARCC2	bodylen	ENSRNOG00000031135	ENSG00000139613	NA	NA	NA	NA	0.072354	0.0980571
Rnf115	0.0833152	0.0833152	2	198852499	0.551504	NA	NA	bodylen	ENSRNOG00000000098	NA	NA	NA	NA	NA	NA	0.0833152
Dpy30	0.0833429	0.0833429	6	22296127	0.551504	NA	NA	bodylen	ENSRNOG00000027126	NA	NA	NA	0.086487	0.135994	0.0581917	NA
Clip2	0.0835043	0.0778137	12	25173004	0.551648	0.65676	CLIP2	bodylen	ENSRNOG00000021611	ENSG00000106665	0.130547	0.0843568	0.0695704	0.0844107	0.0846126	0.0695704
Zmym6	0.0835175	0.0798182	5	145138696	0.551648	0.83694	ZMYM6	bodylen	ENSRNOG00000013865	ENSG00000163867	0.108451	0.0833877	0.0882787	0.0703689	0.0833877	0.0761741
Mtfmt	0.0836285	0.0836285	8	70952202	0.551648	0.0012245	MTFMT	bodylen	ENSRNOG00000014602	ENSG00000103707	NA	0.0836285	NA	NA	NA	NA
Hpcal1	0.0837155	0.074659	6	43001947	0.551648	0.001983	HPCAL1	bodylen	ENSRNOG00000005492	ENSG00000115756	0.201813	0.0744554	0.0748705	0.073493	0.07631	0.074223
Hes5	0.0837279	0.0837279	5	172364420	0.551648	0.68077	HES5	bodylen	ENSRNOG00000013850	ENSG00000197921	NA	0.142234	0.111196	0.0418907	0.0843774	0.121222
Slc7a10	0.0837937	0.0837937	1	91433029	0.551648	0.37922	SLC7A10	bodylen	ENSRNOG00000010938	ENSG00000130876	NA	0.0823955	0.0823955	0.0926494	0.0801876	0.0823955
Prr7	0.0838557	0.0713904	17	9694167	0.551648	0.0056698	PRR7	bodylen	ENSRNOG00000021447	ENSG00000131188	0.399206	0.071989	0.0714331	0.0714331	0.0696108	0.0725541
RGD1562114	0.083919	0.10399	7	12398199	0.551648	NA	NA	bodylen	ENSRNOG00000016193	NA	0.0470311	0.100578	NA	0.115706	0.100578	0.100578
Pygo1	0.0839669	NA	8	79606788	0.551648	NA	NA	bodylen	ENSRNOG00000051813	NA	0.0839669	NA	NA	NA	NA	NA
Colq	0.0839677	0.0839677	16	7627602	0.551648	0.31586	COLQ	bodylen	ENSRNOG00000019615	ENSG00000206561	NA	0.101584	0.0950621	NA	0.0595019	0.0950621
Sstr3	0.0842514	0.0842514	7	119760887	0.551648	0.10027	SSTR3	bodylen	ENSRNOG00000007332	ENSG00000278195	NA	0.0842514	NA	NA	0.0842514	NA
Prpf38b	0.0843279	0.145628	2	211706227	0.551648	NA	NA	bodylen	ENSRNOG00000020438	NA	0.0589176	NA	0.145628	NA	NA	NA
Rybp	0.0843335	0.254099	4	132689530	0.551648	6.6854e-67	RYBP	bodylen	ENSRNOG00000005353	ENSG00000163602	0.0493613	NA	NA	NA	0.254099	NA
Kcnv1	0.0843447	0.0668208	7	84015206	0.551648	0.54715	KCNV1	bodylen	ENSRNOG00000004117	ENSG00000164794	0.797762	0.0615349	0.0913226	0.0614965	0.0634175	0.0640119
Nhlrc1	0.0844287	0.0844287	17	18059381	0.551648	0.0040104	NHLRC1	bodylen	ENSRNOG00000026286	ENSG00000187566	NA	NA	0.0844287	NA	NA	NA
P3h1	0.0845266	0.0579126	5	138279505	0.551648	0.15377	P3H1	bodylen	ENSRNOG00000053991	ENSG00000117385	0.449696	0.0561968	NA	0.0597352	NA	NA
Ermp1	0.0845832	0.0845832	1	247787581	0.551648	0.025128	ERMP1	bodylen	ENSRNOG00000010915	ENSG00000099219	NA	NA	0.0845832	NA	NA	NA
Kctd15	0.0846444	0.0846444	1	90506696	0.551648	0.12265	KCTD15	bodylen	ENSRNOG00000021137	ENSG00000153885	NA	0.242354	0.255424	0.255424	0.022056	0.255424
Bloc1s1	0.0847039	NA	7	3342629	0.551648	0.38314	RDH5	bodylen	ENSRNOG00000007784	ENSG00000135437	0.0847039	NA	NA	NA	NA	NA
Luc7l3	0.0847137	0.0847137	10	81991146	0.551648	0.23356	LUC7L3	bodylen	ENSRNOG00000002835	ENSG00000108848	NA	0.0925363	0.0861517	NA	0.0644373	0.107251
Rps15a	0.0847334	0.0847334	1	187759479	0.551648	0.25167	RPS15A	bodylen	ENSRNOG00000018320	ENSG00000134419	NA	0.0299615	0.43567	0.43567	NA	NA
Ctsf	0.0847442	0.0847442	1	220114227	0.551648	5.1687e-11	CTSF	bodylen	ENSRNOG00000019708	ENSG00000174080	NA	0.0696055	0.0844617	0.0826785	0.115695	0.0826785
Ecd	0.0847635	0.0869632	15	4400990	0.551648	0.0011195	ECD	bodylen	ENSRNOG00000042253	ENSG00000122882	0.0752192	0.115761	0.117613	0.069834	0.0847917	0.069834
Unc119	0.0847636	0.0847636	10	65606897	0.551648	0.077295	UNC119	bodylen	ENSRNOG00000011060	ENSG00000109103	NA	NA	0.0615594	NA	0.150629	0.0791374
Gsdma	0.0847815	0.0847815	10	86582611	0.551648	0.0015013	GSDMA	bodylen	ENSRNOG00000007943	ENSG00000167914	NA	NA	NA	0.122725	NA	0.0645083
AABR07048303.1	0.0849399	0.0849399	5	71467343	0.552309	NA	NA	bodylen	ENSRNOG00000049272	NA	NA	NA	0.0946443	0.0770049	NA	NA
Ncapg	0.08504	0.08504	14	69899127	0.552591	8.707e-163	NCAPG	bodylen	ENSRNOG00000038572	ENSG00000109805	NA	0.0856523	0.0841446	0.0856523	0.0853388	0.084435
Tmeff1	0.0851789	0.0736275	5	64326732	0.552999	0.48334	TMEFF1	bodylen	ENSRNOG00000008034	ENSG00000241697	0.315501	0.0719933	0.071433	0.0831514	0.071433	0.071433
Dnah5	0.0852164	0.0708891	2	80948657	0.552999	0.86397	DNAH5	bodylen	ENSRNOG00000048363	ENSG00000039139	0.564362	0.027427	0.11959	0.11959	0.102242	0.124458
Slc25a28	0.0854797	0.0854797	1	263420060	0.553549	0.092383	SLC25A28	bodylen	ENSRNOG00000016751	ENSG00000155287	NA	NA	NA	0.0854797	NA	NA
LOC103690013	0.0855194	0.0721384	10	37069343	0.553549	NA	NA	bodylen	ENSRNOG00000049622	NA	0.465408	0.0563253	0.425186	0.0555447	0.0584404	0.0654592
P2ry12	0.0855371	0.076849	2	149441597	0.553549	0.21413	P2RY12	bodylen	ENSRNOG00000013902	ENSG00000169313	0.188977	0.0842512	0.0662051	0.0612502	0.0973896	0.0867061
Klhl1	0.0855491	NA	15	80271730	0.553549	0.69324	KLHL1	bodylen	ENSRNOG00000031100	ENSG00000150361	0.0855491	NA	NA	NA	NA	NA
LOC691170	0.0855854	0.0855854	7	13318532	0.553549	NA	NA	bodylen	ENSRNOG00000022871	NA	NA	NA	NA	0.0855854	NA	NA
Gpnmb	0.0857765	NA	4	78694446	0.554417	0.35551	GPNMB	bodylen	ENSRNOG00000008816	ENSG00000136235	0.0857765	NA	NA	NA	NA	NA
AABR07025673.1	0.0859317	0.0859317	16	45085462	0.554428	NA	NA	bodylen	ENSRNOG00000052847	NA	NA	NA	0.0859317	NA	NA	0.0859317
Dut	0.0859829	0.0969103	3	117514443	0.554428	0.12577	DUT	bodylen	ENSRNOG00000007221	ENSG00000128951	0.0547459	0.106179	0.172723	0.0712312	0.106179	0.0763567
AABR07001923.1	0.0860219	0.0860219	1	62112796	0.554428	NA	NA	bodylen	ENSRNOG00000047884	NA	NA	0.0870074	0.0877144	0.0838627	0.0877144	0.0839874
Col13a1	0.0860312	0.778064	20	31456851	0.554428	0.066526	COL13A1	bodylen	ENSRNOG00000000552	ENSG00000197467	0.0139381	0.751348	0.790447	0.790447	NA	0.776401
Atf7ip	0.0860631	0.0766305	4	170518672	0.554428	1.0547e-18	ATF7IP	bodylen	ENSRNOG00000008870	ENSG00000171681	0.210906	0.0751998	0.0816481	0.0733199	0.0751998	0.0783233
Nr2f1	0.0861386	NA	2	5569934	0.554463	0.034816	NR2F1	bodylen	ENSRNOG00000014795	ENSG00000175745	0.0861386	NA	NA	NA	NA	NA
Olr1462	0.086222	0.086222	10	45922872	0.554463	0.3535	OR2B11	bodylen	ENSRNOG00000022244	ENSG00000177535	NA	NA	NA	NA	NA	0.086222
Eno1	0.0862394	0.0862566	5	167288222	0.554463	NA	NA	bodylen	ENSRNOG00000017895	NA	0.0861534	0.086277	0.0878108	0.0840671	0.0863957	0.0868186
Gcm2	0.0863134	0.0863134	17	21490401	0.554572	0.26673	GCM2	bodylen	ENSRNOG00000015008	ENSG00000124827	NA	0.0600842	0.116439	0.131685	0.0559486	0.134109
Ttll4	0.0864875	0.0864875	9	81940629	0.554777	2.4653e-31	TTLL4	bodylen	ENSRNOG00000017129	ENSG00000135912	NA	0.107758	0.0691644	0.0910937	NA	NA
Pus3	0.0864906	NA	8	36766976	0.554777	8.4483e-08	PUS3	bodylen	ENSRNOG00000012994	ENSG00000110060	0.0864906	NA	NA	NA	NA	NA
Sox10	0.0865161	NA	7	120393253	0.554777	NA	NA	bodylen	ENSRNOG00000011305	NA	0.0865161	NA	NA	NA	NA	NA
Gpsm2	0.0866123	0.0739223	2	211480399	0.555027	0.36901	GPSM2	bodylen	ENSRNOG00000012149	ENSG00000121957	0.248962	0.0697806	0.0707679	NA	0.0707679	0.0867536
Sting1	0.0867118	0.894298	18	28529575	0.555299	9.2818e-07	STING1	bodylen	ENSRNOG00000042137	ENSG00000184584	0.0315402	NA	NA	NA	NA	0.894298
Misp	0.0868424	0.097263	7	12697742	0.555771	0.6946	MISP	bodylen	ENSRNOG00000010423	ENSG00000099812	0.0563174	0.097263	0.097263	0.097263	0.097263	0.097263
RGD1304728	0.0870118	NA	10	58729305	0.556314	7.7595e-06	KIAA0753	bodylen	ENSRNOG00000014027	ENSG00000198920	0.0870118	NA	NA	NA	NA	NA
Pdpn	0.0870803	NA	5	161947136	0.556314	1.9921e-05	PDPN	bodylen	ENSRNOG00000014961	ENSG00000162493	0.0870803	NA	NA	NA	NA	NA
Cat	0.0870988	0.059204	3	93379873	0.556314	0.33092	CAT	bodylen	ENSRNOG00000008364	ENSG00000121691	0.830039	NA	0.0247257	0.203903	NA	0.164949
Rhbdd2	0.0871953	0.0741572	12	24092003	0.55653	0.77834	RHBDD2	bodylen	ENSRNOG00000001443	ENSG00000005486	0.412962	0.0389316	0.177675	0.171561	0.202836	0.0381108
Spef1	0.0872677	0.240766	3	123714563	0.55653	3.1248e-05	SPEF1	bodylen	ENSRNOG00000021247	ENSG00000101222	0.0234676	NA	0.076838	0.487198	0.469296	0.487198
Tesk2	0.0873042	0.0713427	5	135574171	0.55653	2.9891e-06	TESK2	bodylen	ENSRNOG00000017282	ENSG00000070759	0.674149	0.06798	0.0751422	0.0669626	0.0741925	0.0732254
Palm	0.0874774	0.0874774	7	12708014	0.556828	0.19515	PALM	bodylen	ENSRNOG00000009760	ENSG00000099864	NA	0.09074	0.0912686	0.0799324	0.0863592	0.0901394
Wdr24	0.0876271	0.0721278	10	15191077	0.556828	4.1799e-29	WDR24	bodylen	ENSRNOG00000019713	ENSG00000127580	0.633224	0.212442	0.0554974	0.0897603	0.0561368	0.0554974
Slc12a9	0.0876447	0.0876447	12	22434813	0.556828	0.1263	SLC12A9	bodylen	ENSRNOG00000048487	ENSG00000146828	NA	NA	NA	NA	NA	0.0876447
Dnajc21	0.0876834	0.0430606	2	60419524	0.556828	0.32657	DNAJC21	bodylen	ENSRNOG00000017876	ENSG00000168724	0.58428	NA	0.0430606	NA	NA	NA
Mybpc2	0.0876919	0.0876919	1	100506703	0.556828	0.060178	MYBPC2	bodylen	ENSRNOG00000019627	ENSG00000086967	NA	0.080163	0.0925529	0.0908662	0.0925529	0.0837958
Nenf	0.0876941	NA	13	109990293	0.556828	3.0778e-08	NENF	bodylen	ENSRNOG00000003833	ENSG00000117691	0.0876941	NA	NA	NA	NA	NA
Iqcd	0.0878597	NA	12	41490800	0.55685	NA	NA	bodylen	ENSRNOG00000001378	NA	0.0878597	NA	NA	NA	NA	NA
Dnah11	0.0878972	NA	6	145786517	0.55685	0.69515	DNAH11	bodylen	ENSRNOG00000005451	ENSG00000105877	0.0878972	NA	NA	NA	NA	NA
Cfap20	0.0879241	0.0732312	19	10024946	0.55685	0.6408	CFAP20	bodylen	ENSRNOG00000042179	ENSG00000070761	0.557305	0.0695697	0.0695697	0.0758996	0.05896	0.10594
H2az1	0.0880226	0.0880226	2	243105673	0.55685	NA	NA	bodylen	ENSRNOG00000010306	NA	NA	0.0883227	NA	0.0873194	0.0884339	NA
B3gntl1	0.0880617	NA	10	110800863	0.55685	0.13864	B3GNTL1	bodylen	ENSRNOG00000049724	ENSG00000175711	0.0880617	NA	NA	NA	NA	NA
Hk2	0.088099	0.0629634	4	113559426	0.55685	0.21331	HK2	bodylen	ENSRNOG00000006116	ENSG00000159399	0.14438	0.0629634	NA	NA	NA	NA
Ccr5	0.0881077	0.0770234	8	133210472	0.55685	3.6755e-06	CCR5	bodylen	ENSRNOG00000049115	ENSG00000160791	0.27361	0.0825884	0.254396	0.0536617	0.0825884	0.0536617
Stat2	0.0882081	0.0898242	7	2691368	0.55685	1.7837e-17	STAT2	bodylen	ENSRNOG00000031081	ENSG00000170581	0.0809106	0.0893191	0.0898595	0.0899787	0.0899787	0.0899886
Ptges3	0.0882124	0.0865949	7	2479310	0.55685	0.0015039	PTGES3	bodylen	ENSRNOG00000002642	ENSG00000110958	0.0972686	0.0857186	0.0857186	0.086983	0.0876036	0.086983
Pcdha4	0.0884492	0.210082	18	29972807	0.557669	NA	NA	bodylen	ENSRNOG00000047174	NA	0.0256675	0.210178	NA	0.209984	0.210083	0.210083
Rgp1	0.0884568	0.0884568	5	59080764	0.557669	2.8746e-12	RGP1	bodylen	ENSRNOG00000016309	ENSG00000107185	NA	0.0915707	NA	0.0809815	NA	0.0939009
Chst5	0.0885619	0.559683	19	44115119	0.557948	NA	NA	bodylen	ENSRNOG00000021521	NA	0.0439787	NA	NA	NA	0.559683	NA
Rgs1	0.0886367	0.0886367	13	61066152	0.557948	0.80005	RGS1	bodylen	ENSRNOG00000003895	ENSG00000090104	NA	0.0703195	0.0937068	0.104793	0.0937068	0.0882667
Dicer1	0.0886749	NA	6	128388052	0.557948	1.0092e-09	DICER1	bodylen	ENSRNOG00000010711	ENSG00000100697	0.0886749	NA	NA	NA	NA	NA
Fam171a1	0.0887782	NA	17	79031422	0.557948	0.54204	FAM171A1	bodylen	ENSRNOG00000016534	ENSG00000148468	0.0887782	NA	NA	NA	NA	NA
Mctp1	0.0887876	NA	2	3400976	0.557948	0.44996	MCTP1	bodylen	ENSRNOG00000013282	ENSG00000175471	0.0887876	NA	NA	NA	NA	NA
Itgb7	0.0889184	NA	7	143820899	0.558409	0.1705	ITGB7	bodylen	ENSRNOG00000012208	ENSG00000139626	0.0889184	NA	NA	NA	NA	NA
Dkk3	0.0890203	0.0890203	1	176940692	0.558601	8.4703e-10	DKK3	bodylen	ENSRNOG00000016343	ENSG00000050165	NA	0.0896626	0.088565	0.088565	0.0875396	0.0908384
Cpe	0.0890637	0.0890637	16	26906715	0.558601	3.915e-05	CPE	bodylen	ENSRNOG00000043387	ENSG00000109472	NA	0.0890637	NA	NA	0.0890637	NA
Tgfbr2	0.0891279	NA	8	124312753	0.558643	0.012111	TGFBR2	bodylen	ENSRNOG00000013265	ENSG00000163513	0.0891279	NA	NA	NA	NA	NA
Fibcd1	0.0891937	0.0742031	3	9998457	0.558696	0.012701	FIBCD1	bodylen	ENSRNOG00000009735	ENSG00000130720	0.565732	0.0718247	0.0790965	0.0737682	0.0729583	0.0737682
Spata20	0.089404	NA	10	82202604	0.559378	0.042575	SPATA20	bodylen	ENSRNOG00000003273	ENSG00000006282	0.089404	NA	NA	NA	NA	NA
Ubr4	0.0894175	0.0894175	5	157848205	0.559378	0.017617	UBR4	bodylen	ENSRNOG00000018183	ENSG00000127481	NA	0.0863921	0.0754211	0.105785	0.0863921	0.0992452
Wdr41	0.0895476	NA	2	24668115	0.559833	0.062142	WDR41	bodylen	ENSRNOG00000025462	ENSG00000164253	0.0895476	NA	NA	NA	NA	NA
Cidea	0.0899329	NA	18	63098143	0.561687	0.74397	CIDEA	bodylen	ENSRNOG00000018505	ENSG00000176194	0.0899329	NA	NA	NA	NA	NA
Mfsd8	0.0899597	0.0764318	2	127699760	0.561687	0.63781	MFSD8	bodylen	ENSRNOG00000012729	ENSG00000164073	0.270089	NA	0.0679414	0.0817958	0.0817958	0.0759279
AABR07030498.1	0.0902738	NA	10	90700110	0.563287	NA	NA	bodylen	ENSRNOG00000059149	NA	0.0902738	NA	NA	NA	NA	NA
Msmo1	0.0906676	NA	16	26859396	0.565173	0.024737	MSMO1	bodylen	ENSRNOG00000032297	ENSG00000052802	0.0906676	NA	NA	NA	NA	NA
LOC500350	0.0907687	0.0907687	4	170347409	0.565173	0.0068343	ATP5PD	bodylen	ENSRNOG00000030158	ENSG00000167863	NA	NA	0.0907687	NA	NA	NA
Pramef8	0.0908125	0.0792305	5	162183326	0.565173	0.31041	PRAME	bodylen	ENSRNOG00000027278	ENSG00000185686	0.287945	0.0881893	0.0994071	0.0480929	0.0994071	0.0912651
Pramef8	0.0908125	0.0792305	5	162183326	0.565173	0.38311	PRAMEF2	bodylen	ENSRNOG00000027278	ENSG00000120952	0.287945	0.0881893	0.0994071	0.0480929	0.0994071	0.0912651
Unc45b	0.0911256	NA	10	70262360	0.565173	0.81047	UNC45B	bodylen	ENSRNOG00000009466	ENSG00000141161	0.0911256	NA	NA	NA	NA	NA
Zcrb1	0.0911548	0.0911548	7	134588902	0.565173	0.056755	ZCRB1	bodylen	ENSRNOG00000004996	ENSG00000139168	NA	0.0874477	0.0856899	0.105466	0.0943015	0.0856899
Exosc8	0.0912349	0.0952461	2	143925633	0.565173	0.0072952	EXOSC8	bodylen	ENSRNOG00000051623	ENSG00000120699	0.0752864	0.134717	0.0772078	0.0801428	0.141448	0.0787583
RGD1566099	0.0913129	0.0871488	13	55881374	0.565173	0.72918	C1orf53	bodylen	ENSRNOG00000043374	ENSG00000203724	0.112684	0.074205	0.185356	0.0727133	0.074205	NA
Gstcd	0.0914537	NA	2	238109489	0.565173	0.036876	GSTCD	bodylen	ENSRNOG00000011669	ENSG00000138780	0.0914537	NA	NA	NA	NA	NA
Eif4h	0.0914692	NA	12	25093148	0.565173	0.77064	EIF4H	bodylen	ENSRNOG00000001454	ENSG00000106682	0.0914692	NA	NA	NA	NA	NA
Hs6st1	0.0914769	0.0721246	9	42620005	0.565173	4.7274e-08	HS6ST1	bodylen	ENSRNOG00000014516	ENSG00000136720	0.801232	0.0276468	0.0716454	0.288328	0.284518	0.0735933
Whamm	0.0915177	0.0915177	1	143401985	0.565173	0.062929	WHAMM	bodylen	ENSRNOG00000028113	ENSG00000156232	NA	0.0974573	0.0823073	0.0876538	0.093686	0.0985394
Pkn2	0.0915633	0.0915633	2	248735698	0.565173	5.7691e-31	PKN2	bodylen	ENSRNOG00000011317	ENSG00000065243	NA	NA	NA	NA	NA	0.0915633
Ccdc32	0.0916001	0.0773353	3	110816336	0.565173	0.0017106	CCDC32	bodylen	ENSRNOG00000010472	ENSG00000128891	0.468935	0.0709817	0.0733897	0.0775321	0.0823963	0.0839596
Enpep	0.0916565	0.0928073	2	233667253	0.565173	0.083249	ENPEP	bodylen	ENSRNOG00000051854	ENSG00000138792	0.0862959	0.0929961	0.0922896	0.0923676	0.0929961	0.0933961
Adgre1	0.0917079	0.0917079	9	9431859	0.565173	0.13695	ADGRE1	bodylen	ENSRNOG00000046254	ENSG00000174837	NA	0.0910459	0.0910551	NA	0.0937318	0.0910551
AABR07005752.1	0.0917601	0.0917601	1	195864390	0.565173	NA	NA	bodylen	ENSRNOG00000057137	NA	NA	0.0936513	0.0872741	0.0957812	0.088989	0.0936513
Csnk1g2	0.0918122	NA	7	11944957	0.565173	0.32653	CSNK1G2	bodylen	ENSRNOG00000018529	ENSG00000133275	0.0918122	NA	NA	NA	NA	NA
Hdac9	0.0918325	NA	6	53488882	0.565173	0.0025398	HDAC9	bodylen	ENSRNOG00000004158	ENSG00000048052	0.0918325	NA	NA	NA	NA	NA
Tmeff2	0.0918804	0.0876295	9	55384099	0.565173	NA	NA	bodylen	ENSRNOG00000016623	NA	0.0965515	NA	NA	0.0876295	NA	NA
Dpp3	0.0919097	0.0919097	1	220166126	0.565173	4.6433e-12	DPP3	bodylen	ENSRNOG00000031485	ENSG00000254986	NA	0.0919097	NA	NA	NA	NA
Ier5l	0.0920131	0.0662295	3	9036372	0.565173	0.030512	IER5L	bodylen	ENSRNOG00000024846	ENSG00000188483	0.706822	0.0468849	0.0468849	NA	0.299325	NA
Adamtsl3	0.0920548	0.0920548	1	144239019	0.565173	3.3994e-107	ADAMTSL3	bodylen	ENSRNOG00000010840	ENSG00000156218	NA	NA	0.0920548	NA	NA	NA
Noa1	0.0920703	0.0705625	14	33108023	0.565173	1.0757e-25	NOA1	bodylen	ENSRNOG00000002055	ENSG00000084092	0.220223	NA	0.0580591	NA	0.0897479	NA
Qpct	0.0920831	0.126172	6	1657330	0.565173	0.34032	QPCT	bodylen	ENSRNOG00000005705	ENSG00000115828	0.0385702	0.275083	0.110158	0.110156	0.110165	0.110165
Smim29	0.0920918	0.0887413	20	7140244	0.565173	9.0311e-132	SMIM29	bodylen	ENSRNOG00000054374	ENSG00000186577	0.0995869	NA	NA	0.0952943	NA	0.0830123
Prkag2	0.0921135	0.0727731	4	6559544	0.565173	0.47832	PRKAG2	bodylen	ENSRNOG00000009085	ENSG00000106617	0.795464	0.0729224	0.0721976	0.0706588	0.0721976	0.0761039
Rpusd4	0.0921437	0.0921437	8	36467705	0.565173	4.3499e-12	RPUSD4	bodylen	ENSRNOG00000011567	ENSG00000165526	NA	0.104688	0.115101	0.0797094	0.0761165	0.0963588
Evc	0.0922209	NA	14	78213634	0.565286	0.13082	EVC	bodylen	ENSRNOG00000007564	ENSG00000072840	0.0922209	NA	NA	NA	NA	NA
Fndc1	0.0922783	0.0922783	1	47605261	0.565286	0.25672	FNDC1	bodylen	ENSRNOG00000030210	ENSG00000164694	NA	NA	0.0922783	NA	NA	0.0922783
Smu1	0.0923631	0.0923631	5	57042704	0.56545	0.12838	SMU1	bodylen	ENSRNOG00000007671	ENSG00000122692	NA	NA	NA	NA	0.097103	0.088053
LOC689959	0.0924416	0.0924416	8	55164735	0.565574	0.048963	HSPB2	bodylen	ENSRNOG00000051792	ENSG00000170276	NA	0.0988516	0.090509	0.090509	0.0917916	0.0910558
Ywhag	0.0925499	0.0925499	12	23789637	0.565882	0.74434	YWHAG	bodylen	ENSRNOG00000001436	ENSG00000170027	NA	0.118846	0.118846	0.0755995	NA	0.0755995
Arhgap11a	0.0926894	0.0926894	3	105281826	0.566379	0.14979	ARHGAP11A	bodylen	ENSRNOG00000008115	ENSG00000198826	NA	NA	0.0844752	NA	NA	0.102612
Tyw1	0.0928069	NA	12	29824980	0.56644	7.149e-05	TYW1B	bodylen	ENSRNOG00000024352	ENSG00000277149	0.0928069	NA	NA	NA	NA	NA
Tyw1	0.0928069	NA	12	29824980	0.56644	0.0013636	TYW1	bodylen	ENSRNOG00000024352	ENSG00000198874	0.0928069	NA	NA	NA	NA	NA
Dusp28	0.0928239	NA	9	100076957	0.56644	NA	NA	bodylen	ENSRNOG00000057389	NA	0.0928239	NA	NA	NA	NA	NA
Maea	0.092874	0.086335	14	82664248	0.56644	0.072227	MAEA	bodylen	ENSRNOG00000005397	ENSG00000090316	0.147787	0.0863345	0.086333	0.086333	0.0863417	0.086333
Nxn	0.0930337	0.0458391	10	64412832	0.567059	0.17452	NXN	bodylen	ENSRNOG00000008178	ENSG00000167693	0.577701	NA	NA	0.0458391	NA	NA
C2cd2l	0.0930962	0.120761	8	48641800	0.567085	0.00139	C2CD2L	bodylen	ENSRNOG00000009719	ENSG00000172375	0.0428372	0.0825646	0.108135	0.453614	0.105407	0.106122
Ankrd29	0.0933059	0.0568788	18	3673914	0.567966	1.7947e-06	ANKRD29	bodylen	ENSRNOG00000046744	ENSG00000154065	0.236333	NA	NA	NA	0.0568788	NA
Mybbp1a	0.0933933	0.0810301	10	59000396	0.567966	0.24414	MYBBP1A	bodylen	ENSRNOG00000015236	ENSG00000132382	0.317859	0.0821249	0.0831351	0.0803057	0.0793911	0.0803057
Pkig	0.0934201	0.489136	3	160047295	0.567966	0.43612	PKIG	bodylen	ENSRNOG00000010235	ENSG00000168734	0.0161582	0.490965	0.487905	0.489429	0.490965	0.486418
Arhgef12	0.0934742	0.290096	8	47259403	0.567966	0.00010757	ARHGEF12	bodylen	ENSRNOG00000008924	ENSG00000196914	0.0378495	NA	0.374545	0.229969	NA	NA
Plekhh3	0.0935776	0.0935776	10	89076471	0.568239	1.9269e-08	PLEKHH3	bodylen	ENSRNOG00000020238	ENSG00000068137	NA	0.0914258	0.0920428	0.0999311	NA	0.0914258
Mxra8	0.0937356	0.0937356	5	173288446	0.568689	1.2279e-07	MXRA8	bodylen	ENSRNOG00000019244	ENSG00000162576	NA	0.0945319	NA	NA	NA	0.0929523
Rnf126	0.0938312	NA	7	12820839	0.568689	0.021593	RNF126	bodylen	ENSRNOG00000009028	ENSG00000070423	0.0938312	NA	NA	NA	NA	NA
Mbd3	0.0938756	NA	7	12179202	0.568689	0.071339	MBD3	bodylen	ENSRNOG00000028956	ENSG00000071655	0.0938756	NA	NA	NA	NA	NA
Snapc1	0.0938854	0.0864761	6	96871624	0.568689	0.025663	SNAPC1	bodylen	ENSRNOG00000009296	ENSG00000023608	0.161443	0.0882811	0.0860108	0.0868392	0.0852966	0.0860108
Fam83d	0.0940151	0.0828358	3	155269346	0.568762	0.10435	FAM83D	bodylen	ENSRNOG00000015794	ENSG00000101447	0.259403	0.0825842	0.0864271	0.079163	0.0851432	0.0812656
AABR07044388.2	0.0940465	0.0798466	20	4436418	0.568762	6.2014e-55	TNXB	bodylen	ENSRNOG00000033581	ENSG00000168477	0.437019	0.0798077	0.0796825	0.0798077	0.0799077	0.0800281
Vstm4	0.0940727	NA	16	9092301	0.568762	0.16845	VSTM4	bodylen	ENSRNOG00000020078	ENSG00000165633	0.0940727	NA	NA	NA	NA	NA
Larp7	0.0943275	0.166188	2	231867134	0.569356	0.023991	LARP7	bodylen	ENSRNOG00000048989	ENSG00000174720	0.0336525	0.100201	0.117711	0.803715	0.11244	NA
Gemin4	0.0943455	0.0943455	10	64368808	0.569356	NA	NA	bodylen	ENSRNOG00000055236	NA	NA	0.0943455	NA	NA	NA	NA
Ptpn14	0.0943464	NA	13	108696335	0.569356	8.7497e-13	PTPN14	bodylen	ENSRNOG00000003407	ENSG00000152104	0.0943464	NA	NA	NA	NA	NA
Fdx2	0.0944883	NA	8	22086533	0.569859	3.1294e-08	FDX2	bodylen	ENSRNOG00000023020	ENSG00000267673	0.0944883	NA	NA	NA	NA	NA
LOC103690038	0.0946368	0.0946368	1	88232616	0.570218	NA	NA	bodylen	ENSRNOG00000048894	NA	NA	0.0521312	0.155835	0.12376	0.10454	0.10193
Mettl11b	0.0946651	0.0948082	13	81988925	0.570218	0.018163	NTMT2	bodylen	ENSRNOG00000025415	ENSG00000203740	0.0943802	NA	0.105518	NA	NA	0.0860234
Rfx2	0.09475	0.09475	9	10216204	0.570377	0.0012468	RFX2	bodylen	ENSRNOG00000045846	ENSG00000087903	NA	NA	0.0965523	NA	NA	0.0930118
Psmb2	0.0948144	0.0948144	5	144701948	0.570412	0.22486	PSMB2	bodylen	ENSRNOG00000011463	ENSG00000126067	NA	NA	0.0948144	NA	NA	NA
AABR07015006.2	0.0949731	0.0762649	14	44803107	0.570683	NA	NA	bodylen	ENSRNOG00000051349	NA	0.743284	0.10597	0.10597	0.0530446	0.111753	0.0524962
Nrg2	0.0949767	NA	18	28835416	0.570683	0.30475	NRG2	bodylen	ENSRNOG00000019093	ENSG00000158458	0.0949767	NA	NA	NA	NA	NA
Rfng	0.0950874	0.168635	10	109943816	0.570996	0.00010983	RFNG	bodylen	ENSRNOG00000050298	ENSG00000169733	0.0289985	0.170536	0.171354	0.16966	0.166569	0.165208
Riok3	0.0953129	0.0638503	18	3565165	0.571997	6.2292e-12	RIOK3	bodylen	ENSRNOG00000023376	ENSG00000101782	0.537627	0.045192	NA	NA	0.107755	NA
Zbtb43	0.095441	0.095441	3	12493178	0.572412	0.014094	ZBTB43	bodylen	ENSRNOG00000017017	ENSG00000169155	NA	NA	NA	NA	NA	0.095441
Tspo	0.0955863	NA	7	124460357	0.572931	5.3846e-07	TSPO	bodylen	ENSRNOG00000010549	ENSG00000100300	0.0955863	NA	NA	NA	NA	NA
B9d2	0.0957255	0.0957255	1	82473736	0.573196	3.6274e-32	B9D2	bodylen	ENSRNOG00000028753	ENSG00000123810	NA	NA	NA	0.0957255	NA	NA
Fez1	0.095768	0.095768	8	39305127	0.573196	0.20536	FEZ1	bodylen	ENSRNOG00000006075	ENSG00000149557	NA	0.0965898	0.0962362	0.0933809	0.0963542	0.0963542
Irf5	0.0958539	0.0958539	4	56805131	0.573196	3.8675e-05	IRF5	bodylen	ENSRNOG00000007437	ENSG00000128604	NA	0.0938342	0.0938342	0.0980773	0.0989299	0.0948304
Tmc4	0.09587	0.09587	1	64046376	0.573196	0.28285	TMC4	bodylen	ENSRNOG00000059741	ENSG00000167608	NA	0.0943375	0.0970861	0.0943405	0.0994576	0.0943405
Zfp36l2	0.0959249	0.0959249	6	7417424	0.573196	0.00019747	ZFP36L2	bodylen	ENSRNOG00000005067	ENSG00000152518	NA	NA	0.0959249	NA	NA	NA
Lysmd4	0.0961401	0.0961401	1	128199321	0.573265	0.0020132	LYSMD4	bodylen	ENSRNOG00000050624	ENSG00000183060	NA	0.0758901	0.235797	0.0832286	0.0792529	0.0972696
Dlgap2	0.0961736	0.0961736	16	79872322	0.573265	0.51042	DLGAP2	bodylen	ENSRNOG00000012573	ENSG00000198010	NA	NA	0.0961736	NA	NA	0.0961736
Cnpy2	0.0961807	0.101009	7	2737764	0.573265	1.3131e-17	CNPY2	bodylen	ENSRNOG00000003549	ENSG00000257727	0.0775159	0.100809	0.100809	0.101076	0.101276	0.101076
Ric3	0.0961999	0.0961999	1	173630760	0.573265	0.012013	RIC3	bodylen	ENSRNOG00000014691	ENSG00000166405	NA	0.142035	0.0458995	0.110086	0.130054	0.149176
Spart	0.0962534	NA	2	144522071	0.573265	4.355e-06	SPART	bodylen	ENSRNOG00000014155	ENSG00000133104	0.0962534	NA	NA	NA	NA	NA
Clcn2	0.0963474	0.0963474	11	83883878	0.573265	0.0056979	CLCN2	bodylen	ENSRNOG00000001742	ENSG00000114859	NA	0.164192	0.164328	0.0358535	0.164704	0.155018
Nrxn3	0.0963488	0.0733701	6	112133203	0.573265	0.54672	NRXN3	bodylen	ENSRNOG00000047574	ENSG00000021645	0.858141	0.0739947	0.0743205	0.0736473	0.0736473	0.0713181
Th	0.0964585	0.0964585	1	216073030	0.573568	4.129e-13	TH	bodylen	ENSRNOG00000020410	ENSG00000180176	NA	0.0902724	0.0975236	NA	0.0942377	0.104937
Adcy10	0.0966705	NA	13	83721299	0.573642	0.023841	ADCY10	bodylen	ENSRNOG00000053410	ENSG00000143199	0.0966705	NA	NA	NA	NA	NA
Mthfd2l	0.0967619	0.0832055	14	18640276	0.573642	0.026342	MTHFD2L	bodylen	ENSRNOG00000021347	ENSG00000163738	0.369206	0.166825	0.325074	0.232302	0.0415629	0.0415629
Ung	0.0967721	0.282057	12	48246568	0.573642	0.0021138	UNG	bodylen	ENSRNOG00000000692	ENSG00000076248	0.0566628	NA	NA	NA	0.282057	NA
Eps8	0.0968338	0.0968338	4	171475566	0.573642	0.71822	EPS8	bodylen	ENSRNOG00000007047	ENSG00000151491	NA	NA	NA	NA	0.0968338	NA
Exosc2	0.096902	0.096902	3	10151283	0.573642	4.3369e-11	EXOSC2	bodylen	ENSRNOG00000009245	ENSG00000130713	NA	0.096902	NA	NA	NA	NA
Gins2	0.0969042	0.0969042	19	54151047	0.573642	0.41799	GINS2	bodylen	ENSRNOG00000017575	ENSG00000131153	NA	NA	NA	0.0927941	NA	0.101382
Duox1	0.0969118	NA	3	114253636	0.573642	0.0015882	DUOX1	bodylen	ENSRNOG00000033348	ENSG00000137857	0.0969118	NA	NA	NA	NA	NA
Pola2	0.0969738	0.0969738	1	221273570	0.573642	5.0829e-13	POLA2	bodylen	ENSRNOG00000020906	ENSG00000014138	NA	NA	NA	NA	0.203888	0.0626025
Tekt1	0.0970051	0.134379	10	58895673	0.573642	0.038331	TEKT1	bodylen	ENSRNOG00000014973	ENSG00000167858	0.0398631	0.0836995	0.393749	0.0880054	0.096141	0.396809
Disp3	0.0970604	0.0821643	5	165052870	0.573642	0.40298	DISP3	bodylen	ENSRNOG00000026447	ENSG00000204624	0.118252	NA	NA	NA	0.0821643	NA
Tmem170a	0.0971334	NA	19	44088611	0.573702	5.135e-06	TMEM170A	bodylen	ENSRNOG00000049019	ENSG00000166822	0.0971334	NA	NA	NA	NA	NA
Ikbkb	0.0975045	0.0784816	16	74177214	0.573702	0.0028428	IKBKB	bodylen	ENSRNOG00000019073	ENSG00000104365	0.128048	NA	NA	0.0784816	NA	NA
Kcnj8	0.0975779	0.0881177	4	176782497	0.573702	0.99531	KCNJ8	bodylen	ENSRNOG00000013463	ENSG00000121361	0.20206	0.0897143	0.0876247	0.0860211	0.0897143	0.0876247
Slc9b1	0.0977055	NA	2	240527129	0.573702	NA	NA	bodylen	ENSRNOG00000042985	NA	0.0977055	NA	NA	NA	NA	NA
Ttc37	0.0977224	0.108228	2	2903491	0.573702	0.42039	SKIC3	bodylen	ENSRNOG00000040297	ENSG00000198677	0.0654944	0.120753	0.110472	0.110472	0.0951688	0.107338
Zbtb16	0.0977735	0.0942881	8	52985312	0.573702	0.17627	ZBTB16	bodylen	ENSRNOG00000029980	ENSG00000109906	0.119719	0.0919404	0.0935298	0.0935298	0.10107	0.0919404
Atp5f1b	0.0977944	0.0977944	7	2504694	0.573702	0.65156	ATP5F1B	bodylen	ENSRNOG00000002840	ENSG00000110955	NA	0.0975132	0.0978011	0.0976974	0.0976974	0.0982662
Tecpr2	0.0978157	NA	6	135313007	0.573702	6.6988e-12	TECPR2	bodylen	ENSRNOG00000021904	ENSG00000196663	0.0978157	NA	NA	NA	NA	NA
Ankrd37	0.097867	0.097867	16	49462888	0.573702	0.89665	ANKRD37	bodylen	ENSRNOG00000031335	ENSG00000186352	NA	0.0536718	NA	0.159599	0.165311	NA
Ccndbp1	0.0979045	0.130837	3	112950889	0.573702	0.047286	CCNDBP1	bodylen	ENSRNOG00000011379	ENSG00000166946	0.0426602	0.130955	0.130695	0.130695	0.130955	0.130885
Rin1	0.0979454	0.0979454	1	220335253	0.573702	0.010074	RIN1	bodylen	ENSRNOG00000050223	ENSG00000174791	NA	0.0867131	0.101447	0.101128	0.101128	0.101128
Taf5l	0.0979519	0.0979519	19	56781858	0.573702	0.0069843	TAF5L	bodylen	ENSRNOG00000018027	ENSG00000135801	NA	0.0974726	0.0974726	0.0981428	0.0982453	0.0984345
Caskin1	0.0979634	0.0724124	10	13854338	0.573702	1.3816e-25	CASKIN1	bodylen	ENSRNOG00000003195	ENSG00000167971	0.614188	NA	0.246718	NA	0.055254	0.050618
Wdr66	0.0980045	0.0672603	12	38709594	0.573702	1.5418e-08	CFAP251	bodylen	ENSRNOG00000001342	ENSG00000158023	0.803328	NA	0.0674291	NA	0.0674377	0.0669166
AABR07003250.6	0.0980502	0.0980502	1	100320371	0.573702	NA	NA	bodylen	ENSRNOG00000062061	NA	NA	NA	0.0980502	NA	NA	NA
Kcnt2	0.0981207	0.11005	13	57131394	0.573702	0.74847	KCNT2	bodylen	ENSRNOG00000013312	ENSG00000162687	0.063293	0.134289	0.134289	0.134289	0.134289	0.0632123
Pheta2	0.0981297	NA	7	123573929	0.573702	0.28254	PHETA2	bodylen	ENSRNOG00000042522	ENSG00000177096	0.0981297	NA	NA	NA	NA	NA
B3gnt4	0.0981405	NA	12	38503360	0.573702	NA	NA	bodylen	ENSRNOG00000008544	NA	0.0981405	NA	NA	NA	NA	NA
Otub2	0.0982126	0.0883431	6	127282465	0.573702	5.0191e-05	OTUB2	bodylen	ENSRNOG00000009117	ENSG00000089723	0.211763	0.0926306	0.0926306	0.0814825	0.0908462	0.0852516
Ski	0.0982493	0.0982493	5	172559134	0.573702	9.7823e-22	SKI	bodylen	ENSRNOG00000055340	ENSG00000157933	NA	0.0807443	0.103838	0.10383	0.103838	0.103834
Mlxip	0.0983365	0.0595554	12	38567246	0.573867	2.6951e-17	MLXIP	bodylen	ENSRNOG00000001255	ENSG00000175727	0.25251	NA	0.0595554	NA	NA	NA
RGD1309748	0.0984357	0.163133	10	6841070	0.574102	1.1351e-05	HAPSTR1	bodylen	ENSRNOG00000002545	ENSG00000182831	0.0698669	NA	NA	NA	0.163133	NA
Cep135	0.0985001	NA	14	34051002	0.574134	0.46076	CEP135	bodylen	ENSRNOG00000002153	ENSG00000174799	0.0985001	NA	NA	NA	NA	NA
Fam149a	0.0985894	0.232993	16	50049827	0.574216	0.66076	FAM149A	bodylen	ENSRNOG00000021693	ENSG00000109794	0.0240986	0.236383	0.230101	0.236383	0.232136	0.230101
Dscc1	0.0986476	0.0986476	7	94758799	0.574216	7.7068e-07	DSCC1	bodylen	ENSRNOG00000026502	ENSG00000136982	NA	0.098734	0.098643	0.0986896	0.0985758	0.0985961
Plce1	0.0987446	0.0987446	1	257157263	0.574216	0.0047095	PLCE1	bodylen	ENSRNOG00000014276	ENSG00000138193	NA	NA	NA	NA	NA	0.0987446
Mrpl40	0.0988417	0.0750119	11	86276615	0.574216	0.023579	MRPL40	bodylen	ENSRNOG00000049686	ENSG00000185608	0.860036	0.0750081	0.0751993	0.0751093	0.0748551	0.074889
Fut7	0.0988453	0.0925669	3	2642530	0.574216	0.66484	FUT7	bodylen	ENSRNOG00000014156	ENSG00000180549	0.148189	0.0955438	0.101731	0.102357	0.0752993	0.0935643
Kit	0.0988683	0.0851394	14	35072107	0.574216	0.25944	KIT	bodylen	ENSRNOG00000002227	ENSG00000157404	0.253179	NA	0.0852732	0.0852732	0.0882222	0.082011
Plxdc2	0.0989596	0.0845467	17	83221826	0.57435	0.19773	PLXDC2	bodylen	ENSRNOG00000000142	ENSG00000120594	0.409026	0.0653176	0.0688763	0.076769	0.121771	0.122223
Loxl2	0.0990577	0.0990577	15	51303908	0.57435	1.5597e-09	LOXL2	bodylen	ENSRNOG00000016758	ENSG00000134013	NA	0.0858306	0.107515	0.091431	0.107515	0.107515
P2ry13	0.0990683	0.0907776	2	149430853	0.57435	0.39991	P2RY13	bodylen	ENSRNOG00000029756	ENSG00000181631	0.178059	0.642338	0.43019	0.016322	0.830257	0.642338
Arhgef19	0.0991636	0.0991636	5	159755534	0.574561	0.00032326	ARHGEF19	bodylen	ENSRNOG00000047967	ENSG00000142632	NA	0.095653	0.108332	0.0971536	0.0971536	0.0984858
Ppp1r13b	0.0992643	0.0992643	6	136398517	0.574802	0.093722	PPP1R13B	bodylen	ENSRNOG00000012653	ENSG00000088808	NA	0.258152	0.0329122	0.233929	NA	0.30247
Ccdc181	0.0995484	0.0995484	13	82574965	0.575789	0.37523	CCDC181	bodylen	ENSRNOG00000002860	ENSG00000117477	NA	0.258032	0.274165	0.0494126	0.274165	0.0492993
Fam20c	0.099553	NA	12	17913766	0.575789	0.14519	FAM20C	bodylen	ENSRNOG00000001314	ENSG00000177706	0.099553	NA	NA	NA	NA	NA
AABR07071440.1	0.0997844	0.0997844	8	115511973	0.576385	NA	NA	bodylen	ENSRNOG00000043480	NA	NA	0.100543	0.0764646	0.100679	0.113745	0.119056
Hk1	0.0997963	0.0907568	20	31912261	0.576385	0.0020063	HK1	bodylen	ENSRNOG00000046891	ENSG00000156515	0.163304	0.0798878	0.0939544	0.102964	0.0891998	NA
Pde4d	0.0998338	NA	2	40554145	0.576385	0.0025648	PDE4D	bodylen	ENSRNOG00000042536	ENSG00000113448	0.0998338	NA	NA	NA	NA	NA
Sipa1l1	0.0999482	0.0619781	6	106039990	0.576598	0.030979	SIPA1L1	bodylen	ENSRNOG00000007646	ENSG00000197555	0.236592	NA	NA	0.0619781	NA	NA
Eef1a2	0.100028	0.100028	3	176657106	0.576598	NA	NA	bodylen	ENSRNOG00000012477	NA	NA	NA	NA	0.100028	NA	NA
Cdh9	0.100048	0.0940403	2	66940056	0.576598	0.048705	CDH9	bodylen	ENSRNOG00000033837	ENSG00000113100	0.145839	0.0919501	0.0969271	0.0933477	0.0973424	0.0909773
AABR07063743.1	0.100171	0.100171	6	45384077	0.576963	NA	NA	bodylen	ENSRNOG00000051468	NA	NA	0.100339	NA	0.0995415	0.100639	NA
Prdx2	0.100294	0.0446406	19	26084902	0.577244	0.00017384	PRDX2	bodylen	ENSRNOG00000003520	ENSG00000167815	0.741444	NA	NA	NA	NA	0.0446406
Rapgef5	0.100432	0.267514	6	145546594	0.577244	0.00014946	RAPGEF5	bodylen	ENSRNOG00000005271	ENSG00000136237	0.027059	0.554845	NA	0.225239	0.225239	0.195484
Trmt5	0.100527	0.100527	6	96164578	0.577244	2.301e-06	TRMT5	bodylen	ENSRNOG00000007785	ENSG00000126814	NA	0.101435	0.100782	0.0993377	0.101795	0.0993377
Spry1	0.100539	0.100539	2	124400678	0.577244	0.0025837	SPRY1	bodylen	ENSRNOG00000025371	ENSG00000164056	NA	0.106553	0.102696	0.0897668	0.102696	0.102696
Htr3a	0.10054	0.101472	8	53211437	0.577244	0.0011993	HTR3A	bodylen	ENSRNOG00000006595	ENSG00000166736	0.0961201	0.101068	0.101068	0.102337	0.101068	0.101831
Siae	0.100669	NA	8	40078268	0.577244	0.18903	SIAE	bodylen	ENSRNOG00000031266	ENSG00000110013	0.100669	NA	NA	NA	NA	NA
Gpbp1	0.100682	0.100682	2	43002043	0.577244	0.036497	GPBP1	bodylen	ENSRNOG00000013002	ENSG00000062194	NA	0.0691548	0.0821726	0.83882	0.0721707	0.0706995
Pcdhb3	0.100698	0.090878	18	30381321	0.577244	5.7759e-05	PCDHB3	bodylen	ENSRNOG00000020095	ENSG00000113205	0.209359	0.0911082	0.0940545	0.0911082	0.0959697	0.083206
Oaz1	0.100754	0.100754	7	11752411	0.577244	0.00023732	OAZ1	bodylen	ENSRNOG00000019459	ENSG00000104904	NA	NA	0.100064	0.100876	NA	0.101328
Traf5	0.100954	0.100907	13	110758760	0.577387	0.10974	TRAF5	bodylen	ENSRNOG00000047957	ENSG00000082512	0.101193	0.0925944	0.0921695	0.144998	0.0986507	0.0915635
Stt3a	0.100998	NA	8	39181162	0.577387	0.033026	STT3A	bodylen	ENSRNOG00000031896	ENSG00000134910	0.100998	NA	NA	NA	NA	NA
Shc2	0.101082	NA	7	12948951	0.577387	NA	NA	bodylen	ENSRNOG00000008030	NA	0.101082	NA	NA	NA	NA	NA
Pou3f3	0.101103	0.369626	9	49479022	0.577387	5.7353e-06	POU3F3	bodylen	ENSRNOG00000038909	ENSG00000198914	0.0383631	0.366584	0.372693	NA	NA	NA
Lrrc2	0.101116	0.101116	8	119228611	0.577387	1.2631e-10	LRRC2	bodylen	ENSRNOG00000030688	ENSG00000163827	NA	NA	0.101116	0.101116	NA	NA
Mia	0.101134	0.101134	1	83991577	0.577387	0.011719	MIA	bodylen	ENSRNOG00000001499	ENSG00000261857	NA	0.100896	0.103244	0.101275	0.100546	0.0997745
Ep400	0.101315	NA	12	51948649	0.578078	1.2537e-05	EP400	bodylen	ENSRNOG00000037483	ENSG00000183495	0.101315	NA	NA	NA	NA	NA
Nupr1	0.101527	0.101527	1	194767473	0.57878	NA	NA	bodylen	ENSRNOG00000019206	NA	NA	0.101527	NA	NA	NA	NA
Stk10	0.101557	0.0945192	10	17421074	0.57878	0.00019688	STK10	bodylen	ENSRNOG00000004217	ENSG00000072786	0.130316	0.0996478	NA	NA	0.0827048	0.103925
Lmf1	0.101628	0.0867759	10	14945264	0.578846	3.4895e-18	LMF1	bodylen	ENSRNOG00000000230	ENSG00000103227	0.417398	0.0875578	0.0875578	0.0875578	0.0856283	0.0856283
Rheb	0.101688	0.101688	4	6827428	0.578848	0.24732	RHEB	bodylen	ENSRNOG00000050578	ENSG00000106615	NA	NA	NA	NA	0.101688	NA
Golga3	0.101778	0.167163	12	52512969	0.578978	1.2703e-08	GOLGA3	bodylen	ENSRNOG00000037437	ENSG00000090615	0.0724959	NA	NA	0.167163	NA	NA
Setd6	0.101829	0.101829	19	9762488	0.578978	0.00039696	SETD6	bodylen	ENSRNOG00000012447	ENSG00000103037	NA	0.184291	0.184291	0.0693436	NA	0.069647
Hinfp	0.101899	0.101899	8	48628339	0.579037	0.020934	HINFP	bodylen	ENSRNOG00000009499	ENSG00000172273	NA	0.0844011	0.0891988	0.122275	0.127746	0.0995068
Kpna3	0.102037	0.102037	15	41698280	0.579204	1.1596e-07	KPNA3	bodylen	ENSRNOG00000014945	ENSG00000102753	NA	0.103547	0.103272	0.0969857	0.104839	0.101903
Ranbp3	0.102114	0.090144	9	10344991	0.579204	0.33134	RANBP3	bodylen	ENSRNOG00000049785	ENSG00000031823	0.271014	0.0669895	0.0669895	0.205315	0.154958	0.0681357
Nfxl1	0.102123	0.102123	14	38192445	0.579204	0.02622	NFXL1	bodylen	ENSRNOG00000058588	ENSG00000170448	NA	0.182644	0.181994	0.042578	NA	0.186744
Reep6	0.102225	0.107004	7	12240059	0.579204	0.46779	REEP6	bodylen	ENSRNOG00000033262	ENSG00000115255	0.0834416	0.105936	0.104528	0.107889	0.103099	0.114222
Tmem185b	0.102282	0.102282	13	35554963	0.579204	NA	NA	bodylen	ENSRNOG00000047257	NA	NA	0.102282	NA	NA	NA	NA
Tubb4a	0.102292	0.102292	9	9961020	0.579204	0.2018	TUBB4A	bodylen	ENSRNOG00000047505	ENSG00000104833	NA	0.120497	0.0719285	0.112604	0.100231	0.126729
Med24	0.102496	0.102496	10	86620159	0.579204	0.02364	MED24	bodylen	ENSRNOG00000008711	ENSG00000008838	NA	NA	NA	0.102496	NA	NA
Aard	0.102532	0.0921719	7	91588457	0.579204	0.021062	AARD	bodylen	ENSRNOG00000004708	ENSG00000205002	0.221619	0.0657889	0.0891236	0.108785	0.105583	0.108464
Rflnb	0.102543	0.102543	10	64196126	0.579204	3.4999e-05	RFLNB	bodylen	ENSRNOG00000006674	ENSG00000183688	NA	0.101649	0.101649	0.106484	0.10307	0.100078
Tnks	0.102552	0.0800466	16	60925092	0.579204	5.2357e-07	TNKS	bodylen	ENSRNOG00000011625	ENSG00000173273	0.8116	0.101189	0.0713762	0.101189	0.0679278	0.0713762
Cdc42ep2	0.102652	0.102652	1	221272352	0.579204	5.3786e-05	CDC42EP2	bodylen	ENSRNOG00000020904	ENSG00000149798	NA	NA	0.108181	0.0905306	0.111805	NA
Cck	0.1027	0.089404	8	130120522	0.579204	0.9734	CCK	bodylen	ENSRNOG00000019321	ENSG00000187094	0.145022	0.0660175	0.136887	NA	NA	NA
Shkbp1	0.102853	0.102853	1	84154702	0.579204	4.4554e-06	SHKBP1	bodylen	ENSRNOG00000020882	ENSG00000160410	NA	NA	NA	0.102853	NA	NA
Sp5	0.102888	0.102888	3	56766474	0.579204	0.019426	SP5	bodylen	ENSRNOG00000054086	ENSG00000204335	NA	0.114776	0.0877934	0.114776	0.101021	0.101021
R3hcc1	0.102915	0.0862558	15	51369105	0.579204	9.8976e-16	R3HCC1	bodylen	ENSRNOG00000016777	ENSG00000104679	0.528931	0.0861554	0.0874936	0.087838	0.085226	0.0846525
Irs1	0.102925	NA	9	88033667	0.579204	2.3189e-10	IRS1	bodylen	ENSRNOG00000014597	ENSG00000169047	0.102925	NA	NA	NA	NA	NA
Zdhhc20	0.102999	0.102999	15	38109300	0.579204	0.050105	ZDHHC20	bodylen	ENSRNOG00000011024	ENSG00000180776	NA	NA	NA	NA	NA	0.102999
Pum3	0.103	0.103	1	245476528	0.579204	0.87747	PUM3	bodylen	ENSRNOG00000012574	ENSG00000080608	NA	0.111105	0.111105	0.10466	0.0858341	0.106911
Amotl2	0.103198	0.0737223	8	111209907	0.579675	2.1196e-10	AMOTL2	bodylen	ENSRNOG00000008487	ENSG00000114019	0.366333	0.226877	NA	0.0431973	NA	NA
Cutc	0.103367	0.103367	1	263511536	0.579675	0.035433	CUTC	bodylen	ENSRNOG00000017298	ENSG00000119929	NA	0.0523734	0.0550216	0.355403	0.609123	NA
Abcg1	0.10337	0.10337	20	9743268	0.579675	0.54067	ABCG1	bodylen	ENSRNOG00000001158	ENSG00000160179	NA	NA	NA	0.10337	NA	NA
Tbcc	0.103371	0.0864926	9	16405184	0.579675	0.051477	TBCC	bodylen	ENSRNOG00000048291	ENSG00000124659	0.539334	0.021756	0.338886	0.232859	0.278594	0.278594
Vps13d	0.103381	0.0760463	5	162891450	0.579675	0.21235	VPS13D	bodylen	ENSRNOG00000016443	ENSG00000048707	0.158889	0.0760463	NA	NA	NA	NA
LOC100912195	0.103507	0.103507	1	116565789	0.57976	NA	NA	bodylen	ENSRNOG00000033844	NA	NA	0.0895398	0.106015	NA	0.100364	0.123478
Fcrl2	0.103515	0.106081	2	186595050	0.57976	NA	NA	bodylen	ENSRNOG00000016164	NA	0.0923005	0.104139	0.106556	0.10545	0.107774	0.106556
Pnisr	0.103679	0.103679	5	35991067	0.579823	0.043708	PNISR	bodylen	ENSRNOG00000008782	ENSG00000132424	NA	NA	NA	NA	NA	0.103679
Iscu	0.103699	0.12351	12	48621453	0.579823	0.00093475	ISCU	bodylen	ENSRNOG00000000701	ENSG00000136003	0.0626532	0.0969463	NA	0.137451	0.139592	0.130409
Rbm38	0.103706	0.103706	3	171037956	0.579823	0.85464	RBM38	bodylen	ENSRNOG00000006420	ENSG00000132819	NA	NA	0.0638664	0.249518	NA	NA
AABR07016572.1	0.103929	0.0917486	14	104708647	0.580592	NA	NA	bodylen	ENSRNOG00000061005	NA	0.2748	0.0838693	0.102015	0.0941134	0.0809238	0.102015
Mtm1	0.103962	0.10705	6	18821814	0.580592	NA	NA	bodylen	ENSRNOG00000002516	NA	0.090794	0.10648	0.105153	0.108337	0.108883	0.10648
Ccdc167	0.104065	0.0900415	20	8369330	0.580621	NA	NA	bodylen	ENSRNOG00000000531	NA	0.354398	0.120101	0.0869353	0.0839616	0.0839616	0.0839616
Casc3	0.104247	0.0638832	10	86724426	0.580621	0.00050412	CASC3	bodylen	ENSRNOG00000009716	ENSG00000108349	0.750125	NA	0.0627221	0.0650875	NA	NA
Ncln	0.104265	0.104487	7	11081535	0.580621	0.004233	NCLN	bodylen	ENSRNOG00000004793	ENSG00000125912	0.103166	0.104583	0.104583	0.104583	0.104583	0.104105
Sc5d	0.104265	NA	8	46525399	0.580621	NA	NA	bodylen	ENSRNOG00000008305	NA	0.104265	NA	NA	NA	NA	NA
Nkain4	0.104363	0.0855187	3	176444543	0.580621	0.54095	NKAIN4	bodylen	ENSRNOG00000031834	ENSG00000101198	0.652862	0.123178	0.0742035	0.101623	0.0742035	0.0734211
Aim2	0.10438	0.10438	13	91954137	0.580621	0.2646	AIM2	bodylen	ENSRNOG00000003480	ENSG00000163568	NA	NA	NA	NA	NA	0.10438
Gls2	0.104385	NA	7	2605718	0.580621	2.3921e-07	GLS2	bodylen	ENSRNOG00000031612	ENSG00000135423	0.104385	NA	NA	NA	NA	NA
Casp3	0.104458	0.089088	16	48845011	0.580696	0.65351	CASP3	bodylen	ENSRNOG00000010475	ENSG00000164305	0.429122	0.0887543	0.0893128	0.0890314	0.0890314	0.0893128
Smc4	0.104622	0.0833872	2	165601006	0.581007	0.092088	SMC4	bodylen	ENSRNOG00000010274	ENSG00000113810	0.758493	0.0946522	0.0854173	0.078607	0.078607	0.0816152
Sp1	0.104633	0.104633	7	144014172	0.581007	0.005214	SP1	bodylen	ENSRNOG00000014084	ENSG00000185591	NA	NA	0.102192	NA	NA	0.10719
Ppt1	0.104699	0.614339	5	140538259	0.581039	3.9857e-05	PPT1	bodylen	ENSRNOG00000012616	ENSG00000131238	0.0163459	0.615427	0.618287	0.609829	0.614418	0.613688
Nudt2	0.104906	0.0697511	5	57845818	0.581566	0.001957	NUDT2	bodylen	ENSRNOG00000013110	ENSG00000164978	0.936043	0.0641223	0.0616417	0.0651587	0.0935555	0.0721707
Pld6	0.104913	0.129389	10	46142800	0.581566	0.0012232	PLD6	bodylen	ENSRNOG00000021657	ENSG00000179598	0.0880213	NA	NA	0.129389	NA	NA
Bche	0.105088	0.0915816	2	171100139	0.582141	0.0054378	BCHE	bodylen	ENSRNOG00000009826	ENSG00000114200	0.325063	0.0913944	0.092338	0.0913944	0.0913944	0.0913944
Rabggta	0.105189	NA	15	34393232	0.582141	2.9357e-14	RABGGTA	bodylen	ENSRNOG00000030483	ENSG00000100949	0.105189	NA	NA	NA	NA	NA
Sema5a	0.10534	NA	2	85377317	0.582141	0.12268	SEMA5A	bodylen	ENSRNOG00000011977	ENSG00000112902	0.10534	NA	NA	NA	NA	NA
Ngef	0.105434	NA	9	94569285	0.582141	7.9735e-10	NGEF	bodylen	ENSRNOG00000016653	ENSG00000066248	0.105434	NA	NA	NA	NA	NA
Cwf19l2	0.105448	0.0981553	6	18970563	0.582141	0.17662	CWF19L2	bodylen	ENSRNOG00000024372	ENSG00000152404	0.165477	0.0981488	0.0982333	0.0982333	0.098028	0.0981332
Efemp2	0.105473	0.105473	1	220854402	0.582141	5.5886e-10	EFEMP2	bodylen	ENSRNOG00000020587	ENSG00000172638	NA	0.0796021	0.123001	0.129524	0.0912672	0.123422
Prdm2	0.105493	0.0900887	5	161770652	0.582141	0.00026035	PRDM2	bodylen	ENSRNOG00000033522	ENSG00000116731	0.423755	0.0900902	0.0892555	0.0909355	0.0898215	0.0903574
Gpd1l	0.105496	0.105496	8	122954947	0.582141	NA	NA	bodylen	ENSRNOG00000026455	NA	NA	NA	0.105496	NA	NA	NA
Ppip5k2	0.105638	0.614087	9	111220857	0.58238	7.9201e-05	PPIP5K2	bodylen	ENSRNOG00000011613	ENSG00000145725	0.0335429	0.704744	NA	NA	0.49988	NA
Adam23	0.10567	0.10567	9	70133968	0.58238	0.054168	ADAM23	bodylen	ENSRNOG00000012424	ENSG00000114948	NA	0.10567	NA	NA	NA	NA
Mzt1	0.105718	0.105718	15	83431177	0.58238	NA	NA	bodylen	ENSRNOG00000024813	NA	NA	0.105252	0.106016	0.106839	0.105252	0.105252
Zfp873	0.105804	NA	7	10771127	0.582488	NA	NA	bodylen	ENSRNOG00000021900	NA	0.105804	NA	NA	NA	NA	NA
Ctif	0.105858	0.0585142	18	71463485	0.582488	0.12381	CTIF	bodylen	ENSRNOG00000018342	ENSG00000134030	0.375573	NA	NA	NA	NA	0.0585142
Srsf7	0.106072	0.106072	6	2880517	0.582778	0.22722	SRSF7	bodylen	ENSRNOG00000027360	ENSG00000115875	NA	NA	NA	0.106072	NA	NA
Eif2ak1	0.106149	NA	12	12748784	0.582778	0.019749	EIF2AK1	bodylen	ENSRNOG00000001050	ENSG00000086232	0.106149	NA	NA	NA	NA	NA
Elavl2	0.106205	0.157738	5	109499407	0.582778	0.0075084	ELAVL2	bodylen	ENSRNOG00000006853	ENSG00000107105	0.0795033	NA	NA	NA	0.157738	NA
Mrpl2	0.106264	NA	9	16643618	0.582778	0.00018462	MRPL2	bodylen	ENSRNOG00000018057	ENSG00000112651	0.106264	NA	NA	NA	NA	NA
Rph3a	0.106288	0.0949022	12	41073823	0.582778	0.13544	RPH3A	bodylen	ENSRNOG00000001368	ENSG00000089169	0.246031	0.0931935	0.106614	0.0886342	0.0982824	0.0898802
Vmo1	0.106418	0.106418	10	57120498	0.582778	0.19927	VMO1	bodylen	ENSRNOG00000026508	ENSG00000182853	NA	NA	NA	0.106222	0.106614	NA
Ssu72	0.106431	NA	5	173152963	0.582778	6.6239e-06	SSU72	bodylen	ENSRNOG00000017829	ENSG00000160075	0.106431	NA	NA	NA	NA	NA
Mmp16	0.106435	0.639204	5	31568418	0.582778	0.10933	MMP16	bodylen	ENSRNOG00000005708	ENSG00000156103	0.0195494	0.639391	NA	0.637766	0.634499	0.645073
Mtmr6	0.106563	NA	15	40558931	0.582778	0.053515	MTMR6	bodylen	ENSRNOG00000012918	ENSG00000139505	0.106563	NA	NA	NA	NA	NA
Btg3	0.106612	0.106612	11	16873645	0.582778	0.00019059	BTG3	bodylen	ENSRNOG00000001555	ENSG00000154640	NA	0.103042	NA	NA	0.108487	0.108487
Ntn3	0.106738	0.0867287	10	13577724	0.582778	NA	NA	bodylen	ENSRNOG00000006970	NA	0.29691	0.0965685	NA	0.0838248	NA	0.0812314
Numbl	0.10674	0.10674	1	84067937	0.582778	4.8562e-06	NUMBL	bodylen	ENSRNOG00000020867	ENSG00000105245	NA	0.106871	0.106293	0.107265	NA	0.106537
Aldh3b1	0.106768	0.106768	1	219145458	0.582778	0.40124	ALDH3B1	bodylen	ENSRNOG00000017512	ENSG00000006534	NA	0.155104	0.0837896	0.184539	0.0854507	0.0866338
Rnf26	0.106887	NA	8	48447112	0.582778	NA	NA	bodylen	ENSRNOG00000007720	NA	0.106887	NA	NA	NA	NA	NA
Fadd	0.106895	0.106895	1	217742928	0.582778	2.4156e-06	FADD	bodylen	ENSRNOG00000047035	ENSG00000168040	NA	NA	NA	NA	0.106895	NA
AABR07067310.1	0.106907	0.175743	9	39501440	0.582778	NA	NA	bodylen	ENSRNOG00000055308	NA	0.0479463	NA	0.175371	NA	0.175929	0.175929
Shtn1	0.107011	0.107011	1	280130503	0.582778	0.055104	SHTN1	bodylen	ENSRNOG00000018350	ENSG00000187164	NA	0.109964	0.0966926	0.111556	0.108284	0.109964
Sdf2	0.107032	0.0975297	10	65507581	0.582778	0.00105	SDF2	bodylen	ENSRNOG00000012121	ENSG00000132581	0.20165	0.122095	0.111626	0.0778411	0.129249	0.0733953
Cytl1	0.107059	0.116294	14	77805129	0.582778	4.591e-09	CYTL1	bodylen	ENSRNOG00000028108	ENSG00000170891	0.0862829	NA	NA	0.113639	0.120967	0.114533
Rttn	0.107112	0.107112	18	86071661	0.582778	0.80276	RTTN	bodylen	ENSRNOG00000038200	ENSG00000176225	NA	NA	0.102542	0.11209	NA	NA
Flad1	0.107168	0.107168	2	188726993	0.582778	0.21563	FLAD1	bodylen	ENSRNOG00000020642	ENSG00000160688	NA	0.108159	0.108465	0.105364	0.108588	0.105364
Clstn3	0.10727	NA	4	157043924	0.583009	0.026903	CLSTN3	bodylen	ENSRNOG00000011156	ENSG00000139182	0.10727	NA	NA	NA	NA	NA
Samd4a	0.107377	0.0982512	15	23665201	0.583266	1.7106e-07	SAMD4A	bodylen	ENSRNOG00000010489	ENSG00000020577	0.194716	0.099932	0.101785	0.100813	0.0944794	0.0947281
Pde10a	0.107497	0.107497	1	52360295	0.58359	9.8821e-09	PDE10A	bodylen	ENSRNOG00000011310	ENSG00000112541	NA	0.0345797	0.897726	0.0729728	0.25968	NA
Slc6a7	0.107679	0.110778	18	56305734	0.584172	1.5796e-06	SLC6A7	bodylen	ENSRNOG00000018644	ENSG00000011083	0.0943969	0.106629	0.110696	0.110696	0.110696	0.115515
Ppp4r4	0.107728	0.107728	6	127400584	0.584172	0.64494	PPP4R4	bodylen	ENSRNOG00000054052	ENSG00000119698	NA	0.0925426	0.0803992	0.0952787	0.100279	0.309988
Hmcn1	0.107784	0.107784	13	67799790	0.584172	0.073177	HMCN1	bodylen	ENSRNOG00000028627	ENSG00000143341	NA	NA	0.107439	0.108131	NA	NA
Spred2	0.107981	0.0920119	14	104191516	0.58488	0.0015484	SPRED2	bodylen	ENSRNOG00000004888	ENSG00000198369	0.130285	NA	NA	NA	0.0920119	NA
Mcc	0.108082	0.88158	18	35683184	0.58488	2.4401e-06	MCC	bodylen	ENSRNOG00000011271	ENSG00000171444	0.0130348	0.657905	0.643739	0.718034	0.962319	NA
Slx4ip	0.108101	0.108101	3	129885825	0.58488	0.0013666	SLX4IP	bodylen	ENSRNOG00000007430	ENSG00000149346	NA	0.108101	NA	NA	NA	NA
Kcna1	0.108155	0.108155	4	159190803	0.58488	NA	NA	bodylen	ENSRNOG00000019750	NA	NA	NA	NA	NA	NA	0.108155
Myom3	0.108269	NA	5	154112075	0.58517	0.033422	MYOM3	bodylen	ENSRNOG00000032994	ENSG00000142661	0.108269	NA	NA	NA	NA	NA
Capn3	0.108453	NA	3	112228719	0.585843	0.35083	CAPN3	bodylen	ENSRNOG00000008609	ENSG00000092529	0.108453	NA	NA	NA	NA	NA
Myl6	0.108566	0.0989534	7	2906136	0.585888	0.0094457	MYL6	bodylen	ENSRNOG00000054140	ENSG00000092841	0.203862	0.0924538	0.0924538	0.111081	0.114298	0.089587
Marf1	0.108634	0.0888126	10	908805	0.585888	0.39991	MARF1	bodylen	ENSRNOG00000056248	ENSG00000166783	0.463555	0.0788438	0.0806153	NA	0.120264	0.0856865
Gpr68	0.108701	NA	6	124874150	0.585888	0.31352	GPR68	bodylen	ENSRNOG00000046309	ENSG00000119714	0.108701	NA	NA	NA	NA	NA
Tff3	0.108746	NA	20	9850802	0.585888	0.3971	TFF3	bodylen	ENSRNOG00000001159	ENSG00000160180	0.108746	NA	NA	NA	NA	NA
Hdac4	0.108763	NA	9	99057088	0.585888	0.76722	HDAC4	bodylen	ENSRNOG00000020372	ENSG00000068024	0.108763	NA	NA	NA	NA	NA
Tomm22	0.109018	0.201499	7	120901933	0.586938	0.010411	TOMM22	bodylen	ENSRNOG00000014058	ENSG00000100216	0.0316809	0.247574	0.1402	0.278653	0.30114	0.1402
Rpp21	0.109127	0.109127	20	2515519	0.587199	NA	NA	bodylen	ENSRNOG00000000786	NA	NA	0.122341	0.121218	0.123923	0.076856	0.119389
Dhtkd1	0.109417	0.162533	17	76306584	0.588082	0.2721	DHTKD1	bodylen	ENSRNOG00000023587	ENSG00000181192	0.0404033	0.162299	0.162338	0.163398	0.162299	0.162338
Gper1	0.109438	0.245887	12	17309833	0.588082	1.3493e-05	GPER1	bodylen	ENSRNOG00000001287	ENSG00000164850	0.0498979	NA	NA	NA	0.245623	0.246152
Csnk2b	0.109472	NA	20	5107320	0.588082	2.7546e-103	CSNK2B	bodylen	ENSRNOG00000000847	ENSG00000204435	0.109472	NA	NA	NA	NA	NA
Apba3	0.109592	0.0859421	7	11315842	0.588255	0.21786	APBA3	bodylen	ENSRNOG00000020466	ENSG00000011132	0.795217	0.0856293	0.0861454	0.0860779	0.0860902	0.0857702
Acacb	0.109625	0.109625	12	48127148	0.588255	0.00016607	ACACB	bodylen	ENSRNOG00000000658	ENSG00000076555	NA	0.0955746	0.257739	0.0609962	0.260794	0.0847139
Fbh1	0.109873	0.109873	17	70399048	0.589041	0.091567	FBH1	bodylen	ENSRNOG00000018549	ENSG00000134452	NA	0.0918899	0.095936	0.295767	0.0966773	0.091471
Sord	0.109893	0.215559	3	114176308	0.589041	0.40963	SORD	bodylen	ENSRNOG00000017291	ENSG00000140263	0.0303254	0.215079	0.216085	0.215079	0.215777	0.215777
Prr13	0.109967	NA	7	144064930	0.589116	NA	NA	bodylen	ENSRNOG00000042094	NA	0.109967	NA	NA	NA	NA	NA
Rab11b	0.110144	NA	7	18598879	0.589741	NA	NA	bodylen	ENSRNOG00000007648	NA	0.110144	NA	NA	NA	NA	NA
Zfp414	0.110371	0.110371	7	18497806	0.590396	1.557e-12	PRAM1	bodylen	ENSRNOG00000008378	ENSG00000133246	NA	0.110329	0.110329	0.110645	0.1108	0.109755
AABR07031445.1	0.110418	0.102626	18	14756683	0.590396	NA	NA	bodylen	ENSRNOG00000047261	NA	0.17516	0.102604	0.102633	0.102642	0.102625	0.102625
Erich2	0.110472	0.103187	3	56802713	0.590396	0.0021337	ERICH2	bodylen	ENSRNOG00000056087	ENSG00000204334	0.168553	0.103152	0.103687	0.103356	0.102538	0.103211
AC117889.1	0.110617	0.104091	10	975696	0.590396	NA	NA	bodylen	ENSRNOG00000053079	NA	0.159641	0.103873	0.103873	0.103346	0.10432	0.105059
Gtf2b	0.110657	0.110657	2	248715280	0.590396	6.6284e-30	GTF2B	bodylen	ENSRNOG00000011135	ENSG00000137947	NA	NA	NA	0.178126	NA	0.0794477
Nradd	0.110683	NA	8	118890398	0.590396	NA	NA	bodylen	ENSRNOG00000020936	NA	0.110683	NA	NA	NA	NA	NA
Mip	0.110734	0.110734	7	2635742	0.590396	1.2948e-05	MIP	bodylen	ENSRNOG00000003132	ENSG00000135517	NA	NA	0.110734	NA	NA	NA
Fzd3	0.110752	0.0835904	15	48601265	0.590396	0.92166	FZD3	bodylen	ENSRNOG00000047211	ENSG00000104290	0.764334	0.0690177	0.0702763	0.068342	0.208804	NA
Lzts3	0.110867	0.110867	3	123175859	0.59067	2.4764e-05	LZTS3	bodylen	ENSRNOG00000021231	ENSG00000088899	NA	0.110867	NA	NA	NA	NA
Mtrf1	0.111052	0.0765684	15	61662263	0.59067	0.47403	MTRF1	bodylen	ENSRNOG00000047106	ENSG00000120662	0.470242	NA	0.0889426	NA	0.0671715	NA
Mfn2	0.111064	NA	5	164684508	0.59067	0.65259	MFN2	bodylen	ENSRNOG00000046424	ENSG00000116688	0.111064	NA	NA	NA	NA	NA
Rcsd1	0.111076	0.111076	13	83854663	0.59067	0.50332	RCSD1	bodylen	ENSRNOG00000003283	ENSG00000198771	NA	0.111076	NA	NA	NA	NA
Pisd	0.11114	0.11114	14	83298673	0.59067	1.362e-05	PISD	bodylen	ENSRNOG00000018319	ENSG00000241878	NA	NA	NA	NA	NA	0.11114
Cel	0.111168	0.111168	3	7134020	0.59067	0.28206	CEL	bodylen	ENSRNOG00000010406	ENSG00000170835	NA	NA	0.111168	NA	NA	NA
Foxq1	0.111282	0.111282	17	34224817	0.590688	NA	NA	bodylen	ENSRNOG00000021752	NA	NA	NA	NA	NA	0.111282	NA
Uchl1	0.111292	0.111292	14	43133217	0.590688	0.60033	UCHL1	bodylen	ENSRNOG00000002343	ENSG00000154277	NA	0.111796	0.110012	0.110012	NA	0.113418
Slc1a6	0.111439	0.0934983	7	13730252	0.591142	0.23391	SLC1A6	bodylen	ENSRNOG00000007509	ENSG00000105143	0.530961	0.0875989	0.0999928	0.0870238	0.105332	0.0902142
Coa8	0.111771	0.172281	6	136185486	0.592411	1.6361e-10	COA8	bodylen	ENSRNOG00000011542	ENSG00000256053	0.0645635	0.0790436	NA	NA	NA	0.675909
Slc10a4	0.111799	NA	14	37764838	0.592411	9.2863e-18	SLC10A4	bodylen	ENSRNOG00000026091	ENSG00000145248	0.111799	NA	NA	NA	NA	NA
Polg2	0.111885	0.0578605	10	94968835	0.592542	0.2125	POLG2	bodylen	ENSRNOG00000013728	ENSG00000256525	0.495846	0.0578605	NA	NA	NA	NA
Ssh1	0.111949	0.150435	12	48403796	0.59256	0.081372	SSH1	bodylen	ENSRNOG00000000695	ENSG00000084112	0.0480741	0.162157	0.139205	0.155255	0.162157	0.137138
Slc16a8	0.112026	NA	7	120486265	0.592613	0.0002987	SLC16A8	bodylen	ENSRNOG00000012090	ENSG00000100156	0.112026	NA	NA	NA	NA	NA
Esrrg	0.112081	NA	13	106463367	0.592613	0.0084058	ESRRG	bodylen	ENSRNOG00000002593	ENSG00000196482	0.112081	NA	NA	NA	NA	NA
Pcdhga4	0.112248	0.201398	18	30831364	0.59291	NA	NA	bodylen	ENSRNOG00000042322	NA	0.033437	0.201428	0.201428	0.201433	0.201428	0.201272
Tmem245	0.112259	0.112259	5	73918746	0.59291	8.0428e-07	TMEM245	bodylen	ENSRNOG00000026271	ENSG00000106771	NA	NA	0.112259	NA	NA	NA
Gin1	0.112665	0.185423	9	111199140	0.594659	2.4796e-05	GIN1	bodylen	ENSRNOG00000011962	ENSG00000145723	0.0366448	0.175336	0.183826	0.211968	0.190884	0.169944
Nfam1	0.112712	0.112712	7	123856566	0.594659	0.30546	NFAM1	bodylen	ENSRNOG00000022975	ENSG00000235568	NA	0.11691	0.113588	0.109474	0.11691	0.107325
Padi2	0.112848	0.116485	5	159428514	0.594822	3.8725e-21	PADI2	bodylen	ENSRNOG00000007574	ENSG00000117115	0.0975165	0.127012	0.1297	0.125429	0.127012	0.0866489
Ubqln1	0.11299	0.11299	17	6840462	0.594822	5.9622e-12	UBQLN1	bodylen	ENSRNOG00000019282	ENSG00000135018	NA	0.11299	NA	NA	NA	NA
Ace	0.113012	0.336116	10	94170765	0.594822	0.0006401	ACE	bodylen	ENSRNOG00000062101	ENSG00000159640	0.0237906	0.294998	0.395313	0.369201	0.369201	0.272964
AABR07045621.1	0.113045	0.0865333	20	53775354	0.594822	NA	NA	bodylen	ENSRNOG00000049150	NA	0.835424	0.0925883	0.0683561	0.0925883	0.0928354	0.0925883
Stard7	0.113072	0.0766837	3	119698651	0.594822	0.50606	STARD7	bodylen	ENSRNOG00000013479	ENSG00000084090	0.206249	NA	NA	NA	NA	0.0766837
Scg5	0.113113	0.113113	3	105235049	0.594822	0.59946	SCG5	bodylen	ENSRNOG00000007542	ENSG00000166922	NA	0.112627	0.112356	0.11442	0.112627	0.113561
Slc25a33	0.113207	0.0937181	5	166701464	0.594822	NA	NA	bodylen	ENSRNOG00000016949	NA	0.416057	0.153352	0.0793385	0.0922851	NA	0.0780201
Sec24a	0.113267	0.118343	10	37139805	0.594822	1.5366e-16	SEC24A	bodylen	ENSRNOG00000004563	ENSG00000113615	0.0931089	0.110213	0.157073	0.111768	0.111155	0.1123
Grn	0.113421	0.110838	10	90376932	0.594822	0.15195	GRN	bodylen	ENSRNOG00000021031	ENSG00000030582	0.12191	0.113034	0.113034	NA	0.106681	NA
Atraid	0.113463	0.0940704	6	26680597	0.594822	NA	NA	bodylen	ENSRNOG00000006326	NA	0.410375	0.0993467	0.0566507	0.133654	0.133654	NA
Ndfip1	0.113478	0.113478	18	31574820	0.594822	3.4353e-05	NDFIP1	bodylen	ENSRNOG00000013562	ENSG00000131507	NA	0.0917312	0.092137	0.0917312	0.0914565	0.519949
Frrs1	0.113506	0.080179	2	220432036	0.594822	0.068143	FRRS1	bodylen	ENSRNOG00000016351	ENSG00000156869	0.412486	0.0838585	NA	0.0768028	NA	NA
Rhoa	0.113538	0.52381	8	117106575	0.594822	4.0561e-06	RHOA	bodylen	ENSRNOG00000050519	ENSG00000067560	0.0578436	NA	NA	NA	0.52381	NA
Stk11	0.113616	0.282678	7	12441048	0.594914	0.029389	STK11	bodylen	ENSRNOG00000014287	ENSG00000118046	0.0491973	NA	NA	NA	0.25076	0.320785
Cinp	0.113729	0.0983722	6	135290529	0.595183	1.5391e-12	CINP	bodylen	ENSRNOG00000008035	ENSG00000100865	0.375637	0.0984999	0.0990343	0.0973606	0.0979525	0.0990343
Rab23	0.113839	NA	9	38470297	0.595278	0.09325	RAB23	bodylen	ENSRNOG00000012629	ENSG00000112210	0.113839	NA	NA	NA	NA	NA
Srebf1	0.113869	0.175153	10	46571583	0.595278	0.08212	SREBF1	bodylen	ENSRNOG00000003463	ENSG00000072310	0.040078	0.429745	0.0850558	0.0866502	0.429745	0.361045
Cse1l	0.114046	0.109686	3	163664135	0.59588	2.6709e-38	CSE1L	bodylen	ENSRNOG00000007665	ENSG00000124207	0.141902	0.105238	0.104943	0.125238	0.110198	0.105238
Pomp	0.114129	0.754658	12	8976584	0.595997	0.12118	POMP	bodylen	ENSRNOG00000049229	ENSG00000132963	0.0495913	0.754658	NA	NA	NA	NA
Slc2a1	0.114213	0.253905	5	138154672	0.596113	0.0020156	SLC2A1	bodylen	ENSRNOG00000007284	ENSG00000117394	0.0521629	0.20145	NA	NA	NA	0.330743
Shpk	0.114292	NA	10	59765257	0.596205	0.19373	SHPK	bodylen	ENSRNOG00000019458	ENSG00000197417	0.114292	NA	NA	NA	NA	NA
Il10ra	0.114581	0.119622	8	49560034	0.596842	0.74747	IL10RA	bodylen	ENSRNOG00000016308	ENSG00000110324	0.0944807	0.125126	0.124167	0.12734	0.101418	0.124167
Prkrip1	0.114687	0.0962339	12	23514980	0.596842	NA	NA	bodylen	ENSRNOG00000001426	NA	0.366344	0.109493	0.0959118	NA	0.0959118	0.0862883
RGD1563365	0.114702	0.114702	7	26472287	0.596842	0.29091	NOPCHAP1	bodylen	ENSRNOG00000008696	ENSG00000151131	NA	NA	NA	0.0988365	0.136265	NA
Aldh7a1	0.114703	0.112733	18	51619006	0.596842	0.17227	ALDH7A1	bodylen	ENSRNOG00000014645	ENSG00000164904	0.125628	0.0977437	0.0902491	0.0902491	0.165052	0.165052
Sfxn5	0.114829	0.106535	4	116993913	0.596842	0.0067573	SFXN5	bodylen	ENSRNOG00000037871	ENSG00000144040	0.184535	0.105125	0.112556	0.105125	0.105125	0.105125
Mllt1	0.114839	NA	9	10110388	0.596842	2.6131e-06	MLLT1	bodylen	ENSRNOG00000048736	ENSG00000130382	0.114839	NA	NA	NA	NA	NA
Ass1	0.114854	NA	3	10327413	0.596842	0.14258	ASS1	bodylen	ENSRNOG00000008837	ENSG00000130707	0.114854	NA	NA	NA	NA	NA
Sppl2b	0.114985	0.0991617	7	11712187	0.596842	7.5344e-05	SPPL2B	bodylen	ENSRNOG00000057881	ENSG00000005206	0.212225	NA	0.102069	NA	0.0989245	0.0966364
Srgn	0.115038	0.0895356	20	32120319	0.596842	0.00022641	SRGN	bodylen	ENSRNOG00000000394	ENSG00000122862	0.805905	0.0834448	0.09176	0.09176	0.0862022	0.0955416
Hecw2	0.115047	0.0720623	9	60457214	0.596842	0.69397	HECW2	bodylen	ENSRNOG00000013257	ENSG00000138411	0.258315	0.0720623	NA	NA	NA	NA
Slc37a3	0.115088	0.450793	4	67118909	0.596842	NA	NA	bodylen	ENSRNOG00000008725	NA	0.0210688	0.455768	0.444821	0.448039	0.458211	0.44719
Crocc	0.115442	0.101846	5	159540420	0.598356	6.3669e-34	CROCC	bodylen	ENSRNOG00000008334	ENSG00000058453	0.300933	0.10612	0.101333	0.10091	0.10017	0.10091
Rpl4	0.115667	0.115667	8	69121681	0.598959	NA	NA	bodylen	ENSRNOG00000009378	NA	NA	NA	NA	NA	0.115667	NA
Pomt1	0.115715	0.115518	3	11254025	0.598959	0.052732	POMT1	bodylen	ENSRNOG00000010477	ENSG00000130714	0.116707	0.115436	0.114003	0.11884	0.115436	0.114003
Poln	0.115827	0.107183	14	81858736	0.598959	NA	NA	bodylen	ENSRNOG00000027929	NA	0.190024	0.107206	0.107166	0.107194	0.107181	0.107166
Stau1	0.11584	0.0914792	3	163703203	0.598959	1.6664e-37	STAU1	bodylen	ENSRNOG00000007781	ENSG00000124214	0.233448	NA	0.0914794	NA	NA	0.091479
Cage1	0.115916	0.254365	17	27452637	0.598959	NA	NA	bodylen	ENSRNOG00000024111	NA	0.073157	NA	NA	NA	0.254365	NA
Slc25a44	0.115927	0.115927	2	187774061	0.598959	0.078643	SLC25A44	bodylen	ENSRNOG00000025269	ENSG00000160785	NA	0.115927	0.115927	0.115927	0.115927	0.115927
Lrp12	0.116209	NA	7	78859783	0.600097	0.068711	LRP12	bodylen	ENSRNOG00000004152	ENSG00000147650	0.116209	NA	NA	NA	NA	NA
Epb41l4b	0.11628	NA	5	74030881	0.600144	0.28876	EPB41L4B	bodylen	ENSRNOG00000056550	ENSG00000095203	0.11628	NA	NA	NA	NA	NA
Slc18a3	0.11647	0.11647	16	8682668	0.600719	NA	NA	bodylen	ENSRNOG00000062141	NA	NA	NA	NA	NA	0.11647	NA
Tspan33	0.116515	0.12927	4	56981282	0.600719	0.00076411	TSPAN33	bodylen	ENSRNOG00000007900	ENSG00000158457	0.0775059	0.127689	0.13239	0.126465	0.128986	0.130988
Kcnn2	0.116659	0.120508	18	39335376	0.601143	0.10208	KCNN2	bodylen	ENSRNOG00000016675	ENSG00000080709	0.100484	0.120334	0.120208	0.120334	0.120649	0.12102
RGD1310553	0.116979	0.115624	9	49903084	0.602124	2.1502e-09	C2orf49	bodylen	ENSRNOG00000016447	ENSG00000135974	0.124232	0.120336	0.118191	0.107956	0.114266	0.118191
Smtn	0.117159	0.102729	14	83755141	0.602124	0.0044381	SMTN	bodylen	ENSRNOG00000019451	ENSG00000183963	0.326228	0.109565	0.109622	0.101406	0.0875153	0.109321
Bad	0.117251	0.117251	1	222198533	0.602124	0.081135	BAD	bodylen	ENSRNOG00000021147	ENSG00000002330	NA	0.118391	0.118391	0.114896	0.118807	0.115875
Cfap69	0.117325	0.125632	4	25538496	0.602124	0.11588	CFAP69	bodylen	ENSRNOG00000006114	ENSG00000105792	0.0878506	0.126132	0.126132	0.126132	0.123672	0.126132
Eif6	0.11742	0.0994226	3	151356867	0.602124	1.3138e-82	EIF6	bodylen	ENSRNOG00000049497	ENSG00000242372	0.488313	0.102711	0.0922362	0.103376	0.100241	0.0993441
Bdkrb2	0.1175	0.107153	6	129399467	0.602124	0.89212	BDKRB2	bodylen	ENSRNOG00000047300	ENSG00000168398	0.218393	0.107272	0.107272	0.107136	0.107136	0.106947
Baiap3	0.117571	0.111776	10	14599196	0.602124	0.00083605	BAIAP3	bodylen	ENSRNOG00000017893	ENSG00000007516	0.157727	0.115089	0.113621	0.107572	0.112047	0.110838
Nedd4	0.117623	NA	8	79323407	0.602124	0.00087669	NEDD4	bodylen	ENSRNOG00000058898	ENSG00000069869	0.117623	NA	NA	NA	NA	NA
Cdc42bpb	0.11763	0.11763	6	135746753	0.602124	0.91065	CDC42BPB	bodylen	ENSRNOG00000009675	ENSG00000198752	NA	0.1129	0.114672	0.106781	0.108367	0.156847
Adamts5	0.117671	NA	11	25410974	0.602124	0.83792	ADAMTS5	bodylen	ENSRNOG00000057794	ENSG00000154736	0.117671	NA	NA	NA	NA	NA
Nfu1	0.117672	NA	4	118814283	0.602124	6.2015e-09	NFU1	bodylen	ENSRNOG00000018410	ENSG00000169599	0.117672	NA	NA	NA	NA	NA
Man1a1	0.117683	0.113072	20	35257984	0.602124	0.32808	MAN1A1	bodylen	ENSRNOG00000000800	ENSG00000111885	0.147324	0.0969532	0.0953976	0.0993348	0.0969532	0.289003
LOC100910790	0.117782	0.168185	14	82818662	0.602124	9.5058e-05	SPON2	bodylen	ENSRNOG00000006033	ENSG00000159674	0.0457957	0.159068	0.176058	0.159068	0.170754	0.177741
Prpf6	0.117839	NA	3	177098072	0.602124	0.017127	PRPF6	bodylen	ENSRNOG00000051498	ENSG00000101161	0.117839	NA	NA	NA	NA	NA
Zfyve28	0.117956	NA	14	81725512	0.602124	0.32087	ZFYVE28	bodylen	ENSRNOG00000014874	ENSG00000159733	0.117956	NA	NA	NA	NA	NA
Ap3d1	0.117989	0.079131	7	11838638	0.602124	1.1044e-63	AP3D1	bodylen	ENSRNOG00000018977	ENSG00000065000	0.220258	NA	NA	NA	0.079131	NA
Timmdc1	0.118034	0.0502195	11	64790800	0.602124	0.001159	TIMMDC1	bodylen	ENSRNOG00000002999	ENSG00000113845	0.771024	NA	NA	0.0502195	NA	NA
Dab2	0.118108	0.118108	2	55747317	0.602124	6.2672e-13	DAB2	bodylen	ENSRNOG00000028930	ENSG00000153071	NA	0.11716	0.11902	0.11716	0.117415	0.119835
Efna2	0.118152	0.0803962	7	12382635	0.602124	0.17161	EFNA2	bodylen	ENSRNOG00000016203	ENSG00000099617	0.213088	NA	NA	0.0803962	NA	NA
Cyp2d4	0.1182	0.111187	7	123599265	0.602124	0.9536	CYP2D6	bodylen	ENSRNOG00000032261	ENSG00000100197	0.170814	0.32915	0.0898782	0.0839783	0.0785251	0.146814
Tnfaip2	0.118487	0.132703	6	135890930	0.602124	0.067254	TNFAIP2	bodylen	ENSRNOG00000010165	ENSG00000185215	0.0765642	0.132685	0.132685	0.132529	0.132736	0.13288
Adcyap1	0.11849	0.151873	9	121706978	0.602124	0.090362	ADCYAP1	bodylen	ENSRNOG00000049882	ENSG00000141433	0.0553293	0.19689	0.147779	0.166837	0.119253	0.147779
Zfp51	0.118495	0.118495	1	61522297	0.602124	NA	NA	bodylen	ENSRNOG00000043341	NA	NA	0.785219	0.0882556	0.0882556	0.0882556	0.0882556
Ptprm	0.118501	0.109134	9	114846094	0.602124	1.5192e-06	PTPRM	bodylen	ENSRNOG00000011700	ENSG00000173482	0.14267	0.106769	NA	NA	0.111603	NA
Ndst3	0.11851	0.13805	2	227738649	0.602124	0.042823	NDST3	bodylen	ENSRNOG00000015781	ENSG00000164100	0.0919934	NA	NA	0.13908	NA	0.137033
Rabep2	0.118552	0.118552	1	197839429	0.602124	5.878e-05	RABEP2	bodylen	ENSRNOG00000018462	ENSG00000177548	NA	NA	NA	0.118552	NA	NA
Arhgef33	0.11857	NA	6	3012803	0.602124	0.057043	ARHGEF33	bodylen	ENSRNOG00000007061	ENSG00000214694	0.11857	NA	NA	NA	NA	NA
Tab1	0.118646	NA	7	121350964	0.602124	4.0943e-08	TAB1	bodylen	ENSRNOG00000017285	ENSG00000100324	0.118646	NA	NA	NA	NA	NA
Lrrc74b	0.118662	NA	11	87418204	0.602124	0.17173	LRRC74B	bodylen	ENSRNOG00000001872	ENSG00000187905	0.118662	NA	NA	NA	NA	NA
Lmbrd2	0.11872	NA	2	58534475	0.602124	5.9473e-05	LMBRD2	bodylen	ENSRNOG00000054751	ENSG00000164187	0.11872	NA	NA	NA	NA	NA
Nudt12	0.118767	0.163068	9	105680669	0.602124	0.3847	NUDT12	bodylen	ENSRNOG00000022576	ENSG00000112874	0.0490606	0.257722	0.282807	0.0978816	0.0979281	0.279553
Tsc1	0.118878	NA	3	7237191	0.602373	5.6561e-05	TSC1	bodylen	ENSRNOG00000011470	ENSG00000165699	0.118878	NA	NA	NA	NA	NA
Ccdc148	0.118945	0.344533	3	44892218	0.602402	0.0010472	CCDC148	bodylen	ENSRNOG00000057740	ENSG00000153237	0.0251196	0.339923	0.351581	0.339923	0.339923	0.351581
Lilrb3a	0.119156	0.119156	1	63759637	0.602685	NA	NA	bodylen	ENSRNOG00000053260	NA	NA	0.11607	0.108686	0.130307	0.12171	0.121034
Smad9	0.119241	0.137227	2	144191845	0.602685	NA	NA	bodylen	ENSRNOG00000000091	NA	0.0712885	0.10784	0.107485	0.652075	0.107269	0.107485
Gga1	0.119241	0.0661012	7	120106900	0.602685	0.01677	GGA1	bodylen	ENSRNOG00000008897	ENSG00000100083	0.395459	NA	NA	0.0661012	NA	NA
Mief1	0.119249	0.130173	7	121462965	0.602685	0.0029732	MIEF1	bodylen	ENSRNOG00000017553	ENSG00000100335	0.0835428	0.130647	0.129633	0.130647	0.129847	0.130095
Zfhx4	0.119633	NA	2	98423568	0.603505	0.0068465	ZFHX4	bodylen	ENSRNOG00000008765	ENSG00000091656	0.119633	NA	NA	NA	NA	NA
Slc14a1	0.119641	NA	18	74461054	0.603505	0.45727	SLC14A1	bodylen	ENSRNOG00000016753	ENSG00000141469	0.119641	NA	NA	NA	NA	NA
Exoc1	0.119666	0.10494	14	34132220	0.603505	0.35658	EXOC1	bodylen	ENSRNOG00000002144	ENSG00000090989	0.330789	0.0984842	0.0984842	0.101296	0.101296	0.131305
Slc35c1	0.119808	NA	3	81361055	0.603505	0.020658	SLC35C1	bodylen	ENSRNOG00000007732	ENSG00000181830	0.119808	NA	NA	NA	NA	NA
Abcb8	0.119947	0.119947	4	7296208	0.603505	4.785e-05	ABCB8	bodylen	ENSRNOG00000008557	ENSG00000197150	NA	0.120192	NA	0.119461	NA	0.120192
Cacna1g	0.119985	0.119985	10	82129505	0.603505	0.22083	CACNA1G	bodylen	ENSRNOG00000060528	ENSG00000006283	NA	0.116242	0.123705	0.119111	0.123705	0.117544
Eno3	0.120019	0.120019	10	57278306	0.603505	0.014183	ENO3	bodylen	ENSRNOG00000004078	ENSG00000108515	NA	0.120019	NA	NA	NA	NA
Lonrf1	0.12002	0.61185	16	59564418	0.603505	1.7645e-06	LONRF1	bodylen	ENSRNOG00000053706	ENSG00000154359	0.0581062	NA	NA	NA	0.61185	NA
Atp13a3	0.120033	NA	11	73936749	0.603505	NA	NA	bodylen	ENSRNOG00000001724	NA	0.120033	NA	NA	NA	NA	NA
LOC102551539	0.120087	0.120087	7	10894118	0.603505	NA	NA	bodylen	ENSRNOG00000043289	NA	NA	0.119019	0.120368	0.120223	0.118708	0.122175
Mpi	0.120109	0.108979	8	62324091	0.603505	0.020394	MPI	bodylen	ENSRNOG00000018898	ENSG00000178802	0.198222	NA	0.104887	0.110334	0.108325	0.11266
Mrfap1	0.120155	0.120155	14	78973363	0.603505	NA	NA	bodylen	ENSRNOG00000055319	NA	NA	NA	NA	0.120155	NA	NA
Cdc37l1	0.12043	0.12043	1	247107396	0.604276	0.22741	CDC37L1	bodylen	ENSRNOG00000010967	ENSG00000106993	NA	0.0863909	NA	0.152775	NA	0.145529
Pmm1	0.12044	0.102652	7	123183505	0.604276	0.0052609	PMM1	bodylen	ENSRNOG00000005358	ENSG00000100417	0.326274	0.108541	0.106664	0.093139	0.103666	NA
Emc6	0.12053	0.105127	10	59741771	0.604276	0.59998	EMC6	bodylen	ENSRNOG00000019352	ENSG00000127774	0.353442	0.100396	0.0813826	0.11733	0.119046	0.11864
Rad21	0.120587	0.118352	7	91511755	0.604276	0.94586	RAD21	bodylen	ENSRNOG00000004420	ENSG00000164754	0.13308	0.126623	0.112264	0.112264	0.114966	0.12751
Palmd	0.120653	0.120653	2	220481615	0.604276	0.029514	PALMD	bodylen	ENSRNOG00000058609	ENSG00000099260	NA	0.123288	NA	NA	0.118123	NA
Gnb1l	0.12071	0.111334	11	86577338	0.604276	0.21971	GNB1L	bodylen	ENSRNOG00000001891	ENSG00000185838	0.160453	NA	0.0944406	NA	0.126868	0.117751
Rab33b	0.120749	0.120586	2	140541618	0.604276	0.45015	RAB33B	bodylen	ENSRNOG00000013035	ENSG00000172007	0.121575	0.101433	0.10353	0.132442	0.126708	0.152618
Sdf2l1	0.120854	0.101621	11	88122270	0.604276	4.1491e-08	SDF2L1	bodylen	ENSRNOG00000001859	ENSG00000128228	0.528401	0.101816	0.101262	0.102182	0.101707	0.101147
Meis1	0.120884	0.120884	14	103181280	0.604276	0.027324	MEIS1	bodylen	ENSRNOG00000004606	ENSG00000143995	NA	NA	NA	NA	0.120884	NA
Trim17	0.120929	0.271087	10	45297990	0.604276	0.0024732	TRIM17	bodylen	ENSRNOG00000022983	ENSG00000162931	0.0298061	0.272115	0.271054	0.270082	0.272115	0.270082
Zfp563	0.121014	NA	7	15422478	0.604309	NA	NA	bodylen	ENSRNOG00000030273	NA	0.121014	NA	NA	NA	NA	NA
Rtp4	0.121147	NA	11	80638944	0.604309	NA	NA	bodylen	ENSRNOG00000028895	NA	0.121147	NA	NA	NA	NA	NA
Atp6v0e2	0.121193	0.0374183	4	78168116	0.604309	0.0035249	ATP6V0E2	bodylen	ENSRNOG00000008218	ENSG00000171130	0.910712	NA	NA	NA	0.0374183	NA
LOC103692165	0.121303	0.107424	4	113968994	0.604309	NA	NA	bodylen	ENSRNOG00000059679	NA	0.300099	0.115386	0.100869	0.100869	0.128767	0.0970442
Ythdf1	0.121316	0.121316	3	176415913	0.604309	0.010761	YTHDF1	bodylen	ENSRNOG00000027015	ENSG00000149658	NA	NA	NA	0.122236	0.12041	NA
Serpine2	0.12137	0.0789045	9	85560862	0.604309	1.2683e-06	SERPINE2	bodylen	ENSRNOG00000015461	ENSG00000135919	0.626415	0.139762	0.0545954	NA	NA	NA
Hbegf	0.121371	NA	18	29329763	0.604309	0.13381	HBEGF	bodylen	ENSRNOG00000018646	ENSG00000113070	0.121371	NA	NA	NA	NA	NA
RGD1359127	0.121473	0.105202	7	12256386	0.604511	NA	NA	bodylen	ENSRNOG00000016399	NA	0.384943	0.116804	0.107703	0.10071	0.101608	0.100846
Cyp26b1	0.121653	0.0446188	4	116261795	0.604975	5.3325e-07	CYP26B1	bodylen	ENSRNOG00000015076	ENSG00000003137	0.952913	0.0446885	NA	NA	NA	0.0445494
Eef1e1	0.121771	0.0890853	17	26785028	0.604975	NA	NA	bodylen	ENSRNOG00000016390	NA	0.188037	NA	NA	NA	NA	0.0890853
LOC691141	0.121834	0.097023	8	22559097	0.604975	0.40926	C19orf38	bodylen	ENSRNOG00000033256	ENSG00000214212	0.378985	NA	0.103375	NA	0.163194	0.0655266
Mesd	0.121872	0.121872	1	146037425	0.604975	0.030078	MESD	bodylen	ENSRNOG00000012366	ENSG00000117899	NA	NA	NA	NA	0.121872	NA
Agpat4	0.121899	0.121899	1	48719632	0.604975	0.15507	AGPAT4	bodylen	ENSRNOG00000017731	ENSG00000026652	NA	NA	0.136714	0.102681	0.12419	0.129411
Gadd45g	0.121968	0.0920178	17	13391466	0.604975	3.7363e-08	GADD45G	bodylen	ENSRNOG00000013090	ENSG00000130222	0.301849	NA	0.103674	NA	0.0826641	NA
LOC103690067	0.122053	0.120816	4	117589590	0.604975	0.33178	TPRKB	bodylen	ENSRNOG00000050645	ENSG00000144034	0.128613	0.132357	0.134845	0.0886322	0.133553	0.129928
Creb3l1	0.122171	0.131073	3	80892434	0.604975	NA	NA	bodylen	ENSRNOG00000005413	NA	0.0908232	0.109744	0.106026	0.105255	0.476006	0.109744
Mlycd	0.122194	0.0850935	19	52032885	0.604975	0.0049601	MLYCD	bodylen	ENSRNOG00000014522	ENSG00000103150	0.908987	0.075246	0.075246	0.0976907	0.0869242	0.0956331
Polr3k	0.122358	0.115898	3	177374811	0.604975	0.39971	POLR3K	bodylen	ENSRNOG00000017843	ENSG00000161980	0.168255	0.115035	0.116063	0.115076	0.116287	0.117054
Rnf180	0.122467	0.150021	2	35718888	0.604975	0.2956	RNF180	bodylen	ENSRNOG00000043329	ENSG00000164197	0.0627565	0.150065	0.149992	0.150065	0.149992	0.149992
Dnase2	0.122509	0.122509	19	26022848	0.604975	7.1607e-07	DNASE2	bodylen	ENSRNOG00000023830	ENSG00000105612	NA	0.0692844	0.0692844	0.323023	0.143993	0.323023
Mxd3	0.122595	NA	17	9830331	0.604975	1.7865e-59	RAB24	bodylen	ENSRNOG00000016539	ENSG00000169228	0.122595	NA	NA	NA	NA	NA
Glyctk	0.122608	0.122608	8	114848083	0.604975	9.1515e-12	GLYCTK	bodylen	ENSRNOG00000046307	ENSG00000168237	NA	0.121356	NA	0.121356	0.126517	0.121356
Rps16	0.12264	0.12264	1	85405511	0.604975	NA	NA	bodylen	ENSRNOG00000019578	NA	NA	0.120719	0.120143	0.123757	0.127828	0.121059
AABR07065448.1	0.122654	0.184877	6	128996615	0.604975	NA	NA	bodylen	ENSRNOG00000060974	NA	0.0440825	0.183124	0.183124	0.176749	0.191883	0.190226
Ppp1r8	0.122682	0.142832	5	151011318	0.604975	0.37459	PPP1R8	bodylen	ENSRNOG00000059550	ENSG00000117751	0.107321	NA	NA	NA	NA	0.142832
Krba1	0.122685	0.122685	4	78024764	0.604975	0.020525	KRBA1	bodylen	ENSRNOG00000007405	ENSG00000133619	NA	0.145445	0.105762	0.142821	0.264074	0.0711463
Tex10	0.123165	0.123165	5	64179246	0.606096	0.025127	TEX10	bodylen	ENSRNOG00000008618	ENSG00000136891	NA	NA	NA	0.123165	NA	NA
Kcnf1	0.123177	0.123177	6	42471065	0.606096	0.33446	KCNF1	bodylen	ENSRNOG00000024310	ENSG00000162975	NA	NA	0.120377	0.129165	0.120377	NA
Col12a1	0.123261	0.114161	8	87040798	0.606096	8.1414e-05	COL12A1	bodylen	ENSRNOG00000058470	ENSG00000111799	0.200286	0.11146	0.0711741	0.1361	0.102429	0.248643
Dnase1l2	0.123288	0.123288	10	13812706	0.606096	6.8773e-38	DNASE1L2	bodylen	ENSRNOG00000042352	ENSG00000167968	NA	0.180018	0.10267	0.077612	0.151629	0.166691
Fggy	0.123356	NA	5	114516888	0.606096	0.00039944	FGGY	bodylen	ENSRNOG00000008907	ENSG00000172456	0.123356	NA	NA	NA	NA	NA
[truncated: 8,934 more rows]
